# Supplementary material for: meso-5,15-Bis[3-(iso­propyl­idenegalacto­pyran­oxy)phen­yl]-10,20-bis­(4-methyl­phen­yl)porphyrin
Source: IUCrdata. 2024 Oct 24;9(Pt 10):x241028. doi: 10.1107/S2414314624010289 (PMC11660175; doi:10.1107/S2414314624010289)
Supplement: Supplementary file 1 [file x-09-x241028-sup1.cif]

##############################################################################
#                                                                            #
# This CIF contains the data for a data article accepted for                 #
# publication in IUCrData. It conforms to the requirements of                #
# Notes for Authors for IUCrData, and has been                               #
# peer reviewed under the auspices of IUCrData.                              #
#                                                                            #
# Full details of the Crystallographic Information File format               #
# are given in the paper "The Crystallographic Information File (CIF):       #
# a New Standard Archive File for Crystallography" by S. R. Hall, F. H.      #
# Allen and I. D. Brown [Acta Cryst. (1991), A47, 655-685].                  #
#                                                                            #
# The current version of the core CIF dictionary is obtainable from          #
# ftp://ftp.iucr.org/pub/cif_core.dic.                                       #
#                                                                            #
# Software is freely available for graphical display of the structure(s)     #
# in this CIF. For information consult the CIF software page                 #
# http://www.iucr.org/resources/cif/software.                                #
#                                                                            #
# This file may be used for bona fide research purposes within the           #
# scientific community so long as proper attribution is given to the data    # 
# article from which it was obtained.                                        #
#                                                                            #
##############################################################################
data_I
_audit_creation_method     'SHELXL-2019/3'
_journal_date_recd_electronic     2024-10-07
_journal_date_accepted     2024-10-22
_journal_name_full     'IUCrData'
_journal_year     2024
_journal_volume     9
_journal_issue      1
_journal_page_first     0
_journal_page_last     0
_journal_paper_category     HO
_journal_paper_doi     10.1107/S2414314624010289
_journal_coeditor_code     BT4156
_publ_contact_author_name     'Talal F. Al-Azemi'
_publ_contact_author_address
;
Department of Chemistry, Kuwait University, PO Box 5969, Safat 13060,
Kuwait
;
_publ_contact_author_email     't.alazemi@ku.edu.kw'
_publ_contact_author_fax     '+965-2481-6482'
_publ_contact_author_phone     '+965-2498-5540'
_publ_section_title
;\
<i>meso</i>-5,15-Bis[3-(isopropylidenegalactopyranoxy)phenyl]-10,20-bis(4-\
methylphenyl)porphyrin
;
loop_
    _publ_author_name
    _publ_author_footnote
    _publ_author_address
    'Vinodh, Mickey' .
;
Department of Chemistry, Kuwait University, PO Box 5969, Safat 13060,
Kuwait
;
    'Alipour, Fatemeh H.' .
;
Department of Chemistry, Kuwait University, PO Box 5969, Safat 13060,
Kuwait
;
    'Al-Azemi, Talal F.' .
;
Department of Chemistry, Kuwait University, PO Box 5969, Safat 13060,
Kuwait
;
_publ_section_synopsis
;
The crystal structure, non-bonding interactions and packing features of a novel
galactose conjugated porphyrin are presented and discussed.
;
_chemical_name_systematic
;\
<i>meso</i>-5,15-Bis{4-[{4,4,11,11-tetramethyl-3,5,7,10,12-pentaoxatricyclo\
[7.3.0.0^2,6^]dodecan-8-yl)methoxy]phenyl}-10,20-bis(4-methylphenyl)porphyrin
;
_chemical_name_common
;
<i>meso</i>-5,15-Bis[3-(isopropylidenegalactopyranoxy)phenyl]-\
10,20-bis(4-methylphenyl)porphyrin
;
_chemical_formula_moiety     'C70 H70 N4 O12'
_chemical_formula_sum     'C70 H70 N4 O12'
_chemical_formula_iupac     'C70 H70 N4 O12'
_chemical_formula_weight     1159.30
_chemical_melting_point     ?
_chemical_absolute_configuration     unk
_space_group_crystal_system     monoclinic
_space_group_name_H-M_alt     'P 21'
_space_group_name_Hall     'P 2yb'
loop_
    _space_group_symop_operation_xyz
    'x, y, z'
    '-x, y+1/2, -z'
_cell_length_a     16.565(2)
_cell_length_b     9.7051(13)
_cell_length_c     19.708(3)
_cell_angle_alpha     90
_cell_angle_beta     99.376(7)
_cell_angle_gamma     90
_cell_volume     3126.0(7)
_cell_formula_units_Z     2
_cell_measurement_reflns_used     7206
_cell_measurement_theta_min     3.08
_cell_measurement_theta_max     25.27
_cell_measurement_temperature     150(2)
_exptl_crystal_description     Platelet
_exptl_crystal_colour     Purple
_exptl_crystal_size_max     0.150
_exptl_crystal_size_mid     0.070
_exptl_crystal_size_min     0.040
_exptl_crystal_density_diffrn     1.232
_exptl_crystal_density_meas     ?
_exptl_crystal_density_method     ?
_exptl_crystal_F_000     1228
_exptl_absorpt_coefficient_mu     0.084
_exptl_absorpt_correction_type     multi-scan
_exptl_absorpt_process_details
;
(ABSCOR; Higashi, 1995)
;
_exptl_absorpt_correction_T_min     0.438
_exptl_absorpt_correction_T_max     0.997
_exptl_special_details
;
Single-crystal data were collected on Rigaku Rapid II
diffractometer using Mo<i>K</i>\a radiation at 150 K. The data were processed
by <i>CrystalClear</i> software package (Rigaku, 2016). The structure was
solved by direct methods using the <i>CrystalStructure</i> crystallographic
software package (Rigaku, 2017) and the refinement was performed using
<i>SHELXL2019</i>/3 (Sheldrick 2015). All non-hydrogen atoms were refined
anisotropically. Hydrogen atoms are placed at calculated positions and refined
using riding model with <i>U</i>~iso~(H) = 1.5Ueq(<i>C</i>-methyl) and
1.2Ueq(C) for other H atoms.
;
_diffrn_ambient_temperature     150(2)
_diffrn_radiation_type     'Mo K\a'
_diffrn_radiation_wavelength     0.71075
_diffrn_measurement_device_type     'Rigaku R-AXIS RAPID'
_diffrn_measurement_method     \w
_diffrn_detector_area_resol_mean     10.000
_diffrn_reflns_number     25359
_diffrn_reflns_av_R_equivalents     0.1440
_diffrn_reflns_av_unetI/netI     0.2047
_diffrn_reflns_theta_min     3.082
_diffrn_reflns_theta_max     25.339
_diffrn_reflns_theta_full     25.242
_diffrn_measured_fraction_theta_max     0.995
_diffrn_measured_fraction_theta_full     0.997
_diffrn_reflns_limit_h_min     -19
_diffrn_reflns_limit_h_max     19
_diffrn_reflns_limit_k_min     -11
_diffrn_reflns_limit_k_max     11
_diffrn_reflns_limit_l_min     -23
_diffrn_reflns_limit_l_max     23
_refine_special_details     ?
_reflns_number_total     11348
_reflns_number_gt     4159
_reflns_threshold_expression     'I > 2\s(I)'
_refine_ls_structure_factor_coef     Fsqd
_refine_ls_matrix_type     full
_refine_ls_R_factor_all     0.2350
_refine_ls_R_factor_gt     0.0823
_refine_ls_wR_factor_gt     0.1390
_refine_ls_wR_factor_ref     0.1860
_refine_ls_goodness_of_fit_ref     0.930
_refine_ls_restrained_S_all     0.942
_refine_ls_number_reflns     11348
_refine_ls_number_parameters     785
_refine_ls_number_restraints     168
_refine_ls_hydrogen_treatment     constr
_refine_ls_weighting_scheme     calc
_refine_ls_weighting_details
                      'w=1/[\s^2^(Fo^2^)+(0.0622P)^2^] where P=(Fo^2^+2Fc^2^)/3'
_atom_sites_solution_hydrogens     geom
_atom_sites_solution_primary     ?
_atom_sites_solution_secondary     ?
_refine_ls_shift/su_max     0.000
_refine_ls_shift/su_mean     0.000
_refine_diff_density_max     0.214
_refine_diff_density_min     -0.203
_refine_ls_extinction_method     none
_refine_ls_extinction_coef     .
_refine_ls_abs_structure_details
;
Flack <i>x</i> determined using 1142 quotients
[(<i>I</i>^+^)-(<i>I</i>^-^)]/[(<i>I</i>^+^)+(<i>I</i>^-^)]
(Parsons <i>et al.</i>,  2013)
;
_refine_ls_abs_structure_Flack     -1.0(10)
loop_
    _atom_type_symbol
    _atom_type_description
    _atom_type_scat_dispersion_real
    _atom_type_scat_dispersion_imag
    _atom_type_scat_source
    'C' 'C' 0.0033 0.0016
                         'International Tables Vol C Tables 4.2.6.8 and 6.1.1.4'
    'H' 'H' 0.0000 0.0000
                         'International Tables Vol C Tables 4.2.6.8 and 6.1.1.4'
    'N' 'N' 0.0061 0.0033
                         'International Tables Vol C Tables 4.2.6.8 and 6.1.1.4'
    'O' 'O' 0.0106 0.0060
                         'International Tables Vol C Tables 4.2.6.8 and 6.1.1.4'
_computing_data_collection
;
CrystalClear 2.1 (Rigaku, 2016)
;
_computing_cell_refinement
;
CrystalClear 2.1 (Rigaku, 2016)
;
_computing_data_reduction
;
CrystalClear 2.1 (Rigaku, 2016)
;
_computing_structure_solution
;
CrystalStructure 4.2 (Rigaku, 2017)
;
_computing_structure_refinement
;
<i>SHELXL2019/3</i> (Sheldrick, 2015)
;
_computing_molecular_graphics
;
Mercury (Macrae <i>et al.</i>,  2020)
;
_computing_publication_material     ?
loop_
    _atom_site_type_symbol
    _atom_site_label
    _atom_site_fract_x
    _atom_site_fract_y
    _atom_site_fract_z
    _atom_site_U_iso_or_equiv
    _atom_site_adp_type
    _atom_site_calc_flag
    _atom_site_occupancy
    _atom_site_disorder_assembly
    _atom_site_disorder_group
    O O1 0.6280(4) 0.2522(7) 0.1009(4) 0.055(2) Uani d 1 . .
    O O2 0.4526(4) 0.0692(7) 0.0177(3) 0.0621(19) Uani d 1 . .
    O O3 0.4074(4) 0.0905(8) -0.0993(4) 0.074(2) Uani d 1 . .
    O O4 0.3810(4) 0.3139(7) -0.0770(3) 0.0605(19) Uani d 1 . .
    O O5 0.3201(5) 0.2320(9) 0.0859(5) 0.086(3) Uani d 1 . .
    O O6 0.4501(5) 0.2353(9) 0.1429(4) 0.084(3) Uani d 1 . .
    O O7 1.3653(4) 1.3074(7) 0.3981(4) 0.0562(19) Uani d 1 . .
    O O8 1.5313(3) 1.1102(6) 0.4867(3) 0.0567(18) Uani d 1 . .
    O O9 1.5835(4) 1.1426(8) 0.6019(3) 0.070(2) Uani d 1 . .
    O O10 1.6183(4) 1.3590(7) 0.5719(3) 0.060(2) Uani d 1 . .
    O O11 1.5438(5) 1.2402(8) 0.3574(4) 0.072(2) Uani d 1 . .
    O O12 1.6742(5) 1.2566(8) 0.4102(5) 0.077(3) Uani d 1 . .
    N N1 0.9282(5) 0.6798(10) 0.1592(4) 0.052(2) Uani d 1 . .
    H H1 0.954839 0.711788 0.198271 0.062 Uiso calc 1 . .
    N N2 0.9761(5) 0.5749(9) 0.2972(4) 0.053(2) Uani d 1 . .
    N N3 1.0756(5) 0.8169(10) 0.3437(4) 0.049(2) Uani d 1 . .
    H H3 1.047742 0.788022 0.304487 0.058 Uiso calc 1 . .
    N N4 1.0283(5) 0.9229(9) 0.2052(4) 0.051(2) Uani d 1 . .
    C C1 0.9184(6) 0.7499(13) 0.0974(6) 0.051(3) Uani d 1 . .
    C C2 0.8702(6) 0.6644(13) 0.0490(5) 0.058(3) Uani d 1 . .
    H H2 0.851864 0.686988 0.002081 0.069 Uiso calc 1 . .
    C C3 0.8544(6) 0.5465(13) 0.0794(5) 0.057(3) Uani d 1 . .
    H H3A 0.824321 0.470900 0.057576 0.068 Uiso calc 1 . .
    C C4 0.8907(6) 0.5536(13) 0.1512(5) 0.054(3) Uani d 1 . .
    C C5 0.8838(6) 0.4574(12) 0.2028(6) 0.051(3) Uani d 1 . .
    C C6 0.9206(6) 0.4714(12) 0.2727(6) 0.053(3) Uani d 1 . .
    C C7 0.9028(6) 0.3823(12) 0.3261(5) 0.060(3) Uani d 1 . .
    H H7 0.865585 0.307189 0.321197 0.072 Uiso calc 1 . .
    C C8 0.9496(7) 0.4261(12) 0.3849(6) 0.063(3) Uani d 1 . .
    H H8 0.952624 0.386823 0.429422 0.076 Uiso calc 1 . .
    C C9 0.9933(6) 0.5434(12) 0.3664(5) 0.051(3) Uani d 1 . .
    C C10 1.0500(6) 0.6170(13) 0.4145(5) 0.056(3) Uani d 1 . .
    C C11 1.0844(7) 0.7422(13) 0.4040(6) 0.054(3) Uani d 1 . .
    C C12 1.1346(6) 0.8275(14) 0.4543(5) 0.059(3) Uani d 1 . .
    H H12 1.153168 0.803771 0.500976 0.070 Uiso calc 1 . .
    C C13 1.1507(6) 0.9472(14) 0.4235(5) 0.061(3) Uani d 1 . .
    H H13 1.180582 1.022649 0.445768 0.073 Uiso calc 1 . .
    C C14 1.1153(6) 0.9417(13) 0.3519(6) 0.053(3) Uani d 1 . .
    C C15 1.1196(6) 1.0370(12) 0.3012(5) 0.050(3) Uani d 1 . .
    C C16 1.0816(7) 1.0226(11) 0.2316(6) 0.049(3) Uani d 1 . .
    C C17 1.0976(6) 1.1156(12) 0.1770(5) 0.058(3) Uani d 1 . .
    H H17 1.133870 1.192042 0.181368 0.070 Uiso calc 1 . .
    C C18 1.0498(6) 1.0703(13) 0.1188(6) 0.064(3) Uani d 1 . .
    H H18 1.045910 1.110858 0.074498 0.077 Uiso calc 1 . .
    C C19 1.0070(6) 0.9524(12) 0.1354(5) 0.052(3) Uani d 1 . .
    C C20 0.9532(6) 0.8757(12) 0.0885(5) 0.051(3) Uani d 1 . .
    C C21 0.8339(6) 0.3312(13) 0.1840(5) 0.049(3) Uani d 1 . .
    C C22 0.7523(6) 0.3413(12) 0.1525(5) 0.048(3) Uani d 1 . .
    H H22 0.727941 0.429648 0.144192 0.057 Uiso calc 1 . .
    C C23 0.7065(7) 0.2250(13) 0.1333(6) 0.053(3) Uani d 1 . .
    C C24 0.7389(6) 0.0975(13) 0.1464(5) 0.053(3) Uani d 1 . .
    H H24 0.706349 0.017820 0.134432 0.064 Uiso calc 1 . .
    C C25 0.8204(6) 0.0842(12) 0.1774(5) 0.055(3) Uani d 1 . .
    H H25 0.844028 -0.004627 0.185696 0.066 Uiso calc 1 . .
    C C26 0.8656(8) 0.1981(14) 0.1955(6) 0.060(3) Uani d 1 . .
    H H26 0.920947 0.187429 0.216917 0.071 Uiso calc 1 . .
    C C27 1.0745(6) 0.5497(12) 0.4833(5) 0.065(3) Uani d 1 . .
    C C28 1.0459(6) 0.5893(12) 0.5418(5) 0.067(3) Uani d 1 . .
    H H28 1.007720 0.662807 0.539723 0.081 Uiso calc 1 . .
    C C29 1.0724(7) 0.5228(12) 0.6048(6) 0.072(3) Uani d 1 . .
    H H29 1.053241 0.554033 0.644960 0.086 Uiso calc 1 . .
    C C30 1.1252(7) 0.4141(13) 0.6092(6) 0.076(3) Uani d 1 . .
    C C31 1.1543(9) 0.3733(16) 0.5514(6) 0.110(4) Uani d 1 . .
    H H31 1.192796 0.300186 0.553893 0.132 Uiso calc 1 . .
    C C32 1.1274(8) 0.4387(14) 0.4884(6) 0.099(4) Uani d 1 . .
    H H32 1.146059 0.406078 0.448177 0.119 Uiso calc 1 . .
    C C33 1.1643(6) 1.1698(14) 0.3184(5) 0.055(3) Uani d 1 . .
    C C34 1.2460(6) 1.1691(13) 0.3504(5) 0.055(3) Uani d 1 . .
    H H34 1.273934 1.084639 0.361723 0.066 Uiso calc 1 . .
    C C35 1.2854(7) 1.2934(13) 0.3654(6) 0.052(3) Uani d 1 . .
    C C36 1.2480(7) 1.4171(14) 0.3472(5) 0.058(3) Uani d 1 . .
    H H36 1.277357 1.501065 0.355812 0.069 Uiso calc 1 . .
    C C37 1.1666(7) 1.4177(14) 0.3162(5) 0.062(3) Uani d 1 . .
    H H37 1.139301 1.502405 0.303901 0.074 Uiso calc 1 . .
    C C38 1.1250(7) 1.2925(13) 0.3030(6) 0.054(3) Uani d 1 . .
    H H38 1.068714 1.292745 0.283148 0.065 Uiso calc 1 . .
    C C39 0.9263(6) 0.9432(12) 0.0195(5) 0.063(3) Uani d 1 . .
    C C40 0.8759(8) 1.0579(14) 0.0147(6) 0.098(4) Uani d 1 . .
    H H40 0.859411 1.091771 0.055595 0.118 Uiso calc 1 . .
    C C41 0.8481(9) 1.1264(16) -0.0468(5) 0.110(4) Uani d 1 . .
    H H41 0.814105 1.205354 -0.047514 0.132 Uiso calc 1 . .
    C C42 0.8706(8) 1.0778(13) -0.1061(5) 0.078(3) Uani d 1 . .
    C C43 0.9260(7) 0.9735(12) -0.1015(5) 0.073(3) Uani d 1 . .
    H H43 0.946518 0.945562 -0.141692 0.088 Uiso calc 1 . .
    C C44 0.9535(6) 0.9070(12) -0.0399(5) 0.063(3) Uani d 1 . .
    H H44 0.992116 0.834364 -0.038827 0.076 Uiso calc 1 . .
    C C45 0.5781(6) 0.1336(11) 0.0795(5) 0.060(3) Uani d 1 . .
    H H45A 0.565493 0.082156 0.119858 0.072 Uiso calc 1 . .
    H H45B 0.606285 0.071094 0.051268 0.072 Uiso calc 1 . .
    C C46 0.5012(6) 0.1911(11) 0.0378(5) 0.053(3) Uani d 1 . .
    H H46 0.514950 0.237211 -0.004232 0.064 Uiso calc 1 . .
    C C47 0.3836(6) 0.0943(12) -0.0331(5) 0.065(3) Uani d 1 . .
    H H47 0.341382 0.021761 -0.030353 0.079 Uiso calc 1 . .
    C C48 0.3465(7) 0.2341(13) -0.0271(7) 0.063(4) Uani d 1 . .
    H H48 0.285845 0.228251 -0.041341 0.075 Uiso calc 1 . .
    C C49 0.3927(9) 0.2233(13) -0.1306(6) 0.070(4) Uani d 1 . .
    C C50 0.4691(9) 0.2674(12) -0.1574(6) 0.095(5) Uani d 1 . .
    H H50A 0.479188 0.204350 -0.194016 0.114 Uiso calc 1 . .
    H H50B 0.515870 0.265140 -0.119912 0.114 Uiso calc 1 . .
    H H50C 0.461893 0.361185 -0.175812 0.114 Uiso calc 1 . .
    C C51 0.3169(9) 0.2198(14) -0.1862(7) 0.113(6) Uani d 1 . .
    H H51A 0.268674 0.198315 -0.165108 0.136 Uiso calc 1 . .
    H H51B 0.323673 0.148938 -0.220204 0.136 Uiso calc 1 . .
    H H51C 0.309512 0.309840 -0.208816 0.136 Uiso calc 1 . .
    C C52 0.3656(6) 0.3051(12) 0.0420(5) 0.064(3) Uani d 1 . .
    H H52 0.348897 0.404161 0.038176 0.077 Uiso calc 1 . .
    C C53 0.4551(5) 0.2910(11) 0.0764(4) 0.054(3) Uani d 1 . .
    H H53 0.482634 0.382993 0.080629 0.065 Uiso calc 1 . .
    C C54 0.3668(10) 0.2366(17) 0.1536(8) 0.092(4) Uani d 1 . .
    C C55 0.3511(8) 0.1118(16) 0.1918(6) 0.117(5) Uani d 1 . .
    H H55A 0.363465 0.030114 0.166114 0.140 Uiso calc 1 . .
    H H55B 0.293452 0.109818 0.197542 0.140 Uiso calc 1 . .
    H H55C 0.385852 0.112468 0.237035 0.140 Uiso calc 1 . .
    C C56 0.3521(9) 0.3716(16) 0.1898(6) 0.125(5) Uani d 1 . .
    H H56A 0.296732 0.371387 0.201381 0.150 Uiso calc 1 . .
    H H56B 0.357796 0.449309 0.159176 0.150 Uiso calc 1 . .
    H H56C 0.392188 0.380598 0.231969 0.150 Uiso calc 1 . .
    C C57 1.1547(8) 0.3440(15) 0.6773(6) 0.101(5) Uani d 1 . .
    H H57A 1.210454 0.374699 0.695308 0.121 Uiso calc 1 . .
    H H57B 1.154416 0.243935 0.670676 0.121 Uiso calc 1 . .
    H H57C 1.118369 0.367984 0.710108 0.121 Uiso calc 1 . .
    C C58 1.4079(6) 1.1838(11) 0.4224(5) 0.060(3) Uani d 1 . .
    H H58A 1.416401 1.123981 0.383511 0.072 Uiso calc 1 . .
    H H58B 1.377085 1.131685 0.452991 0.072 Uiso calc 1 . .
    C C59 1.4896(6) 1.2342(10) 0.4619(6) 0.054(3) Uani d 1 . .
    H H59 1.479168 1.290577 0.502015 0.065 Uiso calc 1 . .
    C C60 1.6037(6) 1.1311(11) 0.5346(5) 0.059(3) Uani d 1 . .
    H H60 1.641813 1.051695 0.532919 0.071 Uiso calc 1 . .
    C C61 1.6481(7) 1.2662(11) 0.5249(6) 0.058(4) Uani d 1 . .
    H H61 1.708568 1.253709 0.537920 0.069 Uiso calc 1 . .
    C C62 1.6012(9) 1.2775(13) 0.6297(7) 0.074(4) Uani d 1 . .
    C C63 1.5287(8) 1.3348(14) 0.6537(5) 0.090(4) Uani d 1 . .
    H H63A 1.514538 1.277231 0.690929 0.107 Uiso calc 1 . .
    H H63B 1.482699 1.336476 0.615538 0.107 Uiso calc 1 . .
    H H63C 1.540511 1.428708 0.670703 0.107 Uiso calc 1 . .
    C C64 1.6765(9) 1.2745(12) 0.6847(7) 0.096(5) Uani d 1 . .
    H H64A 1.692052 1.368875 0.698831 0.115 Uiso calc 1 . .
    H H64B 1.721544 1.230188 0.666383 0.115 Uiso calc 1 . .
    H H64C 1.664547 1.222335 0.724492 0.115 Uiso calc 1 . .
    C C65 1.5385(6) 1.3168(12) 0.4201(5) 0.056(3) Uani d 1 . .
    H H65 1.512922 1.409154 0.409102 0.068 Uiso calc 1 . .
    C C66 1.6281(5) 1.3319(11) 0.4543(5) 0.057(3) Uani d 1 . .
    H H66 1.644508 1.431172 0.456519 0.068 Uiso calc 1 . .
    C C67 1.6247(9) 1.2509(15) 0.3435(8) 0.082(4) Uani d 1 . .
    C C68 1.6470(9) 1.1198(14) 0.3099(6) 0.120(5) Uani d 1 . .
    H H68A 1.614297 1.111910 0.263887 0.144 Uiso calc 1 . .
    H H68B 1.636055 1.040584 0.337821 0.144 Uiso calc 1 . .
    H H68C 1.705259 1.121701 0.306012 0.144 Uiso calc 1 . .
    C C69 1.6335(9) 1.3803(16) 0.3025(6) 0.110(5) Uani d 1 . .
    H H69A 1.596684 1.375469 0.258318 0.132 Uiso calc 1 . .
    H H69B 1.690162 1.388572 0.294416 0.132 Uiso calc 1 . .
    H H69C 1.619521 1.460792 0.328301 0.132 Uiso calc 1 . .
    C C70 0.8407(8) 1.1557(16) -0.1738(5) 0.102(4) Uani d 1 . .
    H H70A 0.796702 1.103204 -0.201547 0.122 Uiso calc 1 . .
    H H70B 0.886274 1.166548 -0.199439 0.122 Uiso calc 1 . .
    H H70C 0.820220 1.246651 -0.163348 0.122 Uiso calc 1 . .
loop_
    _atom_site_aniso_label
    _atom_site_aniso_U_11
    _atom_site_aniso_U_22
    _atom_site_aniso_U_33
    _atom_site_aniso_U_12
    _atom_site_aniso_U_13
    _atom_site_aniso_U_23
    O1 0.039(4) 0.055(5) 0.065(5) -0.007(4) -0.007(4) 0.004(4)
    O2 0.061(4) 0.048(5) 0.068(4) -0.011(4) -0.017(3) 0.005(3)
    O3 0.094(5) 0.060(6) 0.060(5) 0.002(4) -0.011(4) -0.001(4)
    O4 0.072(5) 0.050(5) 0.055(5) 0.003(4) -0.005(4) 0.000(4)
    O5 0.058(5) 0.113(7) 0.093(6) 0.013(5) 0.027(5) 0.035(5)
    O6 0.074(5) 0.122(7) 0.059(6) 0.011(5) 0.020(4) 0.017(4)
    O7 0.041(4) 0.047(4) 0.074(5) -0.003(4) -0.010(3) 0.009(4)
    O8 0.054(4) 0.036(4) 0.074(4) -0.002(3) -0.009(3) 0.005(3)
    O9 0.088(5) 0.054(6) 0.064(5) -0.008(4) -0.001(4) 0.003(4)
    O10 0.065(5) 0.051(5) 0.061(5) 0.004(4) 0.003(4) -0.004(4)
    O11 0.060(5) 0.090(6) 0.064(6) -0.006(4) 0.005(4) -0.012(4)
    O12 0.052(5) 0.090(7) 0.091(7) 0.001(4) 0.017(5) -0.003(5)
    N1 0.045(5) 0.063(7) 0.043(6) -0.005(5) -0.003(4) -0.007(5)
    N2 0.037(5) 0.064(7) 0.054(6) -0.002(5) 0.000(4) -0.013(5)
    N3 0.041(5) 0.061(6) 0.043(6) 0.003(5) 0.001(4) -0.007(5)
    N4 0.041(5) 0.054(6) 0.058(6) -0.002(5) 0.010(4) 0.003(5)
    C1 0.038(6) 0.071(7) 0.042(7) -0.005(5) 0.001(5) -0.001(6)
    C2 0.040(6) 0.073(9) 0.057(7) -0.013(7) 0.001(6) 0.007(7)
    C3 0.047(7) 0.069(9) 0.051(7) -0.005(6) -0.005(6) -0.011(7)
    C4 0.041(7) 0.073(10) 0.044(7) 0.007(7) -0.003(6) -0.007(6)
    C5 0.032(6) 0.057(8) 0.062(8) 0.000(6) 0.003(6) -0.008(7)
    C6 0.026(6) 0.079(9) 0.051(7) 0.002(6) -0.003(5) 0.006(7)
    C7 0.054(7) 0.069(9) 0.055(7) -0.014(6) 0.001(6) -0.005(6)
    C8 0.068(8) 0.064(9) 0.059(7) -0.004(7) 0.010(6) 0.005(7)
    C9 0.044(7) 0.061(9) 0.049(7) -0.003(6) 0.006(6) 0.002(6)
    C10 0.048(6) 0.064(9) 0.054(7) 0.005(6) -0.004(5) 0.000(7)
    C11 0.050(8) 0.066(8) 0.045(8) 0.010(6) 0.001(6) -0.002(7)
    C12 0.040(6) 0.085(10) 0.048(7) -0.003(7) -0.001(5) -0.018(8)
    C13 0.045(7) 0.083(10) 0.051(7) -0.015(7) -0.003(6) -0.004(7)
    C14 0.033(6) 0.066(9) 0.060(8) -0.004(6) 0.004(6) -0.008(7)
    C15 0.033(6) 0.068(8) 0.046(7) -0.002(6) -0.005(5) -0.004(6)
    C16 0.043(7) 0.047(7) 0.058(7) 0.002(6) 0.013(6) 0.002(6)
    C17 0.052(7) 0.055(8) 0.068(8) -0.003(6) 0.008(6) -0.007(7)
    C18 0.052(7) 0.074(10) 0.062(8) -0.010(7) 0.000(6) 0.003(7)
    C19 0.049(7) 0.053(8) 0.053(7) 0.006(7) 0.007(6) 0.001(6)
    C20 0.042(6) 0.072(8) 0.041(6) 0.007(6) 0.011(5) 0.002(6)
    C21 0.040(6) 0.059(9) 0.046(7) 0.003(7) 0.001(5) -0.010(6)
    C22 0.043(7) 0.039(7) 0.057(7) 0.001(6) -0.001(5) 0.003(6)
    C23 0.040(7) 0.060(9) 0.055(8) 0.006(6) -0.005(6) 0.002(6)
    C24 0.043(6) 0.058(8) 0.055(7) -0.011(6) -0.004(5) -0.007(6)
    C25 0.056(7) 0.052(8) 0.053(7) 0.014(6) -0.001(6) -0.013(6)
    C26 0.055(8) 0.069(9) 0.053(8) 0.008(8) 0.004(6) -0.007(7)
    C27 0.055(6) 0.082(7) 0.054(5) 0.005(5) -0.001(5) -0.003(6)
    C28 0.067(6) 0.074(7) 0.061(6) -0.015(6) 0.010(5) -0.002(5)
    C29 0.072(7) 0.086(8) 0.056(5) -0.027(5) 0.009(5) -0.005(6)
    C30 0.074(7) 0.094(8) 0.055(5) -0.014(6) 0.000(5) 0.008(6)
    C31 0.117(8) 0.137(9) 0.075(6) 0.050(7) 0.007(6) 0.023(7)
    C32 0.100(8) 0.135(9) 0.060(6) 0.046(7) 0.005(6) 0.012(7)
    C33 0.035(7) 0.071(9) 0.058(7) -0.001(7) 0.005(6) -0.006(7)
    C34 0.048(7) 0.055(8) 0.061(7) 0.002(7) 0.003(6) 0.003(6)
    C35 0.043(7) 0.063(9) 0.050(7) -0.006(7) 0.002(6) 0.005(6)
    C36 0.049(7) 0.063(9) 0.059(7) 0.001(6) 0.000(5) 0.005(6)
    C37 0.050(7) 0.063(9) 0.070(8) 0.009(6) 0.001(6) 0.006(7)
    C38 0.040(7) 0.068(9) 0.055(7) 0.007(7) 0.007(6) -0.010(7)
    C39 0.057(6) 0.083(7) 0.048(5) -0.001(5) 0.007(5) 0.005(6)
    C40 0.108(8) 0.136(9) 0.050(5) 0.042(7) 0.009(6) 0.014(6)
    C41 0.128(8) 0.140(9) 0.058(6) 0.043(7) 0.000(7) 0.016(6)
    C42 0.086(7) 0.102(8) 0.041(5) -0.016(6) -0.003(5) -0.002(5)
    C43 0.074(7) 0.102(8) 0.045(5) -0.021(6) 0.015(5) -0.004(6)
    C44 0.060(6) 0.080(7) 0.051(5) -0.011(5) 0.014(5) 0.000(5)
    C45 0.048(6) 0.065(8) 0.064(6) -0.002(6) 0.002(5) -0.007(6)
    C46 0.044(6) 0.050(7) 0.063(7) -0.008(6) -0.001(6) 0.010(6)
    C47 0.048(6) 0.059(9) 0.079(8) -0.011(6) -0.019(6) 0.006(7)
    C48 0.041(7) 0.067(9) 0.075(10) 0.001(6) -0.004(7) 0.019(7)
    C49 0.102(11) 0.063(10) 0.040(8) -0.007(8) -0.008(8) 0.003(6)
    C50 0.147(13) 0.091(11) 0.053(8) 0.012(9) 0.036(8) 0.003(6)
    C51 0.144(14) 0.100(13) 0.071(10) 0.005(10) -0.054(10) 0.002(8)
    C52 0.047(6) 0.083(9) 0.062(7) -0.006(6) 0.009(5) 0.003(7)
    C53 0.036(5) 0.082(9) 0.045(6) -0.002(6) 0.006(5) 0.001(6)
    C54 0.081(7) 0.122(8) 0.079(7) 0.015(7) 0.028(6) 0.029(6)
    C55 0.098(9) 0.139(11) 0.123(10) 0.034(9) 0.051(8) 0.059(9)
    C56 0.141(12) 0.149(11) 0.093(9) 0.064(11) 0.041(8) 0.018(8)
    C57 0.107(10) 0.115(11) 0.068(7) -0.038(9) -0.021(7) 0.026(8)
    C58 0.054(7) 0.048(7) 0.076(8) -0.001(6) 0.002(6) 0.012(6)
    C59 0.052(7) 0.041(7) 0.066(7) -0.009(6) 0.003(6) 0.010(6)
    C60 0.048(6) 0.059(8) 0.066(7) 0.001(6) -0.009(6) -0.002(6)
    C61 0.047(8) 0.051(9) 0.071(10) -0.005(6) -0.003(7) -0.002(7)
    C62 0.091(11) 0.065(11) 0.061(9) 0.010(8) -0.003(8) 0.008(7)
    C63 0.120(11) 0.095(10) 0.056(7) 0.005(10) 0.018(7) -0.005(7)
    C64 0.137(13) 0.057(10) 0.074(10) 0.002(8) -0.038(10) -0.004(7)
    C65 0.053(6) 0.062(8) 0.051(6) -0.005(6) -0.001(5) 0.002(6)
    C66 0.044(6) 0.054(7) 0.072(7) 0.000(6) 0.007(5) -0.002(6)
    C67 0.069(9) 0.093(11) 0.088(11) 0.002(8) 0.022(8) -0.018(8)
    C68 0.157(14) 0.096(12) 0.127(12) 0.004(11) 0.079(11) -0.037(10)
    C69 0.113(11) 0.127(14) 0.100(10) 0.006(10) 0.048(8) 0.026(10)
    C70 0.122(10) 0.120(11) 0.056(7) -0.030(9) -0.008(7) 0.021(8)
_geom_special_details
;
 All esds (except the esd in the dihedral angle between two l.s. planes)
 are estimated using the full covariance matrix.  The cell esds are taken
 into account individually in the estimation of esds in distances, angles
 and torsion angles; correlations between esds in cell parameters are only
 used when they are defined by crystal symmetry.  An approximate (isotropic)
 treatment of cell esds is used for estimating esds involving l.s. planes.
;
loop_
    _geom_bond_atom_site_label_1
    _geom_bond_atom_site_label_2
    _geom_bond_site_symmetry_2
    _geom_bond_distance
    _geom_bond_publ_flag
    O1 C23 . 1.378(12) ?
    O1 C45 . 1.439(11) ?
    O2 C47 . 1.412(10) ?
    O2 C46 . 1.450(11) ?
    O3 C47 . 1.424(11) ?
    O3 C49 . 1.432(13) ?
    O4 C49 . 1.412(14) ?
    O4 C48 . 1.441(13) ?
    O5 C52 . 1.427(12) ?
    O5 C54 . 1.430(15) ?
    O6 C54 . 1.429(15) ?
    O6 C53 . 1.433(11) ?
    O7 C35 . 1.380(12) ?
    O7 C58 . 1.435(11) ?
    O8 C60 . 1.416(9) ?
    O8 C59 . 1.433(11) ?
    O9 C60 . 1.423(11) ?
    O9 C62 . 1.432(14) ?
    O10 C61 . 1.435(13) ?
    O10 C62 . 1.453(14) ?
    O11 C67 . 1.414(15) ?
    O11 C65 . 1.457(12) ?
    O12 C67 . 1.433(15) ?
    O12 C66 . 1.444(11) ?
    N1 C4 . 1.370(14) ?
    N1 C1 . 1.381(13) ?
    N1 H1 . 0.8800 ?
    N2 C9 . 1.381(11) ?
    N2 C6 . 1.395(13) ?
    N3 C14 . 1.374(14) ?
    N3 C11 . 1.378(13) ?
    N3 H3 . 0.8800 ?
    N4 C16 . 1.356(13) ?
    N4 C19 . 1.394(12) ?
    C1 C20 . 1.373(14) ?
    C1 C2 . 1.410(14) ?
    C2 C3 . 1.338(14) ?
    C2 H2 . 0.9500 ?
    C3 C4 . 1.446(13) ?
    C3 H3A . 0.9500 ?
    C4 C5 . 1.399(14) ?
    C5 C6 . 1.419(13) ?
    C5 C21 . 1.490(15) ?
    C6 C7 . 1.429(13) ?
    C7 C8 . 1.354(13) ?
    C7 H7 . 0.9500 ?
    C8 C9 . 1.429(14) ?
    C8 H8 . 0.9500 ?
    C9 C10 . 1.414(14) ?
    C10 C11 . 1.373(14) ?
    C10 C27 . 1.501(14) ?
    C11 C12 . 1.446(14) ?
    C12 C13 . 1.356(15) ?
    C12 H12 . 0.9500 ?
    C13 C14 . 1.439(13) ?
    C13 H13 . 0.9500 ?
    C14 C15 . 1.371(14) ?
    C15 C16 . 1.421(13) ?
    C15 C33 . 1.498(16) ?
    C16 C17 . 1.461(13) ?
    C17 C18 . 1.356(13) ?
    C17 H17 . 0.9500 ?
    C18 C19 . 1.413(14) ?
    C18 H18 . 0.9500 ?
    C19 C20 . 1.390(14) ?
    C20 C39 . 1.510(13) ?
    C21 C22 . 1.396(13) ?
    C21 C26 . 1.399(16) ?
    C22 C23 . 1.378(14) ?
    C22 H22 . 0.9500 ?
    C23 C24 . 1.357(14) ?
    C24 C25 . 1.394(13) ?
    C24 H24 . 0.9500 ?
    C25 C26 . 1.350(15) ?
    C25 H25 . 0.9500 ?
    C26 H26 . 0.9500 ?
    C27 C28 . 1.370(10) ?
    C27 C32 . 1.382(10) ?
    C28 C29 . 1.404(10) ?
    C28 H28 . 0.9500 ?
    C29 C30 . 1.363(11) ?
    C29 H29 . 0.9500 ?
    C30 C31 . 1.367(10) ?
    C30 C57 . 1.513(15) ?
    C31 C32 . 1.401(10) ?
    C31 H31 . 0.9500 ?
    C32 H32 . 0.9500 ?
    C33 C38 . 1.368(15) ?
    C33 C34 . 1.397(13) ?
    C34 C35 . 1.380(15) ?
    C34 H34 . 0.9500 ?
    C35 C36 . 1.372(15) ?
    C36 C37 . 1.387(14) ?
    C36 H36 . 0.9500 ?
    C37 C38 . 1.401(16) ?
    C37 H37 . 0.9500 ?
    C38 H38 . 0.9500 ?
    C39 C44 . 1.367(9) ?
    C39 C40 . 1.385(10) ?
    C40 C41 . 1.393(10) ?
    C40 H40 . 0.9500 ?
    C41 C42 . 1.367(10) ?
    C41 H41 . 0.9500 ?
    C42 C43 . 1.359(11) ?
    C42 C70 . 1.544(15) ?
    C43 C44 . 1.386(10) ?
    C43 H43 . 0.9500 ?
    C44 H44 . 0.9500 ?
    C45 C46 . 1.507(12) ?
    C45 H45A . 0.9900 ?
    C45 H45B . 0.9900 ?
    C46 C53 . 1.514(14) ?
    C46 H46 . 1.0000 ?
    C47 C48 . 1.503(15) ?
    C47 H47 . 1.0000 ?
    C48 C52 . 1.513(15) ?
    C48 H48 . 1.0000 ?
    C49 C50 . 1.511(17) ?
    C49 C51 . 1.527(16) ?
    C50 H50A . 0.9800 ?
    C50 H50B . 0.9800 ?
    C50 H50C . 0.9800 ?
    C51 H51A . 0.9800 ?
    C51 H51B . 0.9800 ?
    C51 H51C . 0.9800 ?
    C52 C53 . 1.531(12) ?
    C52 H52 . 1.0000 ?
    C53 H53 . 1.0000 ?
    C54 C55 . 1.470(17) ?
    C54 C56 . 1.530(18) ?
    C55 H55A . 0.9800 ?
    C55 H55B . 0.9800 ?
    C55 H55C . 0.9800 ?
    C56 H56A . 0.9800 ?
    C56 H56B . 0.9800 ?
    C56 H56C . 0.9800 ?
    C57 H57A . 0.9800 ?
    C57 H57B . 0.9800 ?
    C57 H57C . 0.9800 ?
    C58 C59 . 1.527(12) ?
    C58 H58A . 0.9900 ?
    C58 H58B . 0.9900 ?
    C59 C65 . 1.480(13) ?
    C59 H59 . 1.0000 ?
    C60 C61 . 1.530(14) ?
    C60 H60 . 1.0000 ?
    C61 C66 . 1.518(14) ?
    C61 H61 . 1.0000 ?
    C62 C63 . 1.470(16) ?
    C62 C64 . 1.513(16) ?
    C63 H63A . 0.9800 ?
    C63 H63B . 0.9800 ?
    C63 H63C . 0.9800 ?
    C64 H64A . 0.9800 ?
    C64 H64B . 0.9800 ?
    C64 H64C . 0.9800 ?
    C65 C66 . 1.534(12) ?
    C65 H65 . 1.0000 ?
    C66 H66 . 1.0000 ?
    C67 C68 . 1.508(16) ?
    C67 C69 . 1.513(17) ?
    C68 H68A . 0.9800 ?
    C68 H68B . 0.9800 ?
    C68 H68C . 0.9800 ?
    C69 H69A . 0.9800 ?
    C69 H69B . 0.9800 ?
    C69 H69C . 0.9800 ?
    C70 H70A . 0.9800 ?
    C70 H70B . 0.9800 ?
    C70 H70C . 0.9800 ?
loop_
    _geom_angle_atom_site_label_1
    _geom_angle_atom_site_label_2
    _geom_angle_atom_site_label_3
    _geom_angle_site_symmetry_1
    _geom_angle_site_symmetry_3
    _geom_angle
    _geom_angle_publ_flag
    C23 O1 C45 . . 115.8(8) ?
    C47 O2 C46 . . 113.7(7) ?
    C47 O3 C49 . . 108.6(9) ?
    C49 O4 C48 . . 107.1(9) ?
    C52 O5 C54 . . 107.0(9) ?
    C54 O6 C53 . . 109.4(9) ?
    C35 O7 C58 . . 117.1(8) ?
    C60 O8 C59 . . 114.6(7) ?
    C60 O9 C62 . . 111.3(9) ?
    C61 O10 C62 . . 107.2(8) ?
    C67 O11 C65 . . 108.5(8) ?
    C67 O12 C66 . . 107.0(8) ?
    C4 N1 C1 . . 110.7(9) ?
    C4 N1 H1 . . 124.6 ?
    C1 N1 H1 . . 124.6 ?
    C9 N2 C6 . . 101.6(9) ?
    C14 N3 C11 . . 112.4(9) ?
    C14 N3 H3 . . 123.8 ?
    C11 N3 H3 . . 123.8 ?
    C16 N4 C19 . . 106.0(9) ?
    C20 C1 N1 . . 124.0(10) ?
    C20 C1 C2 . . 129.8(11) ?
    N1 C1 C2 . . 106.2(10) ?
    C3 C2 C1 . . 109.3(10) ?
    C3 C2 H2 . . 125.4 ?
    C1 C2 H2 . . 125.4 ?
    C2 C3 C4 . . 108.5(10) ?
    C2 C3 H3A . . 125.7 ?
    C4 C3 H3A . . 125.7 ?
    N1 C4 C5 . . 127.1(10) ?
    N1 C4 C3 . . 105.3(10) ?
    C5 C4 C3 . . 127.5(11) ?
    C4 C5 C6 . . 124.6(10) ?
    C4 C5 C21 . . 118.5(10) ?
    C6 C5 C21 . . 116.9(11) ?
    N2 C6 C5 . . 124.1(11) ?
    N2 C6 C7 . . 112.6(9) ?
    C5 C6 C7 . . 123.4(11) ?
    C8 C7 C6 . . 106.5(10) ?
    C8 C7 H7 . . 126.8 ?
    C6 C7 H7 . . 126.8 ?
    C7 C8 C9 . . 105.9(9) ?
    C7 C8 H8 . . 127.1 ?
    C9 C8 H8 . . 127.1 ?
    N2 C9 C10 . . 123.9(11) ?
    N2 C9 C8 . . 113.4(9) ?
    C10 C9 C8 . . 122.7(10) ?
    C11 C10 C9 . . 126.4(10) ?
    C11 C10 C27 . . 117.6(10) ?
    C9 C10 C27 . . 116.0(11) ?
    C10 C11 N3 . . 127.4(10) ?
    C10 C11 C12 . . 127.6(11) ?
    N3 C11 C12 . . 104.9(11) ?
    C13 C12 C11 . . 108.5(10) ?
    C13 C12 H12 . . 125.8 ?
    C11 C12 H12 . . 125.8 ?
    C12 C13 C14 . . 109.1(11) ?
    C12 C13 H13 . . 125.4 ?
    C14 C13 H13 . . 125.4 ?
    C15 C14 N3 . . 126.1(10) ?
    C15 C14 C13 . . 128.9(11) ?
    N3 C14 C13 . . 105.0(11) ?
    C14 C15 C16 . . 124.8(11) ?
    C14 C15 C33 . . 119.9(9) ?
    C16 C15 C33 . . 115.3(11) ?
    N4 C16 C15 . . 126.7(10) ?
    N4 C16 C17 . . 110.1(9) ?
    C15 C16 C17 . . 123.1(10) ?
    C18 C17 C16 . . 105.8(10) ?
    C18 C17 H17 . . 127.1 ?
    C16 C17 H17 . . 127.1 ?
    C17 C18 C19 . . 108.2(10) ?
    C17 C18 H18 . . 125.9 ?
    C19 C18 H18 . . 125.9 ?
    C20 C19 N4 . . 125.3(11) ?
    C20 C19 C18 . . 124.9(10) ?
    N4 C19 C18 . . 109.8(9) ?
    C1 C20 C19 . . 128.9(10) ?
    C1 C20 C39 . . 115.6(10) ?
    C19 C20 C39 . . 115.4(10) ?
    C22 C21 C26 . . 116.6(11) ?
    C22 C21 C5 . . 120.7(11) ?
    C26 C21 C5 . . 122.7(9) ?
    C23 C22 C21 . . 120.9(11) ?
    C23 C22 H22 . . 119.5 ?
    C21 C22 H22 . . 119.5 ?
    C24 C23 O1 . . 125.3(10) ?
    C24 C23 C22 . . 120.8(10) ?
    O1 C23 C22 . . 113.9(10) ?
    C23 C24 C25 . . 119.5(11) ?
    C23 C24 H24 . . 120.2 ?
    C25 C24 H24 . . 120.2 ?
    C26 C25 C24 . . 119.8(11) ?
    C26 C25 H25 . . 120.1 ?
    C24 C25 H25 . . 120.1 ?
    C25 C26 C21 . . 122.4(11) ?
    C25 C26 H26 . . 118.8 ?
    C21 C26 H26 . . 118.8 ?
    C28 C27 C32 . . 117.4(11) ?
    C28 C27 C10 . . 123.9(10) ?
    C32 C27 C10 . . 118.6(9) ?
    C27 C28 C29 . . 120.9(11) ?
    C27 C28 H28 . . 119.6 ?
    C29 C28 H28 . . 119.6 ?
    C30 C29 C28 . . 121.2(11) ?
    C30 C29 H29 . . 119.4 ?
    C28 C29 H29 . . 119.4 ?
    C29 C30 C31 . . 118.7(12) ?
    C29 C30 C57 . . 121.1(11) ?
    C31 C30 C57 . . 120.2(12) ?
    C30 C31 C32 . . 120.2(12) ?
    C30 C31 H31 . . 119.9 ?
    C32 C31 H31 . . 119.9 ?
    C27 C32 C31 . . 121.5(11) ?
    C27 C32 H32 . . 119.2 ?
    C31 C32 H32 . . 119.2 ?
    C38 C33 C34 . . 119.7(12) ?
    C38 C33 C15 . . 119.9(10) ?
    C34 C33 C15 . . 120.4(12) ?
    C35 C34 C33 . . 118.9(12) ?
    C35 C34 H34 . . 120.6 ?
    C33 C34 H34 . . 120.6 ?
    C36 C35 C34 . . 122.1(11) ?
    C36 C35 O7 . . 113.1(10) ?
    C34 C35 O7 . . 124.8(11) ?
    C35 C36 C37 . . 119.0(12) ?
    C35 C36 H36 . . 120.5 ?
    C37 C36 H36 . . 120.5 ?
    C36 C37 C38 . . 119.5(12) ?
    C36 C37 H37 . . 120.3 ?
    C38 C37 H37 . . 120.3 ?
    C33 C38 C37 . . 120.8(11) ?
    C33 C38 H38 . . 119.6 ?
    C37 C38 H38 . . 119.6 ?
    C44 C39 C40 . . 115.3(11) ?
    C44 C39 C20 . . 124.7(10) ?
    C40 C39 C20 . . 119.8(9) ?
    C39 C40 C41 . . 123.5(11) ?
    C39 C40 H40 . . 118.2 ?
    C41 C40 H40 . . 118.2 ?
    C42 C41 C40 . . 118.8(12) ?
    C42 C41 H41 . . 120.6 ?
    C40 C41 H41 . . 120.6 ?
    C43 C42 C41 . . 118.4(12) ?
    C43 C42 C70 . . 122.6(11) ?
    C41 C42 C70 . . 118.4(12) ?
    C42 C43 C44 . . 121.7(11) ?
    C42 C43 H43 . . 119.1 ?
    C44 C43 H43 . . 119.1 ?
    C39 C44 C43 . . 121.6(11) ?
    C39 C44 H44 . . 119.2 ?
    C43 C44 H44 . . 119.2 ?
    O1 C45 C46 . . 105.0(8) ?
    O1 C45 H45A . . 110.8 ?
    C46 C45 H45A . . 110.8 ?
    O1 C45 H45B . . 110.8 ?
    C46 C45 H45B . . 110.8 ?
    H45A C45 H45B . . 108.8 ?
    O2 C46 C45 . . 103.3(8) ?
    O2 C46 C53 . . 110.9(8) ?
    C45 C46 C53 . . 114.5(8) ?
    O2 C46 H46 . . 109.3 ?
    C45 C46 H46 . . 109.3 ?
    C53 C46 H46 . . 109.3 ?
    O2 C47 O3 . . 109.4(8) ?
    O2 C47 C48 . . 113.2(9) ?
    O3 C47 C48 . . 105.8(9) ?
    O2 C47 H47 . . 109.4 ?
    O3 C47 H47 . . 109.4 ?
    C48 C47 H47 . . 109.4 ?
    O4 C48 C47 . . 102.7(10) ?
    O4 C48 C52 . . 108.7(9) ?
    C47 C48 C52 . . 117.0(10) ?
    O4 C48 H48 . . 109.4 ?
    C47 C48 H48 . . 109.4 ?
    C52 C48 H48 . . 109.4 ?
    O4 C49 O3 . . 105.8(9) ?
    O4 C49 C50 . . 108.1(10) ?
    O3 C49 C50 . . 108.2(11) ?
    O4 C49 C51 . . 110.7(12) ?
    O3 C49 C51 . . 110.5(10) ?
    C50 C49 C51 . . 113.2(12) ?
    C49 C50 H50A . . 109.5 ?
    C49 C50 H50B . . 109.5 ?
    H50A C50 H50B . . 109.5 ?
    C49 C50 H50C . . 109.5 ?
    H50A C50 H50C . . 109.5 ?
    H50B C50 H50C . . 109.5 ?
    C49 C51 H51A . . 109.5 ?
    C49 C51 H51B . . 109.5 ?
    H51A C51 H51B . . 109.5 ?
    C49 C51 H51C . . 109.5 ?
    H51A C51 H51C . . 109.5 ?
    H51B C51 H51C . . 109.5 ?
    O5 C52 C48 . . 105.4(9) ?
    O5 C52 C53 . . 104.8(8) ?
    C48 C52 C53 . . 113.8(9) ?
    O5 C52 H52 . . 110.8 ?
    C48 C52 H52 . . 110.8 ?
    C53 C52 H52 . . 110.8 ?
    O6 C53 C46 . . 109.1(9) ?
    O6 C53 C52 . . 104.1(8) ?
    C46 C53 C52 . . 111.4(8) ?
    O6 C53 H53 . . 110.7 ?
    C46 C53 H53 . . 110.7 ?
    C52 C53 H53 . . 110.7 ?
    O6 C54 O5 . . 104.6(10) ?
    O6 C54 C55 . . 108.9(12) ?
    O5 C54 C55 . . 109.7(13) ?
    O6 C54 C56 . . 107.9(13) ?
    O5 C54 C56 . . 110.9(12) ?
    C55 C54 C56 . . 114.3(12) ?
    C54 C55 H55A . . 109.5 ?
    C54 C55 H55B . . 109.5 ?
    H55A C55 H55B . . 109.5 ?
    C54 C55 H55C . . 109.5 ?
    H55A C55 H55C . . 109.5 ?
    H55B C55 H55C . . 109.5 ?
    C54 C56 H56A . . 109.5 ?
    C54 C56 H56B . . 109.5 ?
    H56A C56 H56B . . 109.5 ?
    C54 C56 H56C . . 109.5 ?
    H56A C56 H56C . . 109.5 ?
    H56B C56 H56C . . 109.5 ?
    C30 C57 H57A . . 109.5 ?
    C30 C57 H57B . . 109.5 ?
    H57A C57 H57B . . 109.5 ?
    C30 C57 H57C . . 109.5 ?
    H57A C57 H57C . . 109.5 ?
    H57B C57 H57C . . 109.5 ?
    O7 C58 C59 . . 104.4(8) ?
    O7 C58 H58A . . 110.9 ?
    C59 C58 H58A . . 110.9 ?
    O7 C58 H58B . . 110.9 ?
    C59 C58 H58B . . 110.9 ?
    H58A C58 H58B . . 108.9 ?
    O8 C59 C65 . . 111.6(9) ?
    O8 C59 C58 . . 104.0(7) ?
    C65 C59 C58 . . 114.2(8) ?
    O8 C59 H59 . . 108.9 ?
    C65 C59 H59 . . 108.9 ?
    C58 C59 H59 . . 108.9 ?
    O8 C60 O9 . . 109.2(8) ?
    O8 C60 C61 . . 114.3(8) ?
    O9 C60 C61 . . 103.9(9) ?
    O8 C60 H60 . . 109.7 ?
    O9 C60 H60 . . 109.7 ?
    C61 C60 H60 . . 109.7 ?
    O10 C61 C66 . . 106.3(9) ?
    O10 C61 C60 . . 103.5(9) ?
    C66 C61 C60 . . 116.0(9) ?
    O10 C61 H61 . . 110.2 ?
    C66 C61 H61 . . 110.2 ?
    C60 C61 H61 . . 110.2 ?
    O9 C62 O10 . . 104.5(10) ?
    O9 C62 C63 . . 110.0(12) ?
    O10 C62 C63 . . 108.7(10) ?
    O9 C62 C64 . . 110.5(10) ?
    O10 C62 C64 . . 109.2(12) ?
    C63 C62 C64 . . 113.5(12) ?
    C62 C63 H63A . . 109.5 ?
    C62 C63 H63B . . 109.5 ?
    H63A C63 H63B . . 109.5 ?
    C62 C63 H63C . . 109.5 ?
    H63A C63 H63C . . 109.5 ?
    H63B C63 H63C . . 109.5 ?
    C62 C64 H64A . . 109.5 ?
    C62 C64 H64B . . 109.5 ?
    H64A C64 H64B . . 109.5 ?
    C62 C64 H64C . . 109.5 ?
    H64A C64 H64C . . 109.5 ?
    H64B C64 H64C . . 109.5 ?
    O11 C65 C59 . . 108.0(9) ?
    O11 C65 C66 . . 103.5(8) ?
    C59 C65 C66 . . 112.7(8) ?
    O11 C65 H65 . . 110.8 ?
    C59 C65 H65 . . 110.8 ?
    C66 C65 H65 . . 110.8 ?
    O12 C66 C61 . . 106.4(9) ?
    O12 C66 C65 . . 104.8(8) ?
    C61 C66 C65 . . 114.4(9) ?
    O12 C66 H66 . . 110.3 ?
    C61 C66 H66 . . 110.3 ?
    C65 C66 H66 . . 110.3 ?
    O11 C67 O12 . . 104.1(10) ?
    O11 C67 C68 . . 109.4(12) ?
    O12 C67 C68 . . 106.9(12) ?
    O11 C67 C69 . . 110.0(12) ?
    O12 C67 C69 . . 111.5(12) ?
    C68 C67 C69 . . 114.5(12) ?
    C67 C68 H68A . . 109.5 ?
    C67 C68 H68B . . 109.5 ?
    H68A C68 H68B . . 109.5 ?
    C67 C68 H68C . . 109.5 ?
    H68A C68 H68C . . 109.5 ?
    H68B C68 H68C . . 109.5 ?
    C67 C69 H69A . . 109.5 ?
    C67 C69 H69B . . 109.5 ?
    H69A C69 H69B . . 109.5 ?
    C67 C69 H69C . . 109.5 ?
    H69A C69 H69C . . 109.5 ?
    H69B C69 H69C . . 109.5 ?
    C42 C70 H70A . . 109.5 ?
    C42 C70 H70B . . 109.5 ?
    H70A C70 H70B . . 109.5 ?
    C42 C70 H70C . . 109.5 ?
    H70A C70 H70C . . 109.5 ?
    H70B C70 H70C . . 109.5 ?
loop_
    _geom_torsion_atom_site_label_1
    _geom_torsion_atom_site_label_2
    _geom_torsion_atom_site_label_3
    _geom_torsion_atom_site_label_4
    _geom_torsion_site_symmetry_1
    _geom_torsion_site_symmetry_2
    _geom_torsion_site_symmetry_3
    _geom_torsion_site_symmetry_4
    _geom_torsion
    _geom_torsion_publ_flag
    C4 N1 C1 C20 . . . . -176.2(10) ?
    C4 N1 C1 C2 . . . . 1.8(12) ?
    C20 C1 C2 C3 . . . . 175.6(11) ?
    N1 C1 C2 C3 . . . . -2.3(12) ?
    C1 C2 C3 C4 . . . . 1.8(13) ?
    C1 N1 C4 C5 . . . . -176.2(10) ?
    C1 N1 C4 C3 . . . . -0.8(11) ?
    C2 C3 C4 N1 . . . . -0.7(12) ?
    C2 C3 C4 C5 . . . . 174.8(11) ?
    N1 C4 C5 C6 . . . . -4.9(17) ?
    C3 C4 C5 C6 . . . . -179.4(11) ?
    N1 C4 C5 C21 . . . . 174.5(10) ?
    C3 C4 C5 C21 . . . . 0.1(16) ?
    C9 N2 C6 C5 . . . . -179.8(10) ?
    C9 N2 C6 C7 . . . . 1.8(11) ?
    C4 C5 C6 N2 . . . . -7.9(17) ?
    C21 C5 C6 N2 . . . . 172.7(10) ?
    C4 C5 C6 C7 . . . . 170.4(10) ?
    C21 C5 C6 C7 . . . . -9.0(15) ?
    N2 C6 C7 C8 . . . . -2.2(12) ?
    C5 C6 C7 C8 . . . . 179.4(11) ?
    C6 C7 C8 C9 . . . . 1.5(12) ?
    C6 N2 C9 C10 . . . . 177.7(10) ?
    C6 N2 C9 C8 . . . . -0.9(11) ?
    C7 C8 C9 N2 . . . . -0.4(13) ?
    C7 C8 C9 C10 . . . . -179.0(10) ?
    N2 C9 C10 C11 . . . . 12.8(17) ?
    C8 C9 C10 C11 . . . . -168.7(11) ?
    N2 C9 C10 C27 . . . . -166.8(9) ?
    C8 C9 C10 C27 . . . . 11.7(15) ?
    C9 C10 C11 N3 . . . . -4.9(19) ?
    C27 C10 C11 N3 . . . . 174.8(10) ?
    C9 C10 C11 C12 . . . . 171.9(11) ?
    C27 C10 C11 C12 . . . . -8.5(17) ?
    C14 N3 C11 C10 . . . . 177.0(11) ?
    C14 N3 C11 C12 . . . . -0.4(11) ?
    C10 C11 C12 C13 . . . . -175.4(11) ?
    N3 C11 C12 C13 . . . . 2.0(12) ?
    C11 C12 C13 C14 . . . . -2.7(13) ?
    C11 N3 C14 C15 . . . . 178.2(10) ?
    C11 N3 C14 C13 . . . . -1.2(11) ?
    C12 C13 C14 C15 . . . . -176.9(11) ?
    C12 C13 C14 N3 . . . . 2.4(12) ?
    N3 C14 C15 C16 . . . . 1.3(17) ?
    C13 C14 C15 C16 . . . . -179.4(11) ?
    N3 C14 C15 C33 . . . . 179.1(10) ?
    C13 C14 C15 C33 . . . . -1.6(17) ?
    C19 N4 C16 C15 . . . . 179.2(10) ?
    C19 N4 C16 C17 . . . . -2.2(11) ?
    C14 C15 C16 N4 . . . . 8.2(17) ?
    C33 C15 C16 N4 . . . . -169.7(10) ?
    C14 C15 C16 C17 . . . . -170.4(10) ?
    C33 C15 C16 C17 . . . . 11.8(15) ?
    N4 C16 C17 C18 . . . . 2.1(12) ?
    C15 C16 C17 C18 . . . . -179.1(10) ?
    C16 C17 C18 C19 . . . . -1.2(12) ?
    C16 N4 C19 C20 . . . . 180.0(10) ?
    C16 N4 C19 C18 . . . . 1.4(12) ?
    C17 C18 C19 C20 . . . . -178.7(10) ?
    C17 C18 C19 N4 . . . . -0.1(13) ?
    N1 C1 C20 C19 . . . . 4.4(18) ?
    C2 C1 C20 C19 . . . . -173.1(11) ?
    N1 C1 C20 C39 . . . . -172.4(9) ?
    C2 C1 C20 C39 . . . . 10.1(17) ?
    N4 C19 C20 C1 . . . . -9.0(18) ?
    C18 C19 C20 C1 . . . . 169.4(11) ?
    N4 C19 C20 C39 . . . . 167.8(9) ?
    C18 C19 C20 C39 . . . . -13.9(15) ?
    C4 C5 C21 C22 . . . . -55.8(14) ?
    C6 C5 C21 C22 . . . . 123.6(11) ?
    C4 C5 C21 C26 . . . . 123.1(11) ?
    C6 C5 C21 C26 . . . . -57.4(14) ?
    C26 C21 C22 C23 . . . . -0.8(16) ?
    C5 C21 C22 C23 . . . . 178.2(10) ?
    C45 O1 C23 C24 . . . . -0.3(17) ?
    C45 O1 C23 C22 . . . . 179.6(9) ?
    C21 C22 C23 C24 . . . . 1.9(18) ?
    C21 C22 C23 O1 . . . . -177.9(10) ?
    O1 C23 C24 C25 . . . . 177.6(10) ?
    C22 C23 C24 C25 . . . . -2.2(18) ?
    C23 C24 C25 C26 . . . . 1.5(17) ?
    C24 C25 C26 C21 . . . . -0.4(18) ?
    C22 C21 C26 C25 . . . . 0.1(17) ?
    C5 C21 C26 C25 . . . . -178.9(11) ?
    C11 C10 C27 C28 . . . . 76.5(15) ?
    C9 C10 C27 C28 . . . . -103.8(13) ?
    C11 C10 C27 C32 . . . . -105.2(14) ?
    C9 C10 C27 C32 . . . . 74.4(14) ?
    C32 C27 C28 C29 . . . . 2.6(17) ?
    C10 C27 C28 C29 . . . . -179.1(10) ?
    C27 C28 C29 C30 . . . . -2.1(18) ?
    C28 C29 C30 C31 . . . . 2.1(19) ?
    C28 C29 C30 C57 . . . . 179.0(11) ?
    C29 C30 C31 C32 . . . . -3(2) ?
    C57 C30 C31 C32 . . . . -179.5(13) ?
    C28 C27 C32 C31 . . . . -3(2) ?
    C10 C27 C32 C31 . . . . 178.5(13) ?
    C30 C31 C32 C27 . . . . 3(2) ?
    C14 C15 C33 C38 . . . . -124.1(12) ?
    C16 C15 C33 C38 . . . . 53.9(14) ?
    C14 C15 C33 C34 . . . . 55.6(15) ?
    C16 C15 C33 C34 . . . . -126.4(11) ?
    C38 C33 C34 C35 . . . . -0.5(17) ?
    C15 C33 C34 C35 . . . . 179.8(10) ?
    C33 C34 C35 C36 . . . . -2.7(18) ?
    C33 C34 C35 O7 . . . . 178.6(11) ?
    C58 O7 C35 C36 . . . . 176.6(10) ?
    C58 O7 C35 C34 . . . . -4.6(16) ?
    C34 C35 C36 C37 . . . . 3.5(18) ?
    O7 C35 C36 C37 . . . . -177.7(10) ?
    C35 C36 C37 C38 . . . . -1.0(18) ?
    C34 C33 C38 C37 . . . . 2.8(18) ?
    C15 C33 C38 C37 . . . . -177.5(11) ?
    C36 C37 C38 C33 . . . . -2.1(18) ?
    C1 C20 C39 C44 . . . . -77.4(14) ?
    C19 C20 C39 C44 . . . . 105.4(13) ?
    C1 C20 C39 C40 . . . . 108.5(13) ?
    C19 C20 C39 C40 . . . . -68.7(14) ?
    C44 C39 C40 C41 . . . . 5(2) ?
    C20 C39 C40 C41 . . . . -179.9(13) ?
    C39 C40 C41 C42 . . . . 1(2) ?
    C40 C41 C42 C43 . . . . -7(2) ?
    C40 C41 C42 C70 . . . . -179.0(13) ?
    C41 C42 C43 C44 . . . . 7(2) ?
    C70 C42 C43 C44 . . . . 178.5(11) ?
    C40 C39 C44 C43 . . . . -5.6(17) ?
    C20 C39 C44 C43 . . . . 180.0(11) ?
    C42 C43 C44 C39 . . . . -0.2(18) ?
    C23 O1 C45 C46 . . . . -172.6(9) ?
    C47 O2 C46 C45 . . . . -168.4(8) ?
    C47 O2 C46 C53 . . . . 68.5(11) ?
    O1 C45 C46 O2 . . . . -179.6(8) ?
    O1 C45 C46 C53 . . . . -58.9(11) ?
    C46 O2 C47 O3 . . . . 84.2(11) ?
    C46 O2 C47 C48 . . . . -33.6(13) ?
    C49 O3 C47 O2 . . . . -117.7(10) ?
    C49 O3 C47 C48 . . . . 4.6(11) ?
    C49 O4 C48 C47 . . . . 31.7(11) ?
    C49 O4 C48 C52 . . . . 156.2(9) ?
    O2 C47 C48 O4 . . . . 98.0(10) ?
    O3 C47 C48 O4 . . . . -21.9(10) ?
    O2 C47 C48 C52 . . . . -20.9(14) ?
    O3 C47 C48 C52 . . . . -140.8(9) ?
    C48 O4 C49 O3 . . . . -29.6(12) ?
    C48 O4 C49 C50 . . . . -145.4(9) ?
    C48 O4 C49 C51 . . . . 90.1(11) ?
    C47 O3 C49 O4 . . . . 15.0(12) ?
    C47 O3 C49 C50 . . . . 130.7(9) ?
    C47 O3 C49 C51 . . . . -104.9(12) ?
    C54 O5 C52 C48 . . . . 147.6(10) ?
    C54 O5 C52 C53 . . . . 27.2(12) ?
    O4 C48 C52 O5 . . . . 171.9(8) ?
    C47 C48 C52 O5 . . . . -72.5(12) ?
    O4 C48 C52 C53 . . . . -73.8(12) ?
    C47 C48 C52 C53 . . . . 41.8(14) ?
    C54 O6 C53 C46 . . . . -128.0(11) ?
    C54 O6 C53 C52 . . . . -9.0(13) ?
    O2 C46 C53 O6 . . . . 71.1(10) ?
    C45 C46 C53 O6 . . . . -45.3(12) ?
    O2 C46 C53 C52 . . . . -43.3(11) ?
    C45 C46 C53 C52 . . . . -159.7(9) ?
    O5 C52 C53 O6 . . . . -11.1(11) ?
    C48 C52 C53 O6 . . . . -125.8(10) ?
    O5 C52 C53 C46 . . . . 106.3(10) ?
    C48 C52 C53 C46 . . . . -8.4(13) ?
    C53 O6 C54 O5 . . . . 25.7(14) ?
    C53 O6 C54 C55 . . . . 142.9(11) ?
    C53 O6 C54 C56 . . . . -92.5(12) ?
    C52 O5 C54 O6 . . . . -32.9(14) ?
    C52 O5 C54 C55 . . . . -149.6(11) ?
    C52 O5 C54 C56 . . . . 83.2(13) ?
    C35 O7 C58 C59 . . . . -174.4(9) ?
    C60 O8 C59 C65 . . . . 66.2(11) ?
    C60 O8 C59 C58 . . . . -170.2(8) ?
    O7 C58 C59 O8 . . . . 179.3(8) ?
    O7 C58 C59 C65 . . . . -58.9(12) ?
    C59 O8 C60 O9 . . . . 86.1(10) ?
    C59 O8 C60 C61 . . . . -29.8(12) ?
    C62 O9 C60 O8 . . . . -114.6(10) ?
    C62 O9 C60 C61 . . . . 7.8(11) ?
    C62 O10 C61 C66 . . . . 154.0(9) ?
    C62 O10 C61 C60 . . . . 31.4(10) ?
    O8 C60 C61 O10 . . . . 95.2(10) ?
    O9 C60 C61 O10 . . . . -23.7(10) ?
    O8 C60 C61 C66 . . . . -20.8(14) ?
    O9 C60 C61 C66 . . . . -139.8(9) ?
    C60 O9 C62 O10 . . . . 11.0(12) ?
    C60 O9 C62 C63 . . . . 127.6(9) ?
    C60 O9 C62 C64 . . . . -106.4(12) ?
    C61 O10 C62 O9 . . . . -26.9(12) ?
    C61 O10 C62 C63 . . . . -144.3(10) ?
    C61 O10 C62 C64 . . . . 91.4(11) ?
    C67 O11 C65 C59 . . . . -138.0(10) ?
    C67 O11 C65 C66 . . . . -18.4(12) ?
    O8 C59 C65 O11 . . . . 67.0(10) ?
    C58 C59 C65 O11 . . . . -50.6(12) ?
    O8 C59 C65 C66 . . . . -46.6(12) ?
    C58 C59 C65 C66 . . . . -164.2(9) ?
    C67 O12 C66 C61 . . . . 144.7(9) ?
    C67 O12 C66 C65 . . . . 23.2(11) ?
    O10 C61 C66 O12 . . . . 166.9(8) ?
    C60 C61 C66 O12 . . . . -78.7(11) ?
    O10 C61 C66 C65 . . . . -77.9(11) ?
    C60 C61 C66 C65 . . . . 36.5(14) ?
    O11 C65 C66 O12 . . . . -3.2(10) ?
    C59 C65 C66 O12 . . . . 113.3(10) ?
    O11 C65 C66 C61 . . . . -119.3(9) ?
    C59 C65 C66 C61 . . . . -2.8(14) ?
    C65 O11 C67 O12 . . . . 33.1(12) ?
    C65 O11 C67 C68 . . . . 147.0(11) ?
    C65 O11 C67 C69 . . . . -86.4(12) ?
    C66 O12 C67 O11 . . . . -34.9(12) ?
    C66 O12 C67 C68 . . . . -150.6(10) ?
    C66 O12 C67 C69 . . . . 83.6(12) ?
loop_
    _geom_hbond_atom_site_label_D
    _geom_hbond_atom_site_label_H
    _geom_hbond_atom_site_label_A
    _geom_hbond_site_symmetry_A
    _geom_hbond_distance_DH
    _geom_hbond_distance_HA
    _geom_hbond_distance_DA
    _geom_hbond_angle_DHA
    C45 H45B O4 2_645 0.99 2.55 3.180(10)
                                        121
    C24 H24 O4 2_645 0.95 2.60 3.540(10)
                                       169
    C48 H48 \p1 2_645 1.00 3.18 4.120 165
    C53 H53 O3 2_655 1.00 2.70 3.670(10)
                                       165
    C40 H40 \p3 1_565 0.95 2.89 3.828 171
    C32 H32 \p4 1_545 0.95 2.83 3.782 176
    C58 H58B O10 2_846 0.99 2.70 3.190(10)
                                         110
    C61 H61 \p2 2_856 1.00 3.20 4.117 153
    C36 H36 O9 2_856 0.95 2.70 3.560(10)
                                       152
_shelx_space_group_comment
;
The symmetry employed for this shelxl refinement is uniquely defined
by the following loop, which should always be used as a source of
symmetry information in preference to the above space-group names.
They are only intended as comments.
;
_shelx_estimated_absorpt_T_min     0.987
_shelx_estimated_absorpt_T_max     0.997
_shelx_hkl_file
;
   0   0   3   -8.53   16.96
   0   0   3   -6.78   51.11
   0   0  -3    1.17   29.58
   0   0   450119.70 1268.60
   0   0   449005.22 1537.49
   0   0  -449263.35 1538.70
   0   0   5    2.12   23.97
   0   0   5    6.23   44.22
   0   0  -5  -29.29   67.36
   0   0   6 9709.50  168.36
   0   0   6 9810.63  299.86
   0   0  -6 9684.58  296.94
   0   0   7   -5.55   26.06
   0   0   7   -0.44   77.19
   0   0  -7  -26.94   72.44
   0   0   8 6383.60  117.88
   0   0   8 6675.84  232.37
   0   0  -8 6432.74  229.24
   0   0   9    4.83   26.22
   0   0   9   59.91   84.25
   0   0  -9   50.21   76.90
   0   0  10  568.05   70.22
   0   0  10  669.71   33.94
   0   0 -10  551.77  103.00
   0   0  11  -40.37   86.87
   0   0  11   -6.01   26.20
   0   0  11  -52.30   42.74
   0   0 -11  -27.04   51.82
   0   0  12   -2.40   97.00
   0   0  12   63.77   45.87
   0   0  12  125.59   29.00
   0   0  13   -2.36   28.84
   0   0  13   11.04   44.86
   0   0  13   63.16   95.20
   0   0  14  189.05   34.48
   0   0  14  166.43   52.06
   0   0  15    2.92   47.25
   0   0  15  176.37  101.19
   0   0  15   21.65   33.28
   0   0  16  975.14  143.91
   0   0  16  882.95   67.00
   0   0  16  699.18   49.71
   0   0  17 -199.54  127.73
   0   0  17   69.34   35.37
   0   0  17   80.31   50.13
   0   0  18  635.90   55.19
   0   0  18  488.13   66.30
   0   0  18  466.60  165.57
   0   0  19  -11.68  135.33
   0   0  19   -1.32   30.67
   0   0  19   75.84   44.31
   0   0  20    8.31   29.52
   0   0  20  229.22  149.17
   0   0  21  200.07  169.82
   0   0  22  -67.83  168.98
   0   0  23  103.73  177.12
   0   1  -3  114.83   64.89
   0   1  -3  125.12   32.02
   0   1   3  161.12   40.38
   0  -1   3  134.82   24.82
   0  -1   3   85.11   38.98
   0  -1  -3  132.85   46.33
   0   1  -4 2628.25   63.74
   0   1   4 2507.45   72.15
   0   1  -4 2626.07  129.73
   0  -1   4 2620.98  135.59
   0  -1  -4 2559.24   90.02
   0  -1   4 2507.28   64.46
   0   1   5 1097.77   68.80
   0   1  -5 1100.05   42.72
   0   1  -5 1167.35  110.62
   0  -1   5  985.50  112.95
   0  -1   5 1039.39   41.76
   0   1   6  -21.48   35.47
   0   1  -6  -48.68   82.77
   0   1   6   33.63   65.38
   0   1  -6   -1.80   25.68
   0  -1   6    2.46   51.34
   0  -1   6   -1.47   22.80
   0   1   7  419.66   80.86
   0   1   7  411.52   46.50
   0   1  -7  419.48   99.52
   0   1  -7  396.60   31.32
   0  -1   7  309.09   99.46
   0  -1   7  359.44   25.75
   0   1   8  251.13   45.76
   0   1  -8  267.87   27.76
   0   1   8  262.74   83.28
   0   1  -8  330.05   93.69
   0  -1   8  223.33   95.13
   0  -1   8  259.85   24.32
   0   1   9  162.72   75.49
   0   1   9  127.48   26.49
   0   1  -9  146.39   32.19
   0   1   9  117.34   42.06
   0   1  -9  169.29   91.98
   0  -1   9  133.43   22.54
   0  -1   9  231.50   90.67
   0   1  10 1586.24   81.61
   0   1  10 1568.46  117.81
   0   1 -10 1399.86  130.07
   0   1  10 1310.59   43.59
   0   1 -10 1388.61   41.86
   0  -1  10 1375.01   41.70
   0  -1  10 1308.85  130.50
   0   1  11  235.81   35.14
   0   1  11  276.65   44.88
   0   1  11  179.43   90.15
   0   1 -11  206.60  102.64
   0  -1  11  189.03   25.08
   0  -1  11  170.83  102.82
   0   1  12  102.04   26.85
   0   1  12  157.92   54.79
   0   1  12  200.14   91.99
   0   1 -12   62.73  103.30
   0  -1  12  144.69   25.04
   0  -1  12  239.39   97.70
   0   1  13  101.46   41.28
   0   1  13  170.63   35.26
   0   1 -13  185.78   70.74
   0   1  13   38.17   95.47
   0  -1  13  222.13  107.47
   0  -1  13   85.91   26.38
   0   1  14  110.63   38.27
   0   1  14  124.01   99.73
   0   1  14   78.46   58.85
   0   1 -14  173.05  111.82
   0  -1  14  103.07  108.34
   0  -1  14   87.47   33.81
   0   1 -15   64.57  121.13
   0   1  15   73.68   57.98
   0   1  15  139.69  110.82
   0   1  15  141.93   38.61
   0  -1  15   98.72   43.08
   0  -1  15   48.40   29.45
   0  -1  15  224.98  118.39
   0   1  16  274.89   71.09
   0   1  16  250.80   45.14
   0   1  16  204.11  130.42
   0   1 -16  376.09  144.46
   0  -1  16  315.59   33.94
   0  -1  16  211.46   46.34
   0  -1  16  435.40  134.01
   0   1  17  605.11   78.78
   0   1  17  553.81  146.79
   0   1  17  392.91   48.03
   0  -1  17  522.52  152.92
   0   1  18  488.38  151.42
   0   1  18  561.52   80.29
   0   1  18  416.33   49.73
   0  -1  18  438.80  105.49
   0   1  19   45.90   41.52
   0   1  19   53.39   64.98
   0   1  19    1.35  133.50
   0  -1  19  281.22  146.49
   0   1  20   45.82   38.04
   0   1  20   94.22  137.12
   0   1  20   -6.41   57.76
   0   1  21   86.68  149.05
   0   1  21    3.00   31.94
   0   1  21  -24.89   46.98
   0  -1  21  130.04  154.23
   0   1  22  -56.48  153.78
   0  -1  22   67.67  163.70
   0   1  23  121.52  175.99
   0  -1  23  131.69  184.89
   0   2   020792.45  507.60
   0  -2   020580.27  459.41
   0   2   112063.36  251.72
   0   2  -112436.77  285.27
   0  -2   112069.44  284.43
   0  -2  -111731.12  299.11
   0   2   2 2281.45  106.71
   0   2  -2 2237.04   84.54
   0  -2   2 2188.37   86.43
   0  -2  -2 2136.95  109.82
   0   2   3 6418.23  189.04
   0   2  -3 6509.05  148.97
   0   2  -3 6451.04  220.69
   0  -2  -3 6339.95  191.94
   0  -2   3 6374.69  150.41
   0   2   410980.03  290.08
   0   2  -411502.94  285.76
   0   2  -411357.73  259.81
   0  -2   411499.89  360.09
   0  -2  -411038.70  302.78
   0  -2   411187.26  266.14
   0   2   5   53.40   56.55
   0   2  -5   43.13   33.34
   0   2  -5   27.48   53.08
   0  -2  -5  157.44   64.11
   0  -2   5  -25.70   87.15
   0  -2   5   20.55   47.91
   0   2  -6  567.35   37.44
   0   2   6  585.22   64.18
   0   2  -6  580.75  109.59
   0  -2   6  562.21   53.07
   0  -2   6  544.63  107.91
   0  -2  -6  524.05   70.81
   0   2  -7  306.95   29.19
   0   2   7  326.37   54.20
   0   2  -7  240.11   62.48
   0  -2   7  274.64   43.21
   0  -2  -7  299.04   87.52
   0  -2   7  290.94  102.60
   0   2  -8 2650.58   71.74
   0   2  -8 2413.86  162.83
   0   2   8 2704.53   93.39
   0  -2   8 2757.36  115.52
   0  -2   8 2614.86   65.04
   0   2   9 1595.81   74.22
   0   2  -9 1780.25  141.44
   0   2  -9 1602.66   54.53
   0  -2   9 1497.24  134.62
   0  -2   9 1591.06   59.13
   0   2  10 1208.16  106.11
   0   2 -10 1301.69   40.38
   0   2  10 1413.71   66.57
   0   2 -10 1530.07  140.96
   0  -2  10 1444.25  133.33
   0  -2  10 1229.04   54.90
   0   2  11   38.07   40.20
   0   2 -11  -35.88   97.71
   0   2  11  -56.29   74.70
   0   2 -11    5.12   29.73
   0  -2  11   31.14   32.87
   0  -2  11  -54.81   93.30
   0   2  12  311.00   48.69
   0   2  12  330.78   94.47
   0   2 -12  324.76   34.11
   0   2 -12  305.71   76.89
   0  -2  12  243.20   38.87
   0  -2  12  254.09  111.35
   0   2  13    7.37   31.64
   0   2  13 -110.87   87.66
   0   2  13    6.61   56.68
   0   2 -13   64.04  107.54
   0   2 -13   20.83   28.15
   0  -2  13   33.94  105.25
   0  -2  13   31.70   40.93
   0   2 -14  195.07   31.66
   0   2  14  219.75   51.52
   0   2  14  346.65  105.72
   0   2  14  198.48   46.54
   0   2 -14  366.69  130.86
   0  -2  14  199.41   40.02
   0  -2  14  287.86  122.83
   0   2  15  -38.41  105.55
   0   2  15  101.38   45.22
   0   2 -15  144.63   89.10
   0   2  15   76.12   67.65
   0  -2  15   98.87   38.05
   0  -2  15   88.26  121.37
   0   2  16  153.34   69.89
   0   2  16  143.44  113.60
   0   2 -16  271.24  138.88
   0   2  16  156.59   38.50
   0  -2  16  163.26  136.04
   0  -2  16   81.36   38.74
   0   2  17  361.66  127.84
   0   2  17  192.91   58.52
   0   2  17  176.22   51.22
   0   2 -17  445.51  157.24
   0  -2  17  134.96  143.54
   0  -2  17  154.43   37.34
   0   2  18   77.16   39.62
   0   2  18   98.98  130.34
   0   2 -18  310.57  158.70
   0   2  18  239.79   62.57
   0  -2  18   79.30   38.35
   0  -2  18   53.72  150.42
   0  -2  18   88.03   34.53
   0   2  19  -46.92   73.96
   0   2 -19  170.91  161.39
   0   2  19  -27.41  125.73
   0   2  19    2.07   46.89
   0  -2  19    4.07   94.45
   0   2  20  -50.59   74.86
   0   2  20   19.19  142.11
   0   2  20  -15.33   46.65
   0   2 -20  -93.93  111.58
   0  -2  20   45.90  156.34
   0   2  21   12.91   51.69
   0   2  21   -0.34   33.29
   0   2  21 -103.04  146.55
   0  -2  21  -94.35  162.61
   0   2  22  469.47  175.37
   0  -2  22  220.62  201.47
   0   3   0  -21.91   65.32
   0  -3   0  -10.22   69.01
   0   3   1  128.90   72.78
   0   3  -1  -34.53   63.44
   0  -3   1  160.20   65.95
   0  -3  -1   57.50   45.60
   0   3   2  529.03   85.07
   0   3  -2  504.16   70.05
   0  -3   2  532.33   75.29
   0  -3  -2  580.82   85.57
   0   3   3 7526.71  228.85
   0   3  -3 7475.30  195.14
   0  -3   3 7348.92  206.17
   0  -3  -3 7144.74  230.63
   0   3   4 2901.02  130.40
   0   3  -4 2897.53  160.71
   0   3  -4 2891.26  100.14
   0  -3   4 2682.96  104.55
   0  -3  -4 2741.41  132.96
   0   3   5  326.99   71.87
   0   3  -5  217.74   45.69
   0   3  -5  205.16   99.82
   0  -3  -5  211.23   50.25
   0  -3   5  260.66   50.97
   0   3   6 1419.61   99.44
   0   3  -6 1440.21   62.63
   0   3  -6 1306.87   88.81
   0  -3  -6 1295.49  107.04
   0  -3   6 1436.94   69.60
   0   3  -7 4895.34  116.55
   0   3   7 5195.17  171.78
   0   3  -7 4575.93  225.98
   0  -3   7 4946.83  150.86
   0  -3   7 5047.31  169.91
   0  -3  -7 4735.56  180.89
   0   3  -8 8008.63  191.39
   0   3   8 7737.65  233.30
   0   3  -8 7662.20  317.83
   0  -3   8 7785.66  189.78
   0  -3  -8 7714.97  256.91
   0  -3   8 8097.06  306.38
   0   3   9  307.21   67.66
   0   3  -9  362.74   46.23
   0   3  -9  266.07   71.15
   0  -3   9  369.65   41.86
   0  -3  -9  203.61   77.19
   0  -3   9  447.63  105.59
   0   3 -10  295.15   34.28
   0   3 -10  209.64   76.45
   0   3  10  165.84   63.70
   0  -3  10  326.18  109.64
   0  -3  10  378.57   52.66
   0   3 -11  620.35   38.82
   0   3  11  739.34   73.36
   0   3 -11  543.86   88.01
   0  -3  11  507.22   58.57
   0  -3  11  721.10   84.37
   0   3  12  440.51   96.96
   0   3  12  441.35   70.35
   0   3 -12  380.97   46.97
   0   3 -12  296.29  135.35
   0  -3  12  420.56  125.38
   0  -3  12  443.97   43.59
   0   3  13  578.13  113.91
   0   3  13  928.93   96.42
   0   3 -13  548.18   51.79
   0   3 -13  569.28  154.34
   0  -3  13  576.58   61.58
   0  -3  13  576.37  138.00
   0   3  14  108.60   60.41
   0   3  14   37.75   94.67
   0   3 -14   40.28  123.50
   0   3 -14  -20.75   38.02
   0  -3  14    4.14  115.59
   0  -3  14  -22.15   45.06
   0   3  15  413.71  123.57
   0   3 -15  373.17  163.04
   0   3  15  633.04   72.67
   0   3 -15  450.45   46.30
   0  -3  15  350.20   61.39
   0  -3  15  531.15  152.06
   0   3  16  141.02  113.83
   0   3  16  101.97   43.80
   0   3 -16  274.42   96.94
   0   3  16  137.51   65.05
   0   3 -16   71.18   36.67
   0  -3  16  287.01  142.08
   0  -3  16   91.82   50.63
   0   3 -17   56.61   25.36
   0   3  17    9.40   83.66
   0   3  17   35.86   55.54
   0   3  17  -15.33  119.40
   0   3 -17   34.43  152.24
   0  -3  17  118.59   48.15
   0  -3  17  187.44  145.70
   0   3  18  128.05   74.30
   0   3  18  246.11  126.15
   0   3 -18   19.52  171.61
   0   3  18    1.27   44.58
   0  -3  18    8.09  156.64
   0  -3  18   98.25   43.99
   0   3  19  208.90   60.19
   0   3  19  120.15  146.67
   0   3  19  240.12  105.76
   0   3 -19  331.26  120.70
   0  -3  19  110.54   45.22
   0  -3  19   97.08  172.55
   0   3  20  -15.65   90.97
   0   3 -20  -35.57  170.60
   0   3  20  -99.45  142.49
   0   3  20    3.17   42.14
   0  -3  20  100.14  158.28
   0   3  21   50.06   58.08
   0   3  21   48.49   93.09
   0   3  21  -85.13  151.48
   0   3 -21  127.73  185.18
   0  -3  21   27.32  114.62
   0   3  22  -36.16  168.24
   0   3 -22  209.02  218.18
   0  -3  22  349.33  196.43
   0   4   0 3087.22  140.55
   0  -4   0 3052.30  145.29
   0   4  -1  917.65   89.09
   0   4   1  996.58   91.03
   0  -4  -1 1006.97   98.92
   0  -4   1  863.89   97.95
   0   4   2 1290.81  101.49
   0   4  -2 1403.75   93.65
   0  -4   2 1256.69   65.60
   0  -4  -2 1153.12  110.55
   0   4   3  129.67   48.64
   0   4  -3  192.72   61.74
   0  -4   3  133.40   66.47
   0  -4  -3  188.75   81.05
   0   4  -4 1379.21   84.43
   0   4   4 1517.11  108.59
   0   4  -4 1599.99  141.19
   0  -4   4 1549.95   94.49
   0  -4  -4 1550.09  118.15
   0   4   5 2030.27   83.46
   0   4  -5 2082.99   89.40
   0   4  -5 1866.26  105.55
   0  -4   5 1848.14   98.42
   0  -4  -5 1999.68  126.60
   0   4   6  225.18   73.20
   0   4  -6  140.13   47.95
   0   4  -6  110.60  100.41
   0  -4  -6  217.83   83.58
   0  -4   6  123.51   57.52
   0   4  -7    2.61   44.12
   0   4   7   29.86   67.31
   0   4  -7  102.64   93.31
   0  -4   7   18.61   50.22
   0  -4  -7   34.00   79.48
   0   4   8 3360.74  150.07
   0   4  -8 3375.85  125.53
   0   4  -8 3211.09  144.48
   0  -4  -8 3166.76  161.16
   0  -4   8 3140.23  115.21
   0   4   9   -7.78   66.77
   0   4  -9   -4.11  105.50
   0   4  -9   24.75   49.65
   0  -4  -9   60.03   77.34
   0  -4   9   14.96   62.58
   0   4  10  176.82   69.73
   0   4 -10   84.73   39.18
   0   4 -10  205.08  118.18
   0  -4 -10  123.33   85.14
   0  -4  10   97.42   64.47
   0  -4  10  -34.48   71.28
   0   4 -11  505.08   48.62
   0   4  11  471.53   84.37
   0   4 -11  479.47  136.83
   0  -4  11  420.38   75.55
   0  -4 -11  377.26   97.44
   0  -4  11  437.00   87.63
   0   4 -12  262.29   42.54
   0   4  12  230.83   76.58
   0   4 -12   83.33  134.73
   0  -4  12  121.49   69.12
   0  -4  12  174.16   82.38
   0   4  13  624.24   90.27
   0   4 -13  562.01  155.99
   0   4 -13  582.37   50.66
   0  -4  13  405.78  148.16
   0  -4  13  469.84   78.63
   0   4  14  186.15   77.08
   0   4  14  246.21  106.44
   0   4 -14  181.56   54.95
   0   4 -14  293.85   97.19
   0  -4  14  120.58  138.34
   0  -4  14  109.91   55.26
   0   4  15  182.86   98.95
   0   4 -15   99.39  156.46
   0   4  15   12.17  108.51
   0   4 -15  133.35   53.86
   0  -4  15   98.13   69.18
   0  -4  15  105.86  133.27
   0   4  16  -53.38   77.85
   0   4  16  -18.03  112.37
   0   4 -16   56.22   50.95
   0   4 -16  126.84  155.50
   0  -4  16  124.12   65.92
   0  -4  16   60.45  139.37
   0   4 -17   50.68   35.41
   0   4  17   94.93  123.43
   0   4  17   82.28  104.10
   0   4  17   63.76   33.24
   0   4 -17    9.04  169.64
   0  -4  17  128.74  149.13
   0  -4  17  100.06   64.46
   0   4  18  112.22   49.41
   0   4  18   46.52   90.36
   0   4  18   21.21  123.29
   0   4 -18   12.17   39.47
   0   4 -18  126.00  111.55
   0  -4  18  -30.60   62.05
   0  -4  18   55.68  152.48
   0   4  19  104.53  113.51
   0   4  19   55.92  135.67
   0   4 -19   21.69   24.85
   0   4  19  -39.73   64.45
   0   4 -19   35.77  187.83
   0  -4  19  -46.66  170.67
   0  -4  19   -0.55   62.84
   0   4  20  324.60  143.59
   0   4  20   40.29   50.97
   0   4  20   11.59   88.34
   0   4 -20 -122.01  194.48
   0  -4  20 -157.54  179.61
   0   4  21   60.68   50.19
   0   4  21   31.81   92.69
   0   4  21  -10.50  155.47
   0   4 -21  223.59  136.92
   0  -4  21 -103.15  193.82
   0   5   0    3.26   42.33
   0  -5   0   64.96   74.94
   0   5   1  111.94   74.67
   0   5  -1  249.54   71.56
   0  -5   1  135.48   80.08
   0  -5  -1   88.48   53.82
   0   5   2  951.10  101.32
   0   5  -2 1179.46   92.61
   0  -5   2  968.15   68.87
   0  -5  -2  965.35  111.89
   0   5   3  563.92   58.62
   0   5  -3  620.67   77.56
   0  -5   3  548.39   90.03
   0  -5  -3  599.38  100.73
   0   5  -4 1839.52  115.82
   0   5   4 1858.61  124.43
   0   5  -4 2070.04  101.28
   0  -5   4 1869.83   80.59
   0  -5  -4 1849.53  133.39
   0   5   5  193.22   80.54
   0   5  -5  154.64   59.46
   0   5  -5  156.64   65.69
   0  -5   5  117.60   69.12
   0  -5  -5   86.52   56.74
   0   5  -6   32.05  105.80
   0   5   6    3.95   75.82
   0   5  -6   52.86   53.61
   0  -5   6   43.66   64.96
   0  -5  -6  123.11   57.62
   0   5   7  209.62   81.89
   0   5  -7  158.28   56.32
   0   5  -7  308.10  115.45
   0  -5   7  117.76   66.47
   0  -5  -7  225.48   95.50
   0   5   8  808.32   99.19
   0   5  -8  744.65   70.84
   0   5  -8  734.85   94.74
   0  -5  -8  967.12  117.72
   0  -5   8  789.59   83.67
   0   5   9   -7.30   79.38
   0   5  -9    8.21   50.29
   0   5  -9  -41.00   77.79
   0  -5   9  -54.37   59.29
   0  -5  -9  -10.96   90.25
   0   5 -10   30.93  143.92
   0   5  10  440.19   92.76
   0   5 -10  339.27   59.39
   0  -5 -10  421.90  113.05
   0  -5  10  437.99   73.50
   0   5  11   -5.51   85.23
   0   5 -11    6.49  136.20
   0   5 -11  162.17   49.61
   0  -5 -11  111.10  105.64
   0  -5  11  105.09   65.12
   0   5  12  -43.27   80.74
   0   5 -12  -55.01   85.29
   0   5 -12   12.26   59.85
   0  -5 -12   -8.31   97.34
   0  -5  12   33.75   76.95
   0   5  13  -13.94   85.20
   0   5 -13   36.08   96.32
   0   5 -13   44.90   47.34
   0  -5  13   19.48   80.97
   0   5  14  113.96   84.46
   0   5 -14  -24.38   46.36
   0   5 -14   -9.08  150.69
   0  -5  14   24.03   60.50
   0   5 -15   53.85  160.84
   0   5  15  -47.68   87.48
   0   5 -15  -19.28   50.29
   0  -5  15   57.31   78.94
   0   5  16   75.36   91.37
   0   5 -16  -74.61  172.65
   0   5  16   25.33  115.03
   0   5 -16   91.97   50.62
   0  -5  16  -14.52   66.71
   0   5  17  188.53   97.96
   0   5 -17  198.97   54.55
   0   5  17  458.64  136.07
   0   5 -17  351.20  196.07
   0  -5  17  197.52   96.58
   0   5 -18  -59.24  192.62
   0   5  18    3.97  103.56
   0   5  18  126.61  130.61
   0   5 -18   43.37   56.28
   0  -5  18   18.96   84.31
   0   5  19  -87.60  140.15
   0   5  19   69.04  103.40
   0   5 -19   13.19   46.27
   0   5  19   58.36   39.49
   0   5 -19   92.73  195.41
   0  -5  19  -39.28   88.04
   0   5  20  -31.07  146.92
   0   5  20   33.19  104.82
   0   5  20   -8.05   75.65
   0   5 -20  304.06  209.26
   0   5  21 -125.36  132.18
   0   5  21   56.78  152.86
   0   5  21  -21.75   59.56
   0   5 -21  184.73  222.17
   0   6   0 3880.53  178.80
   0  -6   0 3839.28  145.96
   0   6  -1 1203.83  104.93
   0   6   1 1246.43   78.16
   0  -6  -1  940.49  127.53
   0  -6   1 1036.27  118.22
   0   6   2  367.15   94.45
   0   6  -2  477.95   57.88
   0  -6   2  445.15   66.09
   0  -6  -2  273.93  105.59
   0   6   3  117.42   55.59
   0   6  -3   91.59   71.45
   0  -6   3   97.74   82.76
   0  -6  -3  116.20   96.49
   0   6  -4  333.07   72.86
   0   6   4  357.43   91.98
   0   6  -4  -51.74   74.67
   0  -6   4  234.80   87.81
   0  -6  -4  162.67  103.63
   0   6   5  375.35   99.13
   0   6  -5  236.89  131.07
   0   6  -5  450.01   77.57
   0  -6  -5  491.81  106.15
   0  -6   5  338.58   93.60
   0   6   6  440.42   66.48
   0   6  -6  318.96   76.31
   0   6  -6  278.89  139.44
   0  -6   6  306.70   94.28
   0  -6  -6  426.08  119.15
   0   6   7  395.14   99.50
   0   6  -7  391.26   71.12
   0   6  -7  506.59   95.12
   0  -6  -7  262.21  119.97
   0  -6   7  306.16   88.33
   0   6   8  656.34  115.02
   0   6  -8  734.06   82.48
   0   6  -8  972.50  158.13
   0  -6   8  599.01   95.86
   0  -6  -8  467.48  134.08
   0   6  -9   21.12  148.39
   0   6   9  356.74  100.61
   0   6  -9  351.54   72.04
   0  -6   9  203.96   85.29
   0  -6  -9  309.54  118.57
   0   6 -10  230.72   72.81
   0   6  10  451.35  103.47
   0   6 -10   40.54  158.77
   0  -6  10  377.06   90.62
   0  -6 -10  461.78  126.73
   0   6  11   69.20   89.25
   0   6 -11   -1.53  144.57
   0   6 -11   25.66   59.80
   0  -6 -11   88.72  111.96
   0  -6  11  -96.80   75.10
   0   6 -12  197.78   64.87
   0   6  12  207.18   96.97
   0   6 -12   14.30  167.51
   0  -6  12   58.88   80.31
   0  -6 -12  218.05   83.46
   0   6 -13   45.68  100.81
   0   6  13  -50.20   96.12
   0   6 -13  -54.13   55.28
   0  -6  13  -17.07   82.29
   0  -6 -13   22.75  118.29
   0   6  14   55.51  101.25
   0   6 -14  104.00   60.53
   0   6 -14   59.59  174.23
   0  -6  14  155.45  111.51
   0   6 -15   44.27   80.24
   0   6  15   37.20  101.30
   0   6 -15   77.29  184.09
   0  -6  15  107.54   84.13
   0   6  16   -4.67  108.15
   0   6 -16  -58.88  198.00
   0   6 -16   92.87   88.93
   0  -6  16  270.05   85.68
   0   6  17  -42.06  104.21
   0   6 -17 -148.47  197.50
   0   6  17  -58.20  127.35
   0   6 -17  107.04   61.69
   0  -6  17    1.77   81.40
   0   6  18   -9.38  120.09
   0   6  18 -101.32  139.32
   0   6 -18  139.31  131.09
   0   6 -18   87.54   62.77
   0  -6  18  -94.79  107.46
   0   6  19  196.78  117.84
   0   6  19  -68.85  146.25
   0   6 -19  -48.20   66.12
   0   6 -19  -44.23  221.57
   0  -6  19  259.34  103.23
   0   6  20   80.13   48.84
   0   6  20  175.22  121.42
   0   6  20  286.67  156.51
   0   6 -20  164.76  234.56
   0   7   0 -198.81   89.16
   0  -7   0   59.90  102.88
   0   7  -1   54.31   54.94
   0   7   1   99.75   89.54
   0  -7  -1   54.03  101.50
   0  -7   1  -24.41  100.20
   0   7   2  167.68  101.91
   0   7  -2  239.76   89.92
   0  -7   2  245.12  106.59
   0  -7  -2  200.14  115.54
   0   7   3   16.52   59.48
   0   7  -3   -2.33   81.36
   0  -7   3   32.73   95.81
   0  -7  -3   27.72  105.15
   0   7  -4  507.55   62.73
   0   7   4  508.21  110.17
   0  -7  -4  555.05  130.98
   0  -7   4  338.07  114.15
   0   7  -5  533.95   96.51
   0   7   5  596.82  120.03
   0   7  -5  386.30  156.29
   0  -7  -5  591.02  138.68
   0  -7   5  593.58   78.69
   0   7   6   31.97   99.88
   0   7  -6   56.80  143.17
   0   7  -6  112.75   79.31
   0  -7  -6   98.08   77.96
   0  -7   6   62.21   93.54
   0   7   7  267.37  112.48
   0   7  -7  271.01  161.76
   0   7  -7  258.49   83.24
   0  -7  -7  522.01  134.89
   0  -7   7  269.02  103.20
   0   7  -8  393.02  165.11
   0   7   8  339.48  116.42
   0   7  -8  281.05   83.43
   0  -7  -8  269.85  134.48
   0  -7   8  287.55  104.48
   0   7   9  462.65  125.06
   0   7  -9   -1.74  174.83
   0   7  -9  589.34   91.11
   0  -7  -9  502.21  150.98
   0  -7   9  537.60  115.94
   0   7  10  160.87  108.51
   0   7 -10  -10.02  173.50
   0   7 -10   78.96   76.63
   0  -7 -10   87.42   87.89
   0  -7  10  253.76  101.71
   0   7  11  345.52  121.62
   0   7 -11  364.61   84.60
   0   7 -11  110.64  193.63
   0  -7 -11   14.26  151.61
   0  -7  11  488.93  108.01
   0   7  12  111.37  106.81
   0   7 -12   71.68   75.80
   0   7 -12    5.22  178.90
   0  -7 -12  -65.19  140.02
   0  -7  12   62.45   95.84
   0   7 -13   32.86  178.90
   0   7  13  -16.93  106.83
   0   7 -13   -4.28   75.40
   0  -7  13   71.33   95.79
   0  -7 -13   62.01  142.54
   0   7  14   47.13  112.05
   0   7 -14  -12.01  185.66
   0   7 -14   69.08   95.61
   0  -7  14   46.19   95.65
   0   7  15  -28.39  122.42
   0   7 -15  175.40   76.42
   0   7 -15  337.56  135.37
   0  -7  15   26.21  105.15
   0   7 -16  291.86  106.18
   0   7  16   83.18  124.77
   0   7 -16  204.35  224.14
   0  -7  16   80.47  139.05
   0   7  17   34.62  119.16
   0   7 -17   -0.39  227.73
   0   7 -17   58.76   84.22
   0  -7  17   23.16  101.14
   0   7  18   -1.10  123.84
   0   7  18   79.49  138.63
   0   7 -18  -82.73  224.77
   0   7 -18  -13.31   78.15
   0  -7  18  -39.55  128.91
   0   8   0  411.75  117.79
   0  -8   0  232.46  132.99
   0   8   1  282.28  117.97
   0   8  -1  195.72  109.62
   0  -8   1  313.35   86.57
   0  -8  -1  364.80  138.61
   0   8   2   68.61  108.14
   0   8  -2  246.86   99.97
   0  -8   2   77.92  120.24
   0  -8  -2 -104.27  126.19
   0   8   3 1176.15  150.01
   0   8  -3 1039.60  131.38
   0  -8   3 1129.05  156.58
   0  -8  -3  840.76  170.86
   0   8   4  -82.19  102.66
   0   8  -4   70.10   89.82
   0   8  -4  -52.78   91.68
   0  -8   4  -15.82  107.49
   0  -8  -4   96.54  120.46
   0   8  -5  255.96   95.09
   0   8   5   95.89  115.84
   0   8  -5  139.64  153.04
   0  -8  -5  214.56  140.17
   0  -8   5   93.53   76.43
   0   8   6  262.00   75.84
   0   8  -6   67.54   60.34
   0   8  -6   57.82  167.19
   0  -8   6  227.90  118.46
   0  -8  -6  127.42  142.78
   0   8  -7  205.29  180.99
   0   8   7  328.66  125.79
   0   8  -7  288.25   97.25
   0  -8  -7  381.17  105.87
   0  -8   7  349.46  127.34
   0   8  -8   -7.37   84.66
   0   8   8  -50.41  108.08
   0   8  -8  -50.19  163.37
   0  -8   8   93.80  110.29
   0  -8  -8  -17.70  135.15
   0   8   9  -30.42  118.60
   0   8  -9   50.25   84.54
   0  -8   9  127.38  115.86
   0  -8  -9  137.90  147.87
   0   8 -10  -83.71  182.59
   0   8  10   89.22  118.21
   0   8 -10  -17.76   86.06
   0  -8 -10   46.96   93.46
   0  -8  10  200.15  116.28
   0   8  11  102.11  128.20
   0   8 -11  -11.26  201.68
   0   8 -11   87.93   89.27
   0  -8 -11   37.16  161.23
   0  -8  11  346.83  120.50
   0   8  12   12.31  119.11
   0   8 -12   -6.23  198.53
   0   8 -12   77.14   88.23
   0  -8  12   60.90  116.12
   0  -8 -12 -110.06  159.97
   0   8  13  147.49  129.01
   0   8 -13   66.81  142.08
   0   8 -13   80.63  121.10
   0  -8  13   47.84  157.67
   0  -8 -13   69.51  173.23
   0   8 -14   40.61   96.16
   0   8  14  326.27  132.51
   0   8 -14   36.30  214.30
   0  -8 -14   27.07  164.31
   0  -8  14   -5.05  125.16
   0   8  15 -124.79  127.79
   0   8 -15  170.86   88.76
   0  -8  15  -33.80  123.70
   0   8  16  113.03  131.22
   0   8 -16  -36.18  112.62
   0   8 -16  204.05  241.08
   0  -8  16  110.32  163.10
   0   8  17  270.29  145.16
   0   8 -17   50.55   98.39
   0   9   0   12.23  109.03
   0  -9   0  121.49  137.06
   0   9   1   27.37  112.43
   0   9  -1   41.12  103.77
   0  -9   1 -101.38  137.19
   0  -9  -1   37.45  133.47
   0   9  -2  328.67  118.35
   0   9   2  229.64   88.37
   0  -9  -2  219.49  102.04
   0  -9   2  209.02  151.06
   0   9   3  304.32  128.72
   0   9  -3  118.26  114.42
   0  -9   3  305.96  144.46
   0  -9  -3  143.07  153.18
   0   9  -4  335.86  121.60
   0   9   4  312.14  136.90
   0   9  -4  288.61   82.21
   0  -9   4  407.64  146.81
   0  -9  -4  275.62  171.82
   0   9   5  -85.96  121.28
   0   9  -5   53.35  167.13
   0   9  -5  133.51  100.97
   0  -9   5   -6.31  131.45
   0  -9  -5   23.35  154.07
   0   9  -6  368.20  180.99
   0   9   6   -3.83   81.37
   0   9  -6  109.14  101.42
   0  -9  -6  -34.12  161.95
   0  -9   6   38.58  134.19
   0   9   7  180.43  131.30
   0   9  -7  -11.17  191.86
   0   9  -7  101.84  105.10
   0  -9   7  148.68  138.74
   0  -9  -7   -4.39  164.83
   0   9   8  310.15  136.65
   0   9  -8   92.93  194.50
   0   9  -8   21.29  105.72
   0  -9   8 -110.87  140.94
   0  -9  -8  284.59  167.13
   0   9   9    1.27  127.53
   0   9  -9   -9.07   97.46
   0   9  -9  213.59  193.20
   0  -9   9 -120.99  130.64
   0  -9  -9   -0.82  163.30
   0   9  10  565.03  148.16
   0   9 -10  390.95  114.09
   0   9 -10  -30.22  227.64
   0  -9 -10  282.81  190.94
   0  -9  10  470.30  155.52
   0   9  11  -66.20  132.63
   0   9 -11   44.54   95.83
   0   9 -11  229.12  211.66
   0  -9  11   59.48  131.91
   0  -9 -11 -150.54  176.68
   0   9  12  227.00  147.36
   0   9 -12  197.72  109.87
   0   9 -12  425.79  246.39
   0  -9  12  155.43  148.64
   0  -9 -12   97.58  193.06
   0   9  13  152.24  147.80
   0   9 -13  193.68  237.53
   0   9 -13  -23.05  105.88
   0  -9 -13  193.83  191.23
   0  -9  13  198.80  146.89
   0   9  14    6.47  140.78
   0   9 -14   22.34  107.62
   0   9 -14 -212.40  241.13
   0  -9 -14   36.60  182.35
   0  -9  14 -177.90  140.91
   0  10   0  424.69  129.53
   0 -10   0   57.62  110.00
   0  10   1  250.97  137.54
   0  10  -1  221.20   86.10
   0 -10   1   75.27  165.29
   0 -10  -1  116.78  168.41
   0  10   2   75.94  126.21
   0  10  -2  -35.75  114.68
   0 -10   2  -72.71  154.28
   0 -10  -2  -13.46  161.97
   0  10   3    3.14  130.73
   0  10  -3  -56.04  121.03
   0  10  -3  161.03   76.91
   0 -10   3   17.54  157.27
   0 -10  -3   47.15  112.22
   0  10  -4   60.70  187.05
   0  10   4  245.20  135.27
   0  10  -4   -3.70  113.05
   0 -10  -4   55.00  165.72
   0 -10   4 -104.67   98.11
   0  10   5   88.44  131.51
   0  10  -5  -36.95  183.08
   0  10  -5   40.64  114.65
   0 -10   5   11.64  151.31
   0 -10  -5 -313.76  174.28
   0  10  -6   39.80  192.17
   0  10   6  -80.54   86.43
   0  10  -6   -9.32  110.32
   0 -10   6  123.86  152.45
   0 -10  -6   15.12  172.31
   0  10   7   79.85  148.31
   0  10  -7   50.72  117.02
   0  10  -7  -84.57  215.89
   0 -10   7  227.15  160.08
   0 -10  -7  145.13  180.67
   0  10   8  -36.85  145.59
   0  10  -8  138.10  207.79
   0  10  -8  -91.45  113.01
   0 -10   8  161.40  155.93
   0 -10  -8  298.39  184.83
   0  10   9   20.88  143.10
   0  10  -9 -350.97  217.45
   0  10  -9   39.46  114.87
   0 -10   9 -162.57  160.86
   0 -10  -9  -25.46  185.23
   0  10  10   16.09  150.40
   0  10 -10  156.22  113.83
   0  10 -10 -152.98  229.31
   0 -10 -10  252.21  191.55
   0 -10  10  -43.37  165.16
   0  10 -11  -94.47  108.75
   0  10  11 -194.51  146.79
   0  10 -11 -335.23  239.19
   0 -10  11   45.47  157.48
   0 -10 -11  291.44  127.00
   0  10  12  200.93  150.40
   0  10 -12  -31.75  116.43
   0 -10 -12 -120.09  204.93
   0  11   0  -21.60  133.70
   0 -11   0   72.22  183.12
   0  11   1   -1.55   95.44
   0  11  -1  278.59  139.51
   0 -11   1  -94.42  187.11
   0 -11  -1  272.76  127.12
   0  11   2   28.77  149.36
   0  11  -2   56.03  138.79
   0  11  -2  162.50  133.46
   0 -11  -2  394.95  195.67
   0 -11   2   18.77  181.96
   0  11   3 -182.66  144.88
   0  11  -3 -122.15  130.27
   0  11  -3  137.63  200.05
   0 -11   3  240.11  110.75
   0 -11  -3  -18.65  194.12
   0  11  -4  -53.36  126.94
   0  11   4  -34.04  147.95
   0  11  -4 -130.33  199.13
   0 -11  -4  -52.95  122.01
   0 -11   4  277.29  171.74
   0  11  -5   39.82  216.70
   0  11   5   87.48  101.03
   0  11  -5  265.78  130.29
   0 -11   5 -111.57  178.31
   0 -11  -5   46.71  204.59
   0  11  -6  -21.72  217.35
   0  11   6  -64.81  153.61
   0  11  -6  -19.06  125.86
   0 -11   6  270.52  172.42
   0 -11  -6 -350.52  205.01
   0  11   7   52.26  150.26
   0  11  -7   73.72  122.64
   0  11  -7 -227.29  221.63
   0 -11  -7  -43.06  199.64
   0 -11   7  -12.41  165.12
  -1   0  23 -129.78  167.72
  -1   0  22 -207.26  170.48
  -1   0  21   94.32   90.61
  -1   0  21  -14.91   40.25
  -1   0  21  -61.34   55.48
  -1   0  20  138.98  147.68
  -1   0  20  168.16   48.14
  -1   0  20  154.40   65.08
  -1   0  19   98.71  130.30
  -1   0  19    6.90   46.23
  -1   0  19   34.68   61.32
  -1   0  18  359.29  134.01
  -1   0  18  206.71   71.96
  -1   0  18  160.93   52.79
  -1   0  17  -26.14  119.65
  -1   0  17   79.37   45.93
  -1   0  17   34.38   62.81
  -1   0  16  695.86  139.20
  -1   0  16  619.72   58.96
  -1   0  16  684.67   79.87
  -1   0  15   25.38   31.33
  -1   0  15   85.27  101.91
  -1   0  15  -59.56   59.43
  -1   0  14  958.86  122.36
  -1   0  14  795.62   54.06
  -1   0  14  800.50   81.30
   1   0 -13  -47.91   57.79
  -1   0  13   80.78   85.03
  -1   0  13  -18.69   34.52
   1   0 -12  190.82   97.70
  -1   0  12  404.75   94.03
  -1   0  12  330.80   40.14
   1   0 -11   -0.75   76.78
  -1   0  11  -20.91   33.23
  -1   0  11  -65.04   78.48
   1   0 -10 1100.12  104.67
  -1   0  10 1123.45   51.70
  -1   0  10  974.74  108.77
   1   0  -9   90.91   74.85
  -1   0   9   44.08   78.62
  -1   0   9   59.40   25.99
   1   0  -8 3497.85  159.13
  -1   0   8 3656.74   75.44
  -1   0   8 3662.13  161.52
   1   0  -7   47.40   75.37
  -1   0   7  101.07   72.26
  -1   0   7   85.66   34.15
   1   0  -6 2125.96   58.22
   1   0  -6 2125.39  114.68
  -1   0   6 2296.93  114.34
  -1   0   6 2142.32   51.50
   1   0  -5   38.24   61.07
   1   0  -5    6.19   28.44
  -1   0   5   -1.44   30.99
  -1   0   5  -20.73   57.16
   1   0  -4  422.19   63.18
   1   0  -4  326.89   31.75
  -1   0   4  327.88   25.47
  -1   0   4  273.37   54.98
   1   0  -3    3.39   40.71
   1   0  -3   35.27   24.64
  -1   0   3   31.99   33.86
  -1   0   3    3.22   20.38
   1   0   3   31.03   60.30
   1   0   3    1.95    8.25
  -1   0  -3   -6.70    3.82
   1   0   4  598.79   89.82
   1   0   4  534.07   23.07
  -1   0  -4  561.97   53.31
   1   0   5    2.24   47.33
   1   0   5   19.96   22.52
   1   0   5    7.67   12.63
  -1   0  -5   47.17   72.69
   1   0   6  141.07   87.90
   1   0   6  145.46   22.14
   1   0   6  125.53   18.31
  -1   0  -6  144.63   84.05
   1   0   7   23.94   19.48
   1   0   7   94.42   84.44
   1   0   7   32.93   28.90
  -1   0  -7   39.60   49.79
   1   0   8   59.30   18.31
   1   0   8   82.01   30.68
   1   0   8   99.70   88.99
   1   0   9   12.07   19.97
   1   0   9   -0.55   83.57
   1   0   9   11.93   24.63
   1   0  10  711.30  114.98
   1   0  10  727.57   26.16
   1   0  10  790.92   42.30
   1   0  11   -4.31   18.45
   1   0  11   25.59   25.61
   1   0  11  -54.69   89.84
   1   0  12  248.44   26.98
   1   0  12  174.28  107.02
   1   0  12  201.36   30.50
   1   0  13  -15.78   26.68
   1   0  13    5.20   20.46
   1   0  13  -26.94   95.69
   1   0  14   28.35   20.79
   1   0  14   23.03   31.71
   1   0  14  191.56  109.39
   1   0  15   15.15  114.47
   1   0  15    7.65   25.65
   1   0  15  -15.24   20.21
   1   0  16 1450.18  167.10
   1   0  16 1031.23   41.09
   1   0  17  -31.96   82.53
   1   0  18  345.99  153.45
   1   0  19   14.13  146.63
   1   0  20   11.71  146.85
   1   0  21  211.37  176.64
   1   0  22 -140.16  182.72
   1   0  23  109.96  189.08
  -1   1  23  219.16  160.87
  -1  -1  23 -104.67  170.11
  -1   1  22  -28.04  150.32
  -1  -1  22   -5.49  158.87
  -1   1  21   53.69   36.65
  -1   1  21  -35.22   72.27
  -1   1  21  186.97  142.24
  -1  -1  21  138.64  153.31
  -1  -1  21    8.94   41.89
  -1  -1  21   19.44   33.68
  -1   1  20  -14.31   72.46
  -1   1  20   49.11   48.50
  -1   1  20  -69.14   87.27
  -1  -1  20   -7.02   40.14
  -1  -1  20   15.04   50.46
  -1  -1  20  184.74  140.42
  -1   1  19  202.59   45.21
  -1   1  19  395.48  139.91
  -1   1  19  391.62   67.32
  -1  -1  19  285.92   64.23
  -1  -1  19  237.48   49.50
  -1  -1  19  399.21  102.77
  -1   1  18  815.80   96.62
  -1   1  18  622.29   63.04
  -1   1  18  605.50   80.58
  -1  -1  18  446.86   74.39
  -1  -1  18  525.49  156.54
  -1  -1  18  593.13   57.32
   1   1 -17  114.49  152.07
  -1   1  17  445.73   54.97
  -1   1  17  333.70  125.16
  -1   1  17  219.00   66.54
  -1  -1  17  475.52   48.88
  -1  -1  17  307.94  142.57
   1   1 -16  217.70   87.82
  -1   1  16  280.46   62.93
  -1   1  16  210.00  116.08
  -1   1  16  229.48   51.14
  -1  -1  16  205.77   43.99
  -1  -1  16  181.89  127.23
   1   1 -15  186.87  126.67
  -1   1  15  292.04   39.10
  -1   1  15  274.80   60.28
  -1   1  15  213.03  109.88
  -1  -1  15  197.21   41.04
  -1  -1  15  305.05  120.12
   1   1 -14  226.35  114.49
  -1   1  14  208.14   73.24
  -1   1  14  156.22   60.66
  -1   1  14  127.79   33.81
  -1  -1  14  131.36   38.06
  -1  -1  14  256.65  108.20
   1   1 -13  107.06  107.62
  -1   1  13  214.92   41.78
  -1   1  13  205.49   69.94
  -1   1  13  165.59   88.78
  -1  -1  13  149.81  102.08
  -1  -1  13   98.74   35.38
   1   1 -12   44.78   91.46
   1   1 -12   20.07   25.16
  -1   1  12   13.11   47.00
  -1   1  12  162.97   78.64
  -1   1  12  -27.86   37.56
  -1  -1  12  -16.48   30.29
  -1  -1  12  117.25   85.69
   1   1 -11  229.37  102.74
   1   1 -11  250.94   37.39
  -1   1  11  337.60   54.90
  -1   1  11  251.62   82.79
  -1   1  11  310.35   42.16
  -1  -1  11  360.03   97.89
  -1  -1  11  335.17   34.63
   1   1 -10 1697.92   49.06
   1   1 -10 1638.75  132.54
  -1   1  10 1527.34   52.02
  -1   1  10 1641.26  102.32
  -1   1  10 1659.49  113.08
  -1  -1  10 1690.47   45.81
  -1  -1  10 1597.48  127.65
   1   1  -9  675.01   66.89
   1   1  -9  566.31   42.38
  -1   1   9  486.08   56.74
  -1   1   9  453.79   37.30
  -1   1   9  399.98   53.06
  -1  -1   9  531.22   28.69
  -1  -1   9  481.70   99.21
   1   1  -8   22.23   35.14
   1   1  -8   86.39   53.03
  -1   1   8  -12.93   61.96
  -1   1   8    9.40   46.19
  -1   1   8   51.12   28.31
  -1  -1   8  -29.76   82.22
  -1  -1   8   32.60   21.77
   1   1  -7 3441.73  165.28
   1   1  -7 3394.33   87.72
  -1   1   7 3364.21  122.53
  -1   1   7 3387.44  126.85
  -1  -1   7 3272.01   66.45
  -1  -1   7 3366.43  160.80
   1   1  -6  450.64   90.67
   1   1  -6  393.48   45.51
  -1   1   6  423.99   55.32
  -1   1   6  455.08   57.51
  -1  -1   6  449.70   90.62
  -1  -1   6  399.65   41.86
   1   1  -5  274.47   84.13
   1   1  -5  190.13   32.99
  -1   1   5  205.73   46.10
  -1   1   5  247.23   54.00
  -1  -1   5  253.76   83.92
  -1  -1   5  219.02   33.63
   1   1  -4 2871.60   88.92
   1   1  -4 2870.00  130.89
  -1   1   4 2952.75  107.53
  -1  -1   4 2928.69   93.39
  -1  -1   4 3018.99   73.56
   1   1  -324505.74  499.23
   1   1  -323996.21  605.75
  -1   1   324132.75  597.39
  -1  -1   318774.11  460.13
  -1  -1   324484.99  504.17
   1   1  -2 1539.54   52.68
  -1   1   2 1582.60   84.26
   1  -1  -2 1502.16   76.41
  -1  -1   2 1506.30   51.70
  -1   1  -2 2937.13   73.54
   1   1   2 3053.03   76.15
  -1   1  -2 3106.30  111.20
   1  -1   2 2962.13   77.03
  -1  -1  -2 2854.74   74.98
   1  -1   2 3024.46   78.80
  -1   1  -3 3809.34  145.60
  -1   1  -3 3733.80   71.85
   1   1   3 3719.71  103.59
   1  -1   3 3950.91  150.78
   1  -1   3 3734.84   78.71
  -1  -1  -3 3740.67   89.91
   1   1   4 3126.25   72.05
  -1   1  -4 3015.13   53.07
  -1   1  -4 2953.14  151.41
   1  -1   4 3093.57   62.20
  -1  -1  -4 3097.31  103.81
   1  -1   4 3157.68  156.38
  -1   1  -5  946.21  104.67
   1   1   5  685.65   45.89
  -1   1  -5  732.87   28.67
   1  -1   5  754.94   34.52
  -1  -1  -5  701.93   64.77
   1  -1   5  830.28  103.02
  -1   1  -6   50.96   18.19
  -1   1  -6   19.01   89.55
   1   1   6   46.60   35.16
   1  -1   6   21.05   54.33
   1  -1   6   74.63   18.51
  -1  -1  -6  125.41   49.27
   1   1   7  305.11   40.74
   1   1   7  446.96   89.35
  -1   1  -7  387.80  101.50
  -1   1  -7  326.89   17.83
   1  -1   7  284.62   19.42
   1  -1   7  245.19   98.76
   1   1   8 1384.35  117.17
   1   1   8 1354.50   56.81
  -1   1  -8 1239.15   27.29
  -1   1  -8 1422.21  126.23
   1  -1   8 1257.23   32.36
   1  -1   8 1290.94  127.96
   1   1   9  357.76   42.14
  -1   1  -9  341.34  103.01
   1   1   9  426.74   92.96
   1  -1   9  328.43   64.17
   1  -1   9  281.83   17.59
   1   1  10  100.57   21.53
   1   1  10   66.37   39.28
   1   1  10  216.97   86.78
  -1   1 -10   32.27   93.96
   1  -1  10   79.91   17.62
   1  -1  10  184.09   59.48
   1   1  11  734.61   51.42
   1   1  11  681.32   36.53
   1   1  11  836.89  109.71
  -1   1 -11  712.90   80.55
   1  -1  11  838.11  114.60
   1  -1  11  662.32   22.58
  -1   1 -12  -36.16   97.45
   1   1  12  -32.95   59.71
   1   1  12   21.91   26.77
   1   1  12    4.26   39.77
   1  -1  12   23.59   14.24
   1  -1  12   98.61   97.38
   1  -1  12   18.05   25.82
  -1   1 -13  200.08   70.94
   1   1  13  114.00   29.53
   1   1  13   89.68   41.98
   1   1  13  -39.42   99.58
   1  -1  13   39.69   15.00
   1  -1  13  145.19  108.31
   1  -1  13   69.34   21.87
   1   1  14  322.16   49.33
   1   1  14  383.03  119.56
   1   1  14  296.88   36.21
  -1   1 -14  336.96  128.35
   1  -1  14  513.79   85.51
   1   1  15 1371.15   57.35
   1   1  15 1930.65  164.67
   1   1  15 1404.33   72.06
  -1   1 -15 1518.76  129.36
   1  -1  15 1475.45  183.32
   1   1  16   52.37  127.22
   1   1  16  175.43   45.88
   1   1  16  131.59   34.11
   1  -1  16  139.28  131.77
   1   1  17   85.94   31.38
   1   1  17   70.95   41.55
   1   1  17  184.12   84.94
   1  -1  17   21.52  139.97
   1   1  18  138.42   42.58
   1   1  18  185.09   33.70
   1   1  18  234.11  146.89
   1  -1  18  177.44  158.31
   1   1  19   43.15  144.15
   1   1  19   40.86   33.26
   1   1  19   80.73   28.15
   1  -1  19  -67.75  153.62
   1   1  20  157.07  153.93
   1  -1  20  195.56  169.20
   1   1  21    9.49  161.14
   1  -1  21  110.23  172.18
   1   1  22 -156.38  178.84
   1  -1  22 -210.79  187.11
   1  -1  23  170.99  121.73
  -1   2  23   71.34  164.84
  -1  -2  23 -300.22  180.20
  -1   2  22 -199.66  146.44
  -1   2  22   -5.12   58.34
  -1   2  22   11.02   48.73
  -1  -2  22   25.38  170.10
  -1   2  21  172.83  139.65
  -1   2  21   36.26   88.50
  -1   2  21   53.08   41.81
  -1  -2  21  579.69  168.35
   1   2 -20  140.52  168.71
  -1   2  20   39.05   57.02
  -1   2  20 -132.61  133.89
  -1   2  20  103.25   89.41
  -1  -2  20  240.74  101.56
  -1  -2  20   26.35   47.95
  -1  -2  20   16.74   43.72
   1   2 -19  140.20  156.55
  -1   2  19  -34.58  133.14
  -1   2  19  143.50   88.40
  -1   2  19  122.59   56.19
  -1  -2  19   38.42  154.72
  -1  -2  19   45.35   49.15
   1   2 -18  344.83  154.44
  -1   2  18   74.31   44.46
  -1   2  18  161.66   69.24
  -1   2  18  168.04  125.21
  -1  -2  18   51.16   48.91
  -1  -2  18   50.18  139.93
   1   2 -17  141.81  155.79
  -1   2  17  324.75  118.31
  -1   2  17  200.54   45.84
  -1  -2  17  221.96   54.07
  -1  -2  17  151.78  142.02
   1   2 -16  370.88  156.56
  -1   2  16  707.52  120.05
  -1   2  16  375.30   60.08
  -1   2  16  372.51   93.51
  -1  -2  16  412.73  143.90
  -1  -2  16  299.39   56.70
   1   2 -15  256.32   42.51
   1   2 -15  506.97  137.40
  -1   2  15  188.93   66.95
  -1   2  15  289.92   53.00
  -1   2  15  337.64  104.82
  -1  -2  15  213.55   51.93
  -1  -2  15  440.34  125.75
   1   2 -14  105.47   42.28
   1   2 -14  130.78  127.41
  -1   2  14  226.25   60.83
  -1   2  14  182.89   39.39
  -1   2  14  200.17   93.50
  -1  -2  14  135.76   46.61
  -1  -2  14  240.46  118.47
   1   2 -13  257.97   34.94
   1   2 -13  201.46  120.91
  -1   2  13  235.78   39.35
  -1   2  13  294.56   56.04
  -1   2  13  342.30   89.40
  -1  -2  13  286.99  109.14
  -1  -2  13  282.00   47.09
   1   2 -12   45.52   27.43
   1   2 -12   42.76  102.61
  -1   2  12  -82.26   48.66
  -1   2  12   69.66   73.17
  -1   2  12    2.46   33.88
  -1  -2  12  131.93   96.05
  -1  -2  12   47.04   31.72
   1   2 -11  179.03   31.19
   1   2 -11  199.20   67.26
  -1   2  11  155.88   52.28
  -1   2  11   91.15   72.30
  -1  -2  11  -49.77   97.91
  -1  -2  11  138.39   33.28
   1   2 -10  795.17   83.06
   1   2 -10  946.26   43.28
  -1   2  10 1082.43   86.81
  -1   2  10  913.59   67.96
  -1  -2  10 1126.02  118.12
  -1  -2  10  874.89   44.93
   1   2  -9 1812.05   55.44
   1   2  -9 1754.62  143.94
  -1   2   9 1769.68   94.16
  -1   2   9 1723.33  109.73
  -1  -2   9 1733.73   58.52
  -1  -2   9 1928.58  138.53
   1   2  -8 1458.26   52.47
   1   2  -8 1609.68  129.99
  -1   2   8 1378.66   86.22
  -1  -2   8 1430.04  128.37
  -1  -2   8 1467.18   55.27
   1   2  -7  523.04  105.40
   1   2  -7  499.80   40.55
  -1   2   7  606.93   72.59
  -1  -2   7  530.30   55.81
  -1  -2   7  362.29  101.59
   1   2  -6 1266.49   67.80
   1   2  -6 1118.74  118.84
  -1   2   6 1307.62   62.64
  -1  -2   6 1141.60   54.98
  -1  -2   6 1124.14  122.02
   1   2  -5  401.96   93.41
   1   2  -5  378.55   44.25
  -1   2   5  348.95   79.11
  -1  -2   5  379.45   45.97
  -1  -2   5   77.24   60.58
   1  -2  -5  271.53   81.86
  -1   2   4 9351.94  272.74
   1   2  -4 9619.07  208.18
   1   2  -4 9426.79  304.03
   1  -2  -4 9552.24  285.38
  -1  -2   4 9633.39  216.20
   1   2  -3 2304.13   85.41
  -1   2   3 2183.01  122.76
   1  -2  -3 2217.42  126.72
  -1  -2   3 2173.20   85.87
   1   2  -2 8541.36  201.84
  -1   2   2 8826.26  253.60
   1  -2  -2 8349.38  198.98
  -1  -2   2 8290.45  200.64
   1   2  -1  175.82   56.62
  -1   2   1  251.57   72.16
   1  -2  -1  218.01   72.70
  -1  -2   1  136.60   56.64
   1   2   083410.40 3086.84
  -1   2   084053.38 3057.36
   1  -2   083083.68 3158.52
  -1  -2   083458.61 3094.11
  -1   2  -1    4.24   40.52
   1   2   1  214.66   59.09
  -1   2  -1  175.84   57.24
   1  -2   1  178.20   57.36
  -1  -2  -1  248.09   56.19
   1   2   2  812.56   74.40
  -1   2  -2  780.63   88.92
  -1   2  -2  965.45   65.10
   1  -2   2  832.10   66.31
  -1  -2  -2  829.02   72.78
  -1   2  -3  318.34   46.35
   1   2   3  326.42   61.17
  -1   2  -3  347.10   84.62
   1  -2   3  267.36   53.04
  -1  -2  -3  331.22   64.89
   1  -2   3  255.49   69.48
  -1   2  -4 3351.60  167.23
   1   2   4 3499.07  114.52
  -1   2  -4 3523.72   86.17
   1  -2   4 3665.41  169.84
   1  -2   4 3288.37  111.06
  -1  -2  -4 3445.69  118.26
  -1   2  -5  131.27   30.19
   1   2   5  135.69   51.84
  -1   2  -5  128.47   93.17
   1  -2   5  100.60   90.04
   1  -2   5   86.89   46.43
  -1  -2  -5   84.13   58.26
   1   2   6   21.89   44.51
  -1   2  -6   66.66   90.47
  -1   2  -6   56.13   33.10
  -1  -2  -6   35.59   54.09
   1  -2   6   57.56   38.95
  -1   2  -7  624.26  118.48
   1   2   7  838.41   57.70
  -1   2  -7  805.17   39.27
   1  -2   7  727.84   73.91
   1  -2   7  716.02   46.98
  -1  -2  -7  740.85   89.60
  -1   2  -8 3203.57  184.04
   1   2   8 3414.58  115.46
  -1   2  -8 3211.02   70.66
   1  -2   8 3049.70  181.98
   1  -2   8 3340.99   81.54
  -1  -2  -8 3176.29  136.58
  -1   2  -9   55.55   23.49
  -1   2  -9  -25.67   90.67
   1   2   9   29.23   48.24
   1  -2   9   28.14   28.42
   1  -2   9  -23.63   93.34
   1   2  10  982.20  107.39
   1   2  10  853.69   66.77
  -1   2 -10  746.49  128.01
  -1   2 -10  871.47   33.79
   1  -2  10  958.01  127.90
   1  -2  10  903.75   40.64
   1   2  11   31.83   46.03
   1   2  11    2.28   81.97
  -1   2 -11  -19.47   20.70
  -1   2 -11   39.69   98.16
   1  -2  11   15.86   25.44
   1  -2  11   58.18   98.61
   1   2  12 1523.68  131.78
  -1   2 -12 1224.38   41.48
   1   2  12 1307.55   60.82
  -1   2 -12 1387.54  103.37
   1  -2  12 1124.81   45.46
   1  -2  12 1428.52  146.53
   1   2  13   94.42   38.28
  -1   2 -13   44.30   15.14
   1   2  13   36.45   99.13
  -1   2 -13  -65.50  117.51
   1  -2  13  117.90  110.09
   1  -2  13   69.38   24.36
   1   2  14 1182.81   92.55
   1   2  14  888.05   54.88
   1   2  14 1092.27   72.56
  -1   2 -14 1165.06  170.57
   1  -2  14  828.56  158.80
   1   2  15  182.99  111.50
   1   2  15   21.72   52.62
   1   2  15   25.62   30.52
  -1   2 -15  -52.13  130.36
   1  -2  15  -53.42  125.95
   1   2  16   51.59   55.18
   1   2  16    3.52   40.22
   1   2  16  172.79  117.61
  -1   2 -16  100.09  136.40
   1  -2  16  102.22  135.95
   1   2  17  642.42   74.27
   1   2  17  529.77   49.82
   1   2  17  630.41  155.80
  -1   2 -17  394.89  121.59
   1  -2  17  805.29  173.80
   1   2  18  261.29   62.33
   1   2  18  209.84  143.85
   1   2  18  125.06   46.79
  -1   2 -18  209.13  164.56
   1  -2  18  206.53  105.07
   1   2  19  -33.64  137.91
   1   2  19    9.50   40.15
   1   2  19   67.88   54.06
   1  -2  19 -295.34  149.26
   1   2  20  -23.69   60.87
   1   2  20    5.69   36.39
   1   2  20   98.76  145.97
   1  -2  20  207.93  160.53
   1   2  21  164.74  167.04
   1  -2  21   45.25  181.03
   1   2  22 -196.00  176.97
   1  -2  22  417.81  185.72
   1   3 -22  -87.79  197.50
  -1   3  22  -33.82   45.53
  -1   3  22  -27.19   94.25
  -1   3  22  132.11  150.41
  -1  -3  22  145.86  178.54
   1   3 -21  154.31  184.86
  -1   3  21  -73.32  142.38
  -1   3  21  -36.45   97.95
  -1   3  21  -20.08   64.86
  -1  -3  21 -324.51  167.70
   1   3 -20  -48.26  113.14
  -1   3  20  -13.79   47.26
  -1   3  20  -13.53   73.28
  -1   3  20 -130.00  132.90
  -1  -3  20  -49.43  154.19
  -1  -3  20    1.74   38.75
   1   3 -19  -62.83  172.27
  -1   3  19  123.31   58.59
  -1   3  19  -24.88   73.42
  -1   3  19   89.07  126.38
  -1  -3  19   24.19   57.50
  -1  -3  19  185.23  157.25
   1   3 -18  125.05  158.99
   1   3 -18   11.45   32.24
  -1   3  18   86.06  114.28
  -1   3  18   18.01   59.79
  -1   3  18  117.74   96.13
  -1  -3  18   36.36   59.07
  -1  -3  18   19.86  146.27
   1   3 -17  562.51  188.32
   1   3 -17  622.78   59.02
  -1   3  17 1033.15  137.82
  -1   3  17  794.90   94.74
  -1   3  17  600.06   63.36
  -1  -3  17  666.29   78.76
  -1  -3  17  549.78  174.56
   1   3 -16   56.71  148.03
   1   3 -16   95.51   47.46
  -1   3  16  166.32   70.45
  -1   3  16   33.40  101.20
  -1   3  16   58.39   46.04
  -1  -3  16   43.72   45.99
  -1  -3  16   -0.15  133.50
   1   3 -15  152.38  137.00
   1   3 -15   81.37   49.78
  -1   3  15  169.63   69.77
  -1   3  15  358.90   98.80
  -1   3  15   81.41   46.65
  -1  -3  15  204.43   59.90
  -1  -3  15  109.43  130.62
   1   3 -14   23.42   47.75
   1   3 -14   -3.47  127.46
  -1   3  14   -9.96   82.04
  -1   3  14   -8.97   83.11
  -1  -3  14  114.35  115.04
  -1  -3  14   21.03   41.16
   1   3 -13  634.85   60.40
   1   3 -13  651.97  149.48
  -1   3  13  498.21  101.50
  -1   3  13  798.05   81.59
  -1  -3  13  567.31   66.81
  -1  -3  13  535.93  138.36
   1   3 -12   52.68   45.48
   1   3 -12   75.41  114.64
  -1   3  12  250.27   64.78
  -1   3  12   -4.05   70.71
  -1  -3  12   53.85  107.35
  -1  -3  12   59.44   53.46
   1   3 -11  386.83   40.56
   1   3 -11  310.03  128.26
  -1   3  11  539.57   79.05
  -1   3  11  403.62   97.53
  -1  -3  11  442.48   59.95
  -1  -3  11  335.16  117.44
   1   3 -10  -34.64   99.51
   1   3 -10   50.65   34.42
  -1   3  10   62.30   61.08
  -1  -3  10   13.46   51.01
  -1  -3  10   50.76   97.61
   1   3  -9  787.79   47.42
   1   3  -9  649.79  126.75
  -1   3   9  805.43   82.30
  -1  -3   9  745.37   80.87
  -1  -3   9  897.13   69.18
  -1   3   8 1113.86   94.49
   1   3  -8 1271.76  131.36
   1   3  -8 1130.58   56.99
   1  -3  -8 1186.58  100.94
  -1  -3   8 1107.09   61.72
  -1   3   7 1013.49   89.77
   1   3  -7  817.79   54.97
   1   3  -7  953.27  117.03
   1  -3  -7  837.00   98.54
  -1  -3   7  819.30   59.64
   1   3  -6 2458.76  159.94
   1   3  -6 2576.29   84.95
  -1   3   6 2517.15  128.23
   1  -3  -6 2394.82  138.08
  -1  -3   6 2451.92   90.35
   1   3  -5   80.20   47.58
   1   3  -5  108.26   92.61
  -1   3   5   22.85   75.33
   1  -3  -5   97.61   80.71
  -1  -3   5  134.42   51.45
   1   3  -4   25.70   49.30
   1   3  -4  -40.06   56.34
  -1   3   4   -5.89   45.27
   1  -3  -4   59.62   78.05
  -1  -3   4   47.10   51.97
   1   3  -3 1833.45   90.82
  -1   3   3 1843.09  118.02
   1  -3  -3 1867.05  127.56
  -1  -3   3 1925.40   94.22
   1   3  -2 1043.51   79.13
  -1   3   2  910.83   99.24
   1  -3  -2  818.56  102.10
  -1  -3   2  883.31   82.22
   1   3  -1 1338.53   60.85
  -1   3   1 1279.22  111.90
   1  -3  -1 1353.06  110.44
  -1  -3   1 1219.12   95.08
   1   3   0  125.76   66.51
  -1   3   0  107.52   71.61
   1  -3   0   17.86   73.03
  -1  -3   0   69.13   69.46
   1   3   1 1004.16   87.50
  -1   3  -1  918.95   86.42
   1  -3   1  904.13   89.50
  -1  -3  -1  958.14   87.75
   1   3   2  240.51   70.16
  -1   3  -2  241.05   54.95
  -1   3  -2  175.31   38.53
   1  -3   2  229.86   65.19
  -1  -3  -2  149.58   71.35
  -1   3  -3 6993.82  186.61
   1   3   3 7338.61  213.87
  -1   3  -3 7343.74  199.20
   1  -3   3 7076.75  199.37
  -1  -3  -3 7074.94  226.64
   1   3   4  143.98   42.11
  -1   3  -4  140.51   84.57
  -1   3  -4  104.13   47.88
   1  -3   4  183.30   56.62
  -1  -3  -4  174.54   69.38
  -1   3  -5   50.01   39.72
  -1   3  -5   10.23   88.05
   1   3   5   88.56   62.69
   1  -3   5   55.14   62.47
   1  -3   5   72.24   57.17
  -1  -3  -5   88.22   62.15
  -1   3  -6  622.73   72.07
   1   3   6  606.86   69.54
  -1   3  -6  552.73   45.25
   1  -3   6  536.48   53.12
   1  -3   6  537.82  105.94
  -1  -3  -6  422.79   75.83
  -1   3  -7 1618.52   73.33
  -1   3  -7 1583.65  143.76
   1   3   7 1552.63   89.36
   1  -3   7 1518.17  140.96
   1  -3   7 1540.64   82.86
  -1  -3  -7 1580.81  103.07
  -1   3  -8  561.01   38.03
   1   3   8  635.43   68.58
  -1   3  -8  839.71  109.42
   1  -3   8  939.50  116.19
   1  -3   8  592.43   61.69
  -1  -3  -8  646.68   81.32
  -1   3  -9  494.93  119.48
   1   3   9  590.19   65.73
  -1   3  -9  484.14   33.59
   1  -3   9  560.27  114.92
   1  -3   9  430.51   43.34
  -1  -3  -9  428.13   74.05
  -1   3 -10 1258.29   54.82
   1   3  10 1127.67   79.66
  -1   3 -10 1306.39  149.20
   1  -3  10 1239.60   93.85
   1  -3  10 1131.09   53.69
  -1  -3 -10 1361.44   94.36
  -1   3 -11  658.84  134.29
   1   3  11  566.73   64.77
  -1   3 -11  445.80   42.95
   1  -3  11  635.08   54.42
   1  -3  11  662.52  128.18
   1   3  12  430.58   68.41
  -1   3 -12  327.05   86.24
   1   3  12  281.60   61.18
  -1   3 -12  328.60   37.04
   1  -3  12  238.49   49.02
   1  -3  12  260.67  126.15
   1   3  13  144.88   64.38
  -1   3 -13  -49.29  129.93
   1   3  13  131.82   57.14
  -1   3 -13   50.48   31.36
   1  -3  13  130.40  122.99
   1  -3  13   60.15   43.26
   1   3  14  178.07   75.03
   1   3  14  254.92  110.99
  -1   3 -14  179.66  138.64
  -1   3 -14  105.29   30.56
   1  -3  14   86.42   43.79
   1  -3  14  136.49  130.38
   1   3  15  283.45  123.12
  -1   3 -15   98.90   28.10
   1   3  15  140.97   61.12
  -1   3 -15  307.34  152.10
   1  -3  15  224.60   43.41
   1  -3  15  121.57  140.20
   1   3  16  130.79   80.68
   1   3  16  189.68  122.51
   1   3  16  128.01   43.29
  -1   3 -16  224.93  165.02
   1  -3  16  129.07   34.93
   1  -3  16  271.26  145.93
  -1   3 -17  333.30  194.85
   1   3  17  538.23  150.14
   1   3  17  608.17   76.17
   1  -3  17  417.17  181.31
   1   3  18   52.94   76.96
   1   3  18   41.25   50.88
   1   3  18   89.38  135.75
  -1   3 -18 -141.44  109.89
   1  -3  18   66.11  156.36
   1   3  19   66.48   82.69
   1   3  19  110.32   94.80
   1   3  19   51.88   53.66
  -1   3 -19  -11.01  181.28
   1  -3  19  404.71  108.96
   1   3  20   -3.18   36.81
   1   3  20   58.05  148.03
   1   3  20 -162.68   86.64
  -1   3 -20  -53.16  183.10
   1  -3  20  180.49  172.96
   1   3  21   13.33   47.96
   1   3  21   65.22   84.26
   1   3  21  256.47  169.90
  -1   3 -21  265.44  198.21
   1  -3  21  243.97  182.27
   1   3  22  185.42  116.15
   1  -3  22  -68.50  198.00
   1   4 -22   96.25  137.76
  -1   4  22   12.26  114.52
  -1   4  22   -1.18   51.26
  -1   4  22  180.82  148.25
  -1  -4  22  -31.42  124.92
   1   4 -21  -71.18  203.96
  -1   4  21  201.21  143.15
  -1   4  21  -25.15   72.46
  -1   4  21   22.58   94.44
  -1  -4  21  183.76  117.86
   1   4 -20  -41.34  185.36
   1   4 -20   -3.88   31.61
  -1   4  20  -52.19  130.56
  -1   4  20   43.59   52.73
  -1   4  20   66.26   89.22
  -1  -4  20   51.72   61.72
  -1  -4  20   74.78  113.18
   1   4 -19    3.33   46.29
   1   4 -19  190.17  120.90
  -1   4  19   -4.60  117.40
  -1   4  19  -24.31  120.08
  -1   4  19  -56.25   54.55
  -1  -4  19  358.36  107.54
  -1  -4  19  -25.06   74.21
   1   4 -18   23.29   37.97
   1   4 -18    6.79  166.29
  -1   4  18   26.03   90.63
  -1   4  18   59.34   52.15
  -1   4  18  -43.38  112.58
  -1  -4  18   52.01   72.78
  -1  -4  18  -93.65  101.23
   1   4 -17  134.85   58.64
   1   4 -17  157.53  173.20
  -1   4  17   81.41   90.94
  -1   4  17  124.08   57.94
  -1   4  17  205.58  114.90
  -1  -4  17  197.75  104.75
  -1  -4  17  134.10   77.11
   1   4 -16  -70.55  146.52
   1   4 -16   62.38   57.04
  -1   4  16  158.84   98.58
  -1   4  16   20.69   81.50
  -1  -4  16  -78.09   89.59
  -1  -4  16  -66.48   52.83
   1   4 -15  363.28  104.31
   1   4 -15  115.34   65.46
  -1   4  15  396.26  117.04
  -1   4  15  310.53  102.97
  -1  -4  15  179.87   94.52
  -1  -4  15  136.31   76.38
   1   4 -14  437.32  111.24
   1   4 -14  593.06   73.25
  -1   4  14  911.57  100.08
  -1   4  14  569.24  106.42
  -1  -4  14  356.59  103.53
  -1  -4  14  548.06   69.75
   1   4 -13    8.15  128.70
   1   4 -13   28.57   55.49
  -1   4  13  -35.19   77.07
  -1   4  13   39.66   79.82
  -1  -4  13  -72.87   78.72
  -1  -4  13   59.43   50.05
   1   4 -12  647.10  145.99
   1   4 -12  552.89   56.73
  -1   4  12  823.49   96.56
  -1  -4  12  639.36   65.65
   1   4 -11  929.65   60.99
   1   4 -11  985.44  151.18
  -1   4  11  945.43  104.24
  -1  -4  11  896.59   90.27
   1   4 -10  557.04   65.86
   1   4 -10  670.44  131.83
  -1   4  10  672.68   92.49
  -1  -4  10  550.62   63.33
   1   4  -9  404.21   79.11
   1   4  -9  356.82   51.12
  -1   4   9  327.17   82.86
   1  -4  -9  280.95   93.15
  -1  -4   9  407.07   59.08
   1   4  -8  197.74  105.64
   1   4  -8  183.98   46.25
  -1   4   8  130.70   50.29
   1  -4  -8  221.72   86.94
  -1  -4   8  154.36   53.81
   1   4  -7   38.40   44.33
   1   4  -7   76.61  102.03
  -1   4   7  112.61   73.97
   1  -4  -7   25.69   85.36
  -1  -4   7  112.49   52.84
  -1   4   6 4834.60  187.21
   1   4  -6 4780.06  232.63
   1   4  -6 4430.19  139.85
   1  -4  -6 4465.96  200.65
  -1  -4   6 4594.06  151.47
   1   4  -5  589.16  114.72
   1   4  -5  500.48   62.16
  -1   4   5  662.31   95.57
   1  -4  -5  538.90  101.75
  -1  -4   5  551.58   70.33
   1   4  -4 3924.40  103.65
  -1   4   4 4195.66  129.23
   1  -4  -4 3713.32  182.12
  -1  -4   4 3757.63  142.09
   1   4  -3  470.72   67.85
  -1   4   3  412.31   90.17
   1  -4  -3  434.63   95.27
  -1  -4   3  411.82   73.67
  -1   4   2 1242.27  106.10
   1   4  -2 1157.51   86.11
  -1  -4   2 1123.80   91.83
   1  -4  -2 1110.94  114.74
   1   4  -1 1894.84  107.19
  -1   4   1 1885.35   82.94
   1  -4  -1 1859.50  131.39
  -1  -4   1 1699.17  111.36
   1   4   0 2710.18  128.26
  -1   4   0 2925.43  131.41
   1  -4   0 2510.31   94.73
  -1  -4   0 2595.52   93.93
   1   4   1  914.50   87.98
  -1   4  -1  930.99   89.90
   1  -4   1  804.73   95.20
  -1  -4  -1 1009.04   61.41
   1   4   2  173.55   47.06
  -1   4  -2  203.53   67.95
   1  -4   2  147.37   74.59
  -1  -4  -2  104.92   50.13
   1   4   3  336.10   79.98
  -1   4  -3  369.78   97.51
  -1   4  -3  329.19   63.43
  -1  -4  -3  352.81   54.14
   1  -4   3  303.92   71.77
   1   4   4   76.40   68.04
  -1   4  -4  104.66   89.41
  -1   4  -4   54.75   54.77
   1  -4   4   99.53   60.91
  -1  -4  -4   87.98   47.57
   1   4   5 2514.85  121.51
  -1   4  -5 2585.75  119.62
  -1   4  -5 2156.60  156.85
   1  -4   5 2482.23  111.31
  -1  -4  -5 2456.46  130.22
  -1   4  -6  113.17   46.81
   1   4   6   68.46   42.30
  -1   4  -6   74.34   58.43
   1  -4   6   90.83   56.67
  -1  -4  -6   85.34   74.04
   1   4   7  944.45   86.58
  -1   4  -7 1002.01   62.00
  -1   4  -7  981.90  122.55
   1  -4   7  912.07   71.37
  -1  -4  -7  836.21   99.68
   1   4   8  249.54   72.20
  -1   4  -8    1.51  110.53
   1  -4   8  341.75   53.18
   1  -4   8   34.79   65.75
  -1  -4  -8  269.11   85.14
   1   4   9   57.82   65.50
  -1   4  -9   50.91   37.98
  -1   4  -9   -3.49  104.80
   1  -4   9   46.12   62.09
  -1  -4  -9   98.76   78.44
   1  -4   9  111.44   66.06
   1   4  10 2133.22  118.99
  -1   4 -10 2024.70  187.72
  -1   4 -10 1971.38   74.95
  -1  -4 -10 2139.70  137.19
   1  -4  10 1840.68  181.88
   1  -4  10 1965.51  112.65
  -1   4 -11  496.78  157.89
  -1   4 -11  718.92   49.14
   1   4  11  839.57   86.37
   1  -4  11  677.29  143.02
   1  -4  11  728.48   79.43
  -1  -4 -11  915.54  105.63
  -1   4 -12  611.41  167.34
   1   4  12  884.91   90.47
  -1   4 -12 1026.16   65.58
   1  -4  12  815.29   67.30
  -1  -4 -12  853.37  105.92
   1  -4  12  945.69  107.12
  -1   4 -13  443.86  147.07
  -1   4 -13  236.87   52.53
   1   4  13  194.26   72.81
   1  -4  13  242.35   71.87
   1  -4  13  260.81  139.10
   1   4  14  126.78  113.24
  -1   4 -14  211.74   97.79
   1   4  14  177.50   94.52
  -1   4 -14   92.97   48.10
   1  -4  14  136.49   68.23
   1  -4  14  267.13  136.17
   1   4  15  128.77  114.30
  -1   4 -15   23.34   42.78
   1   4  15   -9.44   73.70
  -1   4 -15  149.23  151.03
   1  -4  15   85.28  135.96
   1  -4  15  158.90   59.51
   1   4  16   75.56   79.15
  -1   4 -16   57.19   37.82
   1   4  16   31.87   71.88
  -1   4 -16   78.39  155.60
   1  -4  16   85.10  143.76
   1  -4  16  -11.71   54.11
   1   4  17  296.92  134.82
   1   4  17   38.43  102.69
  -1   4 -17  181.26  114.40
  -1   4 -17   71.45   33.25
   1  -4  17   92.99   53.03
   1  -4  17  209.50  156.79
  -1   4 -18   11.66   22.17
   1   4  18  100.58   72.20
   1   4  18  -64.63   46.52
   1   4  18  119.36  132.62
  -1   4 -18   93.25  176.81
   1  -4  18  219.32  160.45
   1  -4  18   45.37   42.46
   1   4  19   10.32   47.91
  -1   4 -19 -128.34  190.17
   1   4  19   57.74  142.62
   1   4  19  -13.45   87.70
   1  -4  19   99.13  168.57
   1   4  20  -35.11   61.21
   1   4  20  -11.45  157.26
   1   4  20   -9.13  112.64
  -1   4 -20 -335.18  129.34
   1  -4  20  578.76  176.29
   1   4  21   23.43  109.91
   1   4  21   -9.88  163.80
  -1   4 -21  157.37  211.94
   1  -4  21  233.38  127.24
   1   5 -21 -107.09  226.54
  -1   5  21   91.97  142.47
  -1   5  21  -22.34  139.53
  -1   5  21   95.12   63.62
   1   5 -20 -112.13  206.64
   1   5 -20  -14.78   51.94
  -1   5  20  140.20  109.62
  -1   5  20  134.36  132.15
  -1   5  20   80.28   61.75
   1   5 -19   72.92   62.88
   1   5 -19   18.28  200.33
  -1   5  19   53.04  141.29
  -1   5  19  136.29  125.39
  -1   5  19    0.84   63.78
  -1  -5  19  -14.84   92.16
   1   5 -18   47.93  183.39
   1   5 -18   60.65   70.21
  -1   5  18   14.61  104.10
  -1   5  18  -12.58   40.65
  -1   5  18  142.45  115.40
  -1  -5  18  148.30   90.13
   1   5 -17    5.92   55.21
   1   5 -17  -73.33  176.80
  -1   5  17   96.15  102.09
  -1   5  17   -7.10  110.00
  -1  -5  17  137.88   91.81
   1   5 -16  -37.73  166.14
   1   5 -16  -15.75   53.30
  -1   5  16   14.14   98.63
  -1   5  16   24.58   90.43
  -1  -5  16   -1.79   69.20
   1   5 -15  -48.65  165.55
   1   5 -15   74.44   51.36
  -1   5  15  -53.18   92.36
  -1   5  15   54.65   95.98
  -1  -5  15   55.04   66.36
   1   5 -14  155.78  157.66
   1   5 -14   82.10   67.79
  -1   5  14   48.60   92.28
  -1  -5  14    2.84   86.34
   1   5 -13  115.23   54.69
   1   5 -13  107.00   97.03
  -1   5  13  224.72   94.31
  -1  -5  13  164.26   69.74
   1   5 -12  365.06   76.52
   1   5 -12  324.52  104.04
  -1   5  12  263.63  100.85
  -1  -5  12  280.49   74.43
   1   5 -11   -7.54   49.66
   1   5 -11   13.61   81.91
  -1   5  11    3.91   84.41
   1  -5 -11   32.39   62.30
  -1  -5  11   35.16   61.61
  -1   5  10  992.71  115.73
   1   5 -10  937.59  110.91
   1   5 -10  989.33   74.78
   1  -5 -10 1095.03  134.22
  -1  -5  10  809.68   89.44
  -1   5   9   75.84   81.16
   1   5  -9    7.69   51.62
   1   5  -9  -10.09  116.39
   1  -5  -9   27.35   95.09
  -1  -5   9   31.21   62.12
   1   5  -8  344.53   61.96
   1   5  -8  391.75  125.70
  -1   5   8  311.28   89.40
   1  -5  -8  403.15  107.03
  -1  -5   8  216.03   73.43
   1   5  -7  -63.92  111.53
   1   5  -7   95.21   55.34
  -1   5   7  257.51   82.74
   1  -5  -7   -7.60   91.87
  -1  -5   7   -8.30   65.14
   1   5  -6  137.54   74.41
   1   5  -6  220.15   60.92
  -1   5   6  189.54   55.19
   1  -5  -6  199.65   97.85
  -1  -5   6   84.36   67.06
   1   5  -5 1208.98   87.24
   1   5  -5 1117.39  103.17
  -1   5   5 1360.50  118.36
   1  -5  -5 1260.90  132.05
  -1  -5   5 1198.43   98.01
   1   5  -4   33.65   59.04
  -1   5   4   89.47   75.97
   1  -5  -4   36.65   56.01
  -1  -5   4  -23.50   43.10
   1   5  -3  382.90   72.43
  -1   5   3  405.65   92.09
   1  -5  -3  343.44   93.95
  -1  -5   3  283.80   80.15
   1   5  -2 1409.70  101.36
  -1   5   2 1442.52  112.92
   1  -5  -2 1362.40  124.69
  -1  -5   2 1351.88   77.20
   1   5  -1 1569.14  106.18
  -1   5   1 1687.55  115.46
   1  -5  -1 1395.15   89.06
  -1  -5   1 1523.26  115.00
  -1   5   0 1074.86   66.70
   1   5   0 1117.18   95.61
  -1  -5   0 1103.48  101.67
   1  -5   0 1018.04  109.24
   1   5   1  637.79   85.38
  -1   5  -1  495.50   81.56
   1  -5   1  476.59   92.02
  -1  -5  -1  399.96   61.78
   1   5   2 1563.85  113.47
  -1   5  -2 1581.49  102.57
   1  -5   2 1628.71  115.32
  -1  -5  -2 1469.40  120.42
  -1   5  -3 1957.69  109.30
   1   5   3 1891.21   87.54
  -1   5  -3 2056.63  108.86
   1  -5   3 1828.11  123.35
  -1  -5  -3 1928.85  130.97
  -1   5  -4   55.38   95.07
   1   5   4  102.34   73.46
  -1   5  -4  112.98   60.35
   1  -5   4   29.74   69.21
  -1  -5  -4   57.67   81.55
   1   5   5  257.94   82.05
  -1   5  -5  336.45   62.66
  -1   5  -5  278.95  109.49
   1  -5   5  230.52   75.62
  -1  -5  -5  229.67   89.24
  -1   5  -6  700.83   83.09
   1   5   6  898.15   90.11
  -1   5  -6  786.14   70.70
   1  -5   6  675.96   85.38
  -1  -5  -6  520.57  106.40
  -1   5  -7  711.22   65.15
   1   5   7  619.30   91.37
  -1   5  -7   10.59  132.09
  -1  -5  -7  793.53  104.49
   1  -5   7  747.14   83.09
  -1   5  -8   10.40  108.68
   1   5   8  -42.94   73.09
  -1   5  -8   76.98   48.40
   1  -5   8  -47.56   62.08
  -1  -5  -8   -5.29   86.24
  -1   5  -9  135.92   52.71
   1   5   9  181.87   79.28
  -1   5  -9  -13.17  123.92
  -1  -5  -9  118.42   96.00
   1  -5   9  130.55   67.41
   1   5  10   35.93   77.26
  -1   5 -10   37.97  127.65
  -1   5 -10   79.70   49.63
  -1  -5 -10    5.72   94.37
   1  -5  10   34.70   62.96
   1   5  11   63.85   76.85
  -1   5 -11   18.55   59.24
  -1   5 -11   49.49  124.75
   1  -5  11   18.46   62.34
  -1  -5 -11    0.64   91.54
   1   5  12   75.74   78.40
  -1   5 -12    4.05   88.00
  -1   5 -12   34.19   57.32
  -1  -5 -12   63.11  102.21
   1  -5  12   89.36   63.41
   1   5  13  171.29   82.39
  -1   5 -13   84.61  147.73
  -1   5 -13  103.44   61.58
   1  -5  13   66.33   84.86
  -1  -5 -13  -43.54   99.66
  -1   5 -14   89.40   63.01
  -1   5 -14  179.60  159.53
   1   5  14  137.26   84.71
   1  -5  14   77.94   64.55
   1  -5  14  -48.60   96.59
   1   5  15  509.92  133.76
  -1   5 -15  451.20   73.58
  -1   5 -15  383.26  198.57
   1  -5  15  488.26  101.05
   1  -5  15  433.22  117.86
   1   5  16   52.10   86.74
  -1   5 -16   57.34  182.21
  -1   5 -16   14.45   44.02
   1   5  16   23.46  123.22
   1  -5  16   18.19   77.46
   1  -5  16  149.86  102.49
   1   5  17   34.19   91.42
  -1   5 -17   86.06   53.57
   1   5  17  226.61  131.84
  -1   5 -17  108.30  189.09
   1  -5  17  -35.13   80.41
   1  -5  17  100.07  113.80
   1   5  18   77.86   88.92
  -1   5 -18  -45.97   40.89
   1   5  18    1.35  141.05
  -1   5 -18 -113.52  185.81
   1  -5  18   46.80   73.91
   1  -5  18  307.05  114.60
   1   5  19   -5.42   38.57
  -1   5 -19  245.18  196.97
   1   5  19  -54.62  100.59
   1   5  19  126.48  150.19
   1  -5  19  290.80  123.55
   1   5  20  154.42  106.79
   1   5  20   22.94   56.45
   1   5  20   86.51  155.94
  -1   5 -20  -85.27  216.68
   1  -5  20   93.60  130.01
   1   6 -20  127.11  214.92
  -1   6  20    3.11   70.86
  -1   6  20  -11.00  115.79
  -1   6  20   12.12  131.72
   1   6 -19   51.58   64.31
   1   6 -19   93.96  137.95
  -1   6  19  110.41  128.35
  -1   6  19  241.10  154.87
  -1  -6  19  -40.79   87.66
   1   6 -18  386.85  198.66
   1   6 -18  -19.45   68.67
  -1   6  18  -32.82  114.23
  -1   6  18   27.39  120.25
  -1  -6  18   36.11   91.44
   1   6 -17 -166.35  187.79
   1   6 -17   39.33   67.27
  -1   6  17  -57.30  111.72
  -1   6  17   32.95  116.96
  -1  -6  17   82.56  109.69
   1   6 -16  154.62  184.67
   1   6 -16  -60.99   87.65
  -1   6  16    9.02  106.63
  -1   6  16    0.77  105.87
  -1  -6  16   59.57   83.83
   1   6 -15  143.32  174.97
   1   6 -15   83.00   64.03
  -1   6  15   -6.53  104.32
  -1  -6  15  -39.40  108.91
   1   6 -14   -8.76  110.63
   1   6 -14   -1.04   77.83
  -1   6  14  -46.00  102.18
  -1  -6  14  -27.97   79.35
   1   6 -13  373.75   71.38
   1   6 -13  240.29  189.10
  -1   6  13  338.81  122.89
  -1  -6  13  418.23   93.08
   1   6 -12  218.28   67.05
   1   6 -12  128.45  170.32
  -1   6  12  189.24  108.15
  -1  -6  12  236.30   84.73
   1   6 -11   12.19  154.53
   1   6 -11  146.75   69.04
  -1   6  11  180.73   66.44
   1  -6 -11   64.63  128.40
  -1  -6  11  256.95   84.41
  -1   6  10  254.93   70.06
   1   6 -10  367.75   72.77
   1   6 -10   51.71  150.73
   1  -6 -10  343.92  128.95
  -1  -6  10  214.04   85.75
   1   6  -9  416.29  158.25
   1   6  -9  381.36   76.06
  -1   6   9  412.31   71.81
   1  -6  -9  264.90  130.94
  -1  -6   9  459.23   89.47
   1   6  -8  275.41   95.35
   1   6  -8  273.84   74.88
  -1   6   8  265.16  105.53
   1  -6  -8  379.80  123.02
  -1  -6   8  240.34   86.48
   1   6  -7 1139.51   97.71
  -1   6   7 1301.86  127.62
   1   6  -7 1105.12  177.09
  -1  -6   7 1094.42  110.70
   1  -6  -7 1255.19  103.78
   1   6  -6 1208.20   99.40
   1   6  -6 1222.90  173.63
  -1   6   6 1298.33  132.36
   1  -6  -6 1290.92  149.55
  -1  -6   6 1156.60  114.32
  -1   6   5  482.74   97.56
   1   6  -5  307.67   75.63
   1   6  -5  -24.55   84.85
   1  -6  -5  414.71  109.64
  -1  -6   5  400.66   87.50
   1   6  -4  -25.36   68.87
  -1   6   4  -58.28   55.93
   1  -6  -4  -14.24   63.85
  -1  -6   4   50.43   77.35
  -1   6   3  125.16   90.47
   1   6  -3  117.17   73.59
  -1  -6   3  131.47   81.78
   1  -6  -3  235.48   97.67
   1   6  -2  697.02   90.64
  -1   6   2  613.96   66.50
   1  -6  -2  602.14  115.63
  -1  -6   2  699.03  100.73
   1   6  -1 2201.55   90.59
  -1   6   1 2035.03  137.22
   1  -6  -1 1850.30  153.49
  -1  -6   1 2156.11  147.51
   1   6   0  283.11   86.50
  -1   6   0  373.89   60.49
   1  -6   0  316.07  102.35
  -1  -6   0  489.83   98.77
  -1   6  -1  206.52   77.98
   1   6   1  210.69   82.32
  -1  -6  -1  145.18   59.57
   1  -6   1  195.48   93.69
   1   6   2  -25.64   81.67
  -1   6  -2 -163.32   76.01
   1  -6   2  -61.99   87.08
  -1  -6  -2   30.32   87.90
  -1   6  -3  534.15   88.33
   1   6   3  669.82   97.29
  -1   6  -3  297.40   83.20
  -1  -6  -3  595.40  108.51
   1  -6   3  620.42  100.71
   1   6   4    7.84   87.26
  -1   6  -4  154.72   73.80
  -1   6  -4  121.27  112.67
   1  -6   4  159.00   85.63
  -1  -6  -4  223.65   64.55
   1   6   5 1330.64   85.84
  -1   6  -5 1269.44  109.42
  -1   6  -5 1351.19  101.42
  -1  -6  -5 1098.17  135.46
   1  -6   5 1224.75  116.04
   1   6   6  707.03  106.62
  -1   6  -6  792.76  147.61
  -1   6  -6  763.45   81.13
   1  -6   6  545.49  103.17
  -1  -6  -6  333.65  116.60
   1   6   7  240.82   97.57
  -1   6  -7  129.08  134.56
  -1   6  -7  368.44   72.46
  -1  -6  -7  134.28  104.64
   1  -6   7  435.90   86.55
  -1   6  -8   24.45  129.00
   1   6   8  -17.22   89.44
  -1   6  -8  120.51   61.96
   1  -6   8  109.01   80.26
  -1  -6  -8  129.09  105.03
  -1   6  -9  -20.61  130.54
   1   6   9   21.15   87.44
  -1   6  -9   97.09   78.43
  -1  -6  -9  101.88  104.49
   1  -6   9  -19.96   75.93
   1   6  10  527.75  111.81
  -1   6 -10  645.31   79.10
  -1   6 -10   42.45  170.44
  -1  -6 -10  693.76   90.81
   1  -6  10  676.24   97.60
   1   6  11  -13.43   90.77
  -1   6 -11   18.28   59.31
  -1   6 -11    6.88  143.92
   1  -6  11  -67.80   75.32
  -1  -6 -11  -54.95  111.94
  -1   6 -12   10.73  148.46
   1   6  12   90.26   94.17
  -1   6 -12   33.54   60.05
  -1  -6 -12  -99.75  117.36
   1  -6  12  105.34   78.74
   1   6  13  353.93  109.31
  -1   6 -13  237.28  126.14
  -1   6 -13  277.31   83.39
   1  -6  13  166.33  118.60
  -1  -6 -13  512.78  139.45
   1   6  14   97.14   97.29
  -1   6 -14   44.95   57.11
  -1   6 -14   48.65  185.41
  -1  -6 -14  168.25  122.58
   1  -6  14   86.69   81.25
  -1   6 -15   95.39   61.42
   1   6  15   61.92   97.10
  -1   6 -15  -90.04  183.66
   1  -6  15  129.99  106.89
   1   6  16  -39.66   99.00
  -1   6 -16  -32.58  193.63
   1  -6  16  -22.56   78.17
   1   6  17   -8.01  148.41
  -1   6 -17  -46.58   56.70
   1   6  17 -115.66  103.93
  -1   6 -17 -104.49  128.73
   1  -6  17  -39.43  104.17
  -1   6 -18  -46.05   65.52
   1   6  18 -108.01  103.45
   1   6  18   73.28  142.23
  -1   6 -18 -314.88  211.54
   1  -6  18  -39.99  108.36
   1   6  19 -130.61  157.06
   1   6  19  -20.53  120.27
  -1   6 -19  -45.48  225.64
   1   7 -18   63.04   88.00
   1   7 -18  157.88  229.96
  -1   7  18   93.60  131.09
  -1   7  18  -63.94  132.10
  -1  -7  18  137.40  137.06
   1   7 -17  -55.19  220.35
   1   7 -17   -2.39  106.43
  -1   7  17 -114.26  124.15
  -1   7  17  -71.09  120.18
  -1  -7  17  111.43  104.06
   1   7 -16   30.39   77.64
   1   7 -16  219.77  138.15
  -1   7  16 -156.28  117.81
  -1  -7  16  157.62  139.38
   1   7 -15 -106.91   72.16
   1   7 -15  -67.73  191.09
  -1   7  15   16.02  116.33
  -1  -7  15   42.84  104.86
   1   7 -14   30.59  195.07
   1   7 -14  114.29   76.91
  -1   7  14   74.18  116.61
  -1  -7  14  -55.23   99.77
   1   7 -13  -41.13  188.81
   1   7 -13  128.24   79.13
  -1   7  13   23.87  122.18
  -1  -7  13  194.10  129.12
   1   7 -12  219.82   84.92
   1   7 -12    4.40  202.44
  -1   7  12  193.24  122.93
   1  -7 -12  310.95  152.21
  -1  -7  12  300.74  105.83
  -1   7  11  223.47  136.56
   1   7 -11   -9.15  197.21
   1   7 -11  496.86   92.58
   1  -7 -11  659.99  159.72
  -1  -7  11  486.64  109.74
   1   7 -10   90.65   75.03
   1   7 -10   15.02  159.14
  -1   7  10   47.12  113.44
   1  -7 -10   17.65   88.65
  -1  -7  10   54.93   93.11
   1   7  -9  449.30   87.49
   1   7  -9  418.43  177.60
  -1   7   9  336.95  127.46
   1  -7  -9  222.52  146.10
  -1  -7   9  334.54  104.92
   1   7  -8  315.87  168.09
   1   7  -8  245.70   84.24
  -1   7   8  322.30  116.59
   1  -7  -8  170.10  132.56
  -1  -7   8  242.49  101.45
   1   7  -7  238.82  169.21
   1   7  -7  438.62   87.98
  -1   7   7  339.79  122.56
   1  -7  -7  500.82   96.89
  -1  -7   7  473.36   72.22
   1   7  -6   82.73   52.88
  -1   7   6   52.22  102.18
   1   7  -6  194.70  143.90
  -1  -7   6   55.29   96.28
   1  -7  -6  208.45  125.75
   1   7  -5  184.38   82.29
   1   7  -5   68.97   91.51
  -1   7   5  151.09   66.67
   1  -7  -5  289.08  127.02
  -1  -7   5   50.82   96.89
   1   7  -4  189.64   88.55
  -1   7   4  307.95  106.36
   1  -7  -4  418.41  130.94
  -1  -7   4  327.06  107.11
   1   7  -3  638.51  101.53
  -1   7   3  572.65  120.32
   1  -7  -3  564.20  139.52
  -1  -7   3  622.28   81.69
  -1   7   2  136.45   60.78
   1   7  -2   54.63   52.98
  -1  -7   2   28.98   99.79
   1  -7  -2   29.94   70.00
   1   7  -1   91.45   94.02
  -1   7   1  196.40   99.99
   1  -7  -1  130.55  112.51
  -1  -7   1  258.51  105.14
   1   7   0  197.89   92.92
  -1   7   0  266.77   64.02
   1  -7   0  234.97  116.85
  -1  -7   0  266.68  108.18
   1   7   1   21.63   87.73
  -1   7  -1 -125.42   85.35
   1  -7   1  -31.38  103.30
  -1  -7  -1   93.10   99.82
   1   7   2  377.23  105.84
  -1   7  -2  507.89   97.34
   1  -7   2  356.57  115.63
  -1  -7  -2  412.43  121.37
   1   7   3   13.86   88.96
  -1   7  -3   -5.03   50.36
  -1   7  -3   13.24   75.82
  -1  -7  -3   -6.35   63.01
   1  -7   3  -19.25   94.85
   1   7   4  -47.28   59.68
  -1   7  -4   52.17  119.20
  -1   7  -4   -7.24   77.85
  -1  -7  -4  -70.88  107.93
   1  -7   4  -39.07   97.26
   1   7   5  155.32   99.73
  -1   7  -5   72.47   81.05
  -1   7  -5   46.45  130.62
  -1  -7  -5  264.93  115.59
   1  -7   5   26.54  100.57
   1   7   6   58.30  100.40
  -1   7  -6   82.48  137.91
   1  -7   6   25.85   98.68
  -1  -7  -6  233.74  115.28
   1   7   7  429.37  115.19
  -1   7  -7  250.24   87.70
  -1   7  -7  491.13  162.18
  -1  -7  -7  399.44  133.25
   1  -7   7  308.29  108.50
   1   7   8  130.46  108.07
  -1   7  -8   91.55   74.44
  -1   7  -8   13.74  147.31
  -1  -7  -8  171.37  127.35
   1  -7   8  334.69  102.91
   1   7   9  363.08  118.93
  -1   7  -9   15.85  174.44
  -1   7  -9  476.53   88.59
   1  -7   9  530.80  110.34
  -1  -7  -9  619.51  146.28
  -1   7 -10   -2.85  172.48
   1   7  10  115.18  109.27
  -1   7 -10  159.94   78.76
  -1  -7 -10  161.58  136.31
   1  -7  10  268.80  101.59
   1   7  11   15.32   99.73
  -1   7 -11  -23.73  167.60
  -1   7 -11   21.61   73.04
  -1  -7 -11   52.46  127.68
   1  -7  11  119.78   96.02
   1   7  12   81.18  102.84
  -1   7 -12   23.98   74.76
  -1   7 -12  -61.66  176.86
  -1  -7 -12  241.34  136.87
   1  -7  12  -99.59   99.06
   1   7  13   43.87  111.87
  -1   7 -13   63.14   99.47
  -1   7 -13   -3.45  184.21
  -1  -7 -13   64.18  144.84
   1  -7  13  124.60  101.30
   1   7  14  335.07  120.31
  -1   7 -14  156.46   77.29
  -1   7 -14  305.68  133.39
  -1  -7 -14   90.50  162.99
   1  -7  14  186.27  108.67
   1   7  15   68.97  112.68
  -1   7 -15   88.81  202.68
  -1   7 -15  120.41   90.46
   1  -7  15  -17.41  103.76
   1   7  16   36.27  111.49
  -1   7 -16    2.16   75.62
  -1   7 -16  253.83  205.93
   1  -7  16   77.21  129.72
   1   7  17  -24.26  117.57
  -1   7 -17  205.18  230.29
  -1   7 -17   13.33   81.85
   1  -7  17  189.41  125.45
   1   7  18 -272.32  135.15
   1   7  18   70.59  158.23
  -1   7 -18 -182.21  149.42
  -1   7 -18  -71.88   68.38
   1  -7  18  135.15  108.89
   1   8 -17  -67.92  244.39
   1   8 -17   15.47   94.13
  -1   8  17  -47.68  144.27
  -1  -8  17   98.44  127.35
   1   8 -16  578.12  248.07
   1   8 -16  176.72   94.58
  -1   8  16 -125.13  143.05
  -1  -8  16  196.77  130.09
   1   8 -15  114.86  232.25
   1   8 -15  141.11   99.17
  -1   8  15  133.10  138.50
  -1  -8  15  129.21  129.54
   1   8 -14  159.13  141.69
   1   8 -14  122.47   96.02
  -1   8  14   48.49  134.95
  -1  -8  14  106.14  124.28
   1   8 -13   74.87   91.96
   1   8 -13 -111.26  210.14
  -1   8  13  -41.65  127.18
   1  -8 -13   82.90  108.25
  -1  -8  13  160.20  121.77
   1   8 -12   39.77   86.49
   1   8 -12    9.34  192.74
  -1   8  12  -68.32  122.86
   1  -8 -12   51.96  160.94
  -1  -8  12   58.86  114.35
   1   8 -11   40.94  188.24
   1   8 -11   41.80   82.39
  -1   8  11  -53.91  119.11
   1  -8 -11  -69.95  156.34
  -1  -8  11 -115.92  110.56
  -1   8  10  116.47  127.65
   1   8 -10   95.81   89.46
  -1  -8  10  235.80  118.98
   1  -8 -10  123.10  106.81
   1   8  -9  171.42  184.31
   1   8  -9   90.98   88.61
  -1   8   9  140.31  124.48
   1  -8  -9  136.31  150.94
  -1  -8   9  116.20  116.57
   1   8  -8  123.86   85.48
   1   8  -8   17.35  176.93
  -1   8   8   -2.26  120.24
   1  -8  -8 -137.29  145.48
  -1  -8   8  109.86  113.60
  -1   8   7  201.41  121.99
   1   8  -7  149.72  179.20
   1   8  -7  265.37   93.93
   1  -8  -7  248.22   97.15
  -1  -8   7  103.60  119.66
   1   8  -6  262.23  173.03
   1   8  -6  278.69   66.07
  -1   8   6  363.05  128.64
   1  -8  -6  284.24  158.50
  -1  -8   6  361.27  126.67
   1   8  -5  579.54  107.99
   1   8  -5  297.17  118.95
  -1   8   5  548.86   88.26
   1  -8  -5  287.87  105.08
  -1  -8   5  328.05  127.71
   1   8  -4  236.56   98.80
  -1   8   4  236.39  119.39
   1  -8  -4   89.36  137.82
  -1  -8   4  115.64  119.28
   1   8  -3   29.67   59.88
  -1   8   3   -4.53  105.86
   1  -8  -3   84.00   84.27
  -1  -8   3   14.55  108.43
   1   8  -2  484.70  119.64
  -1   8   2  780.71   86.95
   1  -8  -2  386.92  152.85
  -1  -8   2  456.52  139.43
   1   8  -1  648.56  116.43
  -1   8   1  601.19  130.50
   1  -8  -1  500.15   98.67
  -1  -8   1  548.16  149.32
   1   8   0  648.30  134.26
  -1   8   0  683.97   86.62
   1  -8   0  808.98  157.60
  -1  -8   0  750.92  150.96
   1   8   1  569.56  122.58
  -1   8  -1  624.06  120.52
   1  -8   1  585.76  147.29
  -1  -8  -1  537.68  142.60
   1   8   2   86.06  111.18
  -1   8  -2  145.57   64.98
   1  -8   2  128.57   80.46
  -1  -8  -2  114.16   81.84
   1   8   3  288.99  117.11
  -1   8  -3  197.20   99.48
  -1   8  -3  251.83  105.09
  -1  -8  -3   86.07  137.46
   1  -8   3  294.48  126.03
   1   8   4  505.26  120.26
  -1   8  -4  226.00  160.33
  -1   8  -4  299.32  106.24
  -1  -8  -4  256.28  143.08
   1  -8   4  256.64  131.97
   1   8   5   26.05  109.21
  -1   8  -5   25.23   90.96
  -1   8  -5  -69.07  150.75
  -1  -8  -5  175.02  129.02
   1  -8   5  148.89  113.96
   1   8   6  642.73  137.68
  -1   8  -6  551.07  189.99
  -1   8  -6  574.54  109.44
  -1  -8  -6  579.20  152.00
   1  -8   6  359.17  136.47
   1   8   7  356.57  133.38
  -1   8  -7  417.79  104.57
  -1   8  -7  246.84  185.02
  -1  -8  -7  408.42  101.27
   1  -8   7  505.18  132.25
   1   8   8  155.91   76.57
  -1   8  -8  -20.40  173.67
  -1   8  -8   57.37   87.83
  -1  -8  -8  293.79  149.40
   1  -8   8  195.56  118.77
   1   8   9  108.94   74.14
  -1   8  -9   11.27  174.34
  -1   8  -9    4.36   88.44
  -1  -8  -9  -44.25  144.94
   1  -8   9   78.22  114.36
   1   8  10   12.41  118.66
  -1   8 -10   37.41  181.29
  -1   8 -10  138.31   85.13
  -1  -8 -10   19.66   97.47
   1  -8  10  -27.99  114.96
  -1   8 -11  -25.12  195.80
   1   8  11   21.30  121.60
  -1   8 -11  108.68   90.81
  -1  -8 -11  151.98  161.20
   1  -8  11  270.52  122.01
   1   8  12   41.21   79.51
  -1   8 -12  -41.47  114.12
  -1   8 -12   14.59  130.89
  -1  -8 -12 -120.40  154.02
   1  -8  12  187.29  117.34
   1   8  13 -186.87  124.13
  -1   8 -13  449.99  198.19
  -1   8 -13   76.48   91.90
  -1  -8 -13  147.67  163.24
   1  -8  13  111.00  122.46
   1   8  14  240.83  126.90
  -1   8 -14   78.47   93.81
  -1   8 -14  -92.82  225.56
  -1  -8 -14  -61.09  174.68
   1  -8  14   79.46  159.24
   1   8  15  -74.98  126.46
  -1   8 -15  260.69  225.89
  -1   8 -15   12.13  116.24
  -1  -8 -15   24.39  110.07
   1  -8  15  165.63  117.55
   1   8  16   99.13  129.50
  -1   8 -16  135.88  158.66
  -1   8 -16   26.05   87.06
   1  -8  16  214.22  160.60
   1   9 -15   17.54  112.36
  -1   9  15   80.52  147.84
   1   9 -14   61.61  255.94
   1   9 -14    3.52  113.20
  -1   9  14  327.71  152.35
  -1  -9  14  147.62  151.48
   1   9 -13  215.52  147.36
   1   9 -13   28.86  100.01
  -1   9  13   59.30  137.63
   1  -9 -13   19.82  180.80
  -1  -9  13 -234.19  137.55
   1   9 -12  136.03  106.76
   1   9 -12   30.34  240.04
  -1   9  12  421.54  144.31
   1  -9 -12  -35.21  187.33
  -1  -9  12  179.35  141.84
  -1   9  11  147.98  133.12
   1   9 -11  -74.76   95.60
   1   9 -11  159.62  201.86
  -1   9  11  -19.79  136.63
   1  -9 -11  -82.79  172.74
  -1  -9  11  -70.96  129.22
   1   9 -10  244.30  110.57
   1   9 -10  161.10  222.98
  -1   9  10  257.18  151.63
   1  -9 -10  139.32  128.52
  -1  -9  10  418.22  145.83
   1   9  -9   40.38  204.96
   1   9  -9  -50.81   97.56
  -1   9   9   27.72  133.71
   1  -9  -9   -1.21  168.15
  -1  -9   9 -339.61  131.99
   1   9  -8    2.78  101.76
   1   9  -8  -18.84  193.02
  -1   9   8  -52.41  134.18
   1  -9  -8  163.22  163.22
  -1  -9   8  181.12  130.23
   1   9  -7  -48.60   63.31
   1   9  -7   -0.70  187.62
  -1   9   7  262.29  128.12
   1  -9  -7  161.92  161.48
  -1  -9   7   72.95  126.98
  -1   9   6   72.80   84.81
   1   9  -6  295.27  180.03
   1   9  -6   24.16   99.92
   1  -9  -6   52.53  166.65
  -1  -9   6    8.59  133.64
   1   9  -5   35.07   97.79
  -1   9   5   42.89  121.39
   1   9  -5   15.69  113.27
  -1  -9   5  -90.71  126.47
   1  -9  -5  -26.89  145.22
   1   9  -4  367.21   76.59
  -1   9   4  247.91  138.26
   1  -9  -4  178.30  172.87
  -1  -9   4  120.56  146.09
   1   9  -3   50.74  103.96
  -1   9   3 -103.38  117.99
   1  -9  -3   66.74  141.47
  -1  -9   3    4.45  129.31
  -1   9   2  176.86   82.90
   1   9  -2  226.56  111.08
  -1  -9   2  -68.71  133.03
   1  -9  -2  161.57   99.00
   1   9  -1   11.40  109.18
  -1   9   1  -82.51  116.82
   1  -9  -1   46.20  144.73
  -1  -9   1  -73.57  130.63
   1   9   0  349.52   85.95
  -1   9   0  450.88  130.12
   1  -9   0  380.51  161.30
  -1  -9   0  323.16  102.76
   1   9   1   11.24  117.53
  -1   9  -1  161.19  116.21
   1  -9   1   20.77   91.41
  -1  -9  -1  287.59  139.13
   1   9   2  600.69  136.77
  -1   9  -2  143.22  114.86
  -1   9  -2  412.21  126.32
  -1  -9  -2  498.65  167.37
   1  -9   2  352.61  155.40
   1   9   3  217.71  128.95
  -1   9  -3  220.31  114.41
  -1   9  -3  214.11  115.03
  -1  -9  -3  214.55  153.80
   1  -9   3   99.04  143.44
   1   9   4  -10.90  121.43
  -1   9  -4   28.08  104.80
  -1   9  -4   57.58   69.25
  -1  -9  -4  106.30  146.21
   1  -9   4  169.40  132.30
   1   9   5  116.06  124.95
  -1   9  -5   -3.38  170.32
  -1   9  -5   42.41  104.50
  -1  -9  -5   67.54  149.48
   1  -9   5  190.15  136.75
  -1   9  -6   62.60  108.17
   1   9   6  480.55  130.31
  -1   9  -6   26.90  185.86
  -1  -9  -6  173.46  167.68
   1  -9   6   94.40  140.61
   1   9   7  172.72   84.20
  -1   9  -7   12.22  101.00
  -1   9  -7  190.17  182.32
   1  -9   7  152.20   93.73
  -1  -9  -7  -42.67  164.29
   1   9   8  239.74  135.70
  -1   9  -8   95.39  108.01
   1  -9   8  368.78   94.17
  -1  -9  -8   33.90  111.97
  -1   9  -9   41.12  194.98
   1   9   9   86.41  125.54
  -1   9  -9    0.93   98.11
  -1  -9  -9  -77.91  160.28
   1  -9   9   13.03   88.67
   1   9  10 -134.35  131.29
  -1   9 -10 -108.44   98.55
  -1   9 -10  -10.36  200.29
  -1  -9 -10  137.49  171.26
   1  -9  10    0.29  139.14
   1   9  11  103.78  133.46
  -1   9 -11   89.02  101.39
  -1   9 -11  118.84  138.25
   1  -9  11    2.69  139.51
  -1  -9 -11   39.16  175.73
   1   9  12  217.73  137.00
  -1   9 -12   14.39   99.79
  -1   9 -12   29.68  228.48
  -1  -9 -12  -96.34  185.40
   1  -9  12  119.94  142.99
   1   9  13 -159.73  132.53
  -1   9 -13    3.60  100.88
  -1   9 -13  262.11  224.72
  -1  -9 -13  116.84  171.65
   1  -9  13   -8.48  132.42
   1   9  14   12.64   87.43
  -1   9 -14  275.62  233.53
  -1   9 -14   93.88  106.01
  -1  -9 -14 -124.97  197.93
   1  -9  14   28.46  143.92
   1  10 -12 -260.27  249.27
   1  10 -12   27.15  116.93
  -1  10  12    1.21  154.46
   1 -10 -12 -385.26  201.86
  -1 -10  12   43.16  162.84
  -1  10  11  309.62  153.60
   1  10 -11 -384.96  221.53
   1  10 -11   12.35  112.99
   1 -10 -11   83.03  199.11
  -1 -10  11  -25.12  157.63
   1  10 -10   83.32  231.70
   1  10 -10  -52.28  112.49
  -1  10  10 -383.38  151.81
   1 -10 -10   28.63  194.26
  -1 -10  10  246.32  153.01
  -1  10   9  207.41  158.79
   1  10  -9  185.50  116.80
   1  10  -9 -108.17  231.40
   1 -10  -9  117.51  200.93
  -1 -10   9  125.36  160.90
   1  10  -8  -87.58  225.67
   1  10  -8  -54.89   72.11
  -1  10   8  196.94  150.79
   1 -10  -8  385.41  185.93
  -1 -10   8  349.61  153.92
  -1  10   7 -110.72  148.50
   1  10  -7 -138.85  211.18
   1  10  -7   11.44  113.66
   1 -10  -7 -199.02  189.00
  -1 -10   7 -105.26  156.80
   1  10  -6 -108.49  205.88
   1  10  -6  -57.27  113.76
  -1  10   6  -65.68   95.36
   1 -10  -6  -55.50  186.62
  -1 -10   6  -62.45  152.45
   1  10  -5   87.00  212.43
  -1  10   5  145.79  151.21
   1  10  -5  342.57   84.57
  -1 -10   5  -82.45  162.42
   1 -10  -5  223.80  196.50
   1  10  -4 -130.08  120.43
   1  10  -4  115.76  116.60
  -1  10   4  -27.90  136.88
   1 -10  -4  -56.34  166.43
  -1 -10   4  171.36  150.12
  -1  10   3 -142.63  133.25
   1  10  -3    9.32  117.91
  -1 -10   3 -103.93  155.56
   1 -10  -3   22.11  113.97
   1  10  -2  102.93  118.62
  -1  10   2  -95.98   83.94
   1 -10  -2  123.34  169.68
  -1 -10   2  -51.74  152.03
   1  10  -1   50.10   79.70
  -1  10   1  210.04  127.39
   1 -10  -1  -76.35  170.35
  -1 -10   1  -86.63  158.93
   1  10   0 -116.49  119.92
  -1  10   0   21.15  118.85
   1 -10   0   18.61  106.36
  -1 -10   0   12.57   99.70
   1  10   1  -48.37  127.94
  -1  10  -1   27.16  122.78
   1 -10   1   25.66  163.04
  -1 -10  -1 -100.53  157.46
   1  10   2  161.21  132.99
  -1  10  -2   27.55  114.59
  -1  10  -2  168.31  123.67
  -1 -10  -2   92.48  160.72
   1 -10   2   12.90  153.51
   1  10   3  432.69  131.59
  -1  10  -3  -32.16  121.00
  -1  10  -3 -110.42  181.42
  -1 -10  -3   68.58  107.44
   1 -10   3   24.52  159.88
  -1  10  -4 -172.59  176.53
   1  10   4   -9.34  132.90
  -1  10  -4  116.31  112.89
  -1 -10  -4  -39.08  156.01
   1 -10   4  -80.03  154.41
   1  10   5 -111.05  134.21
  -1  10  -5  120.22  116.48
  -1  10  -5   31.47  187.82
  -1 -10  -5    3.62  171.17
   1 -10   5   92.95  101.55
   1  10   6   59.26   87.01
  -1  10  -6   29.29  112.53
  -1  10  -6  149.16  124.99
  -1 -10  -6   51.85  178.21
   1 -10   6 -230.28  148.26
   1  10   7  -63.78  142.37
  -1  10  -7  121.22  213.47
  -1  10  -7   47.67  113.79
  -1 -10  -7    8.49  182.62
   1 -10   7  276.50  156.83
   1  10   8 -130.48  141.41
  -1  10  -8 -104.18  108.65
  -1  10  -8   11.18  211.84
  -1 -10  -8  204.94  180.13
   1 -10   8  -81.72  157.44
   1  10   9  331.01  146.18
  -1  10  -9  496.55  223.01
  -1  10  -9  -26.48  118.07
  -1 -10  -9  -16.18  126.85
   1 -10   9  167.88  161.48
  -1  10 -10   70.96  118.54
   1  10  10  258.55  154.02
  -1  10 -10  152.99  247.27
  -1 -10 -10  521.52  204.46
   1 -10  10  152.31  170.83
   1  10  11  194.99  156.53
  -1  10 -11  162.63  118.60
  -1  10 -11  -99.99  242.27
  -1 -10 -11  311.74  203.44
   1 -10  11   45.65  168.02
   1  11  -7  128.30  230.85
   1  11  -7  -11.61  134.30
  -1  11   7  267.04  169.34
   1 -11  -7  264.19  145.92
  -1 -11   7  125.57  189.11
   1  11  -6  -95.91  221.30
   1  11  -6  -51.81  124.55
  -1  11   6  -16.87  101.77
   1 -11  -6 -115.28  201.61
  -1 -11   6   65.39  172.58
   1  11  -5  183.85  135.67
   1  11  -5 -108.91  221.43
  -1  11   5  -22.56  162.75
   1 -11  -5  537.79  207.77
  -1 -11   5   69.43  185.31
   1  11  -4  -47.43   88.23
   1  11  -4  260.71  217.06
  -1  11   4  345.28  157.86
   1 -11  -4  318.65  210.57
  -1 -11   4  478.67  187.68
  -1  11   3 -140.71  142.79
   1  11  -3  -43.85  128.49
   1  11  -3  112.97  128.07
   1 -11  -3  126.88  194.99
  -1 -11   3  -45.63  112.98
   1  11  -2  213.65   87.92
  -1  11   2  330.86  145.47
   1 -11  -2 -169.17  203.63
  -1 -11   2 -167.89  182.85
   1  11  -1  -40.03  134.77
  -1  11   1 -172.01  142.05
   1 -11  -1   53.83  194.38
   1  11   0  381.21  145.19
  -1  11   0  -96.85  145.95
   1 -11   0   42.01  197.28
  -1 -11   0  151.42  188.52
  -1  11  -1 -115.17  119.22
   1  11   1  101.11  131.54
  -1  11  -1   46.24   81.93
  -1 -11  -1 -119.79  114.73
   1 -11   1  164.33  180.85
  -1  11  -2  191.66  196.02
   1  11   2   92.38  144.29
  -1  11  -2 -127.50  138.21
   1 -11   2  -51.92  192.86
  -1 -11  -2  478.90  183.08
  -1  11  -3  -74.01  126.63
   1  11   3  141.01  147.93
  -1  11  -3  171.46  133.18
   1 -11   3  123.35  120.87
  -1 -11  -3 -170.77  191.93
   1  11   4  -26.70  145.84
  -1  11  -4 -200.17  201.65
  -1  11  -4   40.67  123.21
  -1 -11  -4 -120.30  196.72
   1 -11   4  -19.82  180.18
   1  11   5  -33.86  153.47
  -1  11  -5  228.14  125.84
  -1  11  -5 -127.72  215.13
   1 -11   5  -28.82  186.59
  -1 -11  -5  -31.71  197.42
   1  11   6  134.50  149.10
  -1  11  -6 -468.53  210.85
  -1  11  -6  140.05  123.68
  -1 -11  -6    2.66  129.87
   1 -11   6  -78.01  181.55
  -1  11  -7  363.15  219.78
   1  11   7   38.01  153.89
  -1  11  -7    4.84  125.35
  -1 -11  -7   88.83  205.52
   1 -11   7 -116.99  180.11
  -2   0  23  -59.35  161.14
  -2   0  22  176.91   72.19
  -2   0  22   47.00   53.82
  -2   0  22   -1.91  154.13
  -2   0  21   51.32   54.61
  -2   0  21  -14.64  137.04
  -2   0  21  -15.24   51.95
  -2   0  20  -17.58   53.11
  -2   0  20   43.26  135.21
  -2   0  20  146.37   79.37
  -2   0  19  -20.82   78.06
  -2   0  19  -11.08  120.10
  -2   0  19   52.25   41.08
  -2   0  18    1.24   40.30
  -2   0  18   14.48  118.10
  -2   0  18  -70.85   57.65
  -2   0  17  -94.96  108.15
  -2   0  17  -62.02   59.58
  -2   0  17  -39.96   40.02
  -2   0  16 3879.69  235.47
  -2   0  16 3693.22  148.40
  -2   0  16 3845.44  121.59
  -2   0  15   -2.01   95.16
  -2   0  15    1.64   33.96
   2   0 -14  -36.35   90.36
  -2   0  14   -6.43   89.60
  -2   0  14  -13.07   43.33
   2   0 -13  -10.07   84.02
  -2   0  13  -24.89   40.03
  -2   0  13  -29.13   85.00
   2   0 -12   22.74   78.21
  -2   0  12  -24.00   80.28
  -2   0  12  -34.28   30.40
   2   0 -11  -76.80   74.85
  -2   0  11   29.88   28.18
  -2   0  11   22.87   74.65
   2   0 -10 3812.16  167.38
  -2   0  10 3852.53  100.70
  -2   0  10 3918.14  126.21
   2   0  -9   97.48   75.39
  -2   0   9  125.39   27.59
  -2   0   9   -1.99   70.61
   2   0  -8   18.35   34.37
   2   0  -8   -8.89   66.19
  -2   0   8   21.03   34.93
  -2   0   8  -13.65   62.42
   2   0  -7  204.47   38.57
   2   0  -7  276.39   72.59
  -2   0   7  193.48   63.25
  -2   0   7  158.78   31.74
   2   0  -615356.03  406.61
   2   0  -615679.78  326.67
  -2   0   615059.80  371.07
  -2   0   615046.47  308.21
   2   0  -5   74.09   58.23
   2   0  -5  148.44   41.57
  -2   0   5   82.53   36.95
  -2   0   5   93.66   45.77
   2   0  -412486.83  253.23
   2   0  -412389.43  274.94
  -2   0   412393.56  250.93
  -2   0   412150.35  251.52
   2   0  -3  -20.92   20.78
   2   0  -3   -4.14   33.06
  -2   0   3    7.32   34.88
  -2   0   3   34.06   34.24
   2   0   2 6474.04   99.34
  -2   0  -2 6583.87   99.27
   2   0   3  111.57   71.74
   2   0   3   62.71   16.09
  -2   0  -3   64.46   13.64
   2   0   410618.43  149.79
   2   0   410737.84  321.08
   2   0   5  -36.65   84.38
   2   0   5   13.77    9.44
  -2   0  -5    2.81    7.23
   2   0   6 1306.21  123.87
   2   0   7   62.50   56.06
   2   0   810369.88  361.53
   2   0   9   39.57   89.66
   2   0  10  389.51   70.89
   2   0  11  -66.96   99.48
   2   0  12  429.17   79.21
   2   0  13  -35.05  106.38
   2   0  14  253.18   83.63
   2   0  15  -13.93  115.00
   2   0  16  442.60  156.73
   2   0  17   67.04  141.51
   2   0  18  116.99  146.93
   2   0  19  310.39  162.33
   2   0  20  176.99  175.61
   2   0  21   98.38  175.51
   2   0  22 -153.36  193.61
  -2   1  23  -72.35  157.91
  -2  -1  23 -147.05  171.77
  -2   1  22 -141.19  132.72
  -2   1  22    7.86   41.98
  -2   1  22   30.93   77.49
  -2  -1  22  -28.68  154.70
  -2   1  21   48.16   59.54
  -2   1  21  -53.77  139.71
  -2   1  21  146.05   87.91
  -2  -1  21  114.49   70.44
  -2  -1  21  222.09  152.18
  -2  -1  21   70.41   59.02
  -2   1  20    5.21   57.56
  -2   1  20  155.65   68.37
  -2   1  20   63.30  129.30
  -2  -1  20  149.90  134.17
  -2  -1  20  -79.86   73.42
  -2  -1  20   77.75   43.01
  -2   1  19   37.26   57.90
  -2   1  19  -87.57   67.19
  -2   1  19  181.43  121.85
  -2  -1  19  176.49  131.61
  -2  -1  19  195.89   55.68
  -2  -1  19   38.84   42.17
   2   1 -18  238.76  136.22
  -2   1  18  161.78  115.89
  -2   1  18   50.45   45.09
  -2   1  18  113.94   68.63
  -2  -1  18  125.32  130.09
  -2  -1  18  108.47   43.39
   2   1 -17   48.41  121.31
  -2   1  17  -27.63   63.09
  -2   1  17   19.82   38.50
  -2   1  17  -60.18   97.86
  -2  -1  17  109.19  112.22
  -2  -1  17    4.79   35.97
   2   1 -16   74.95  120.64
  -2   1  16   53.56   62.56
  -2   1  16   47.95   61.05
  -2   1  16   58.35   41.66
  -2  -1  16   70.62  113.89
  -2  -1  16  114.31   49.08
   2   1 -15  178.55  114.53
  -2   1  15  137.70   40.61
  -2   1  15   46.38   83.55
  -2   1  15  151.71   93.46
  -2  -1  15  125.47   47.24
  -2  -1  15  121.80  106.96
   2   1 -14  555.16   84.96
  -2   1  14  549.56   48.65
  -2   1  14  704.29  106.19
  -2   1  14  765.18   98.23
  -2  -1  14  465.89  117.36
  -2  -1  14  551.16   44.14
   2   1 -13  790.25  121.21
   2   1 -13  694.34   45.73
  -2   1  13  637.88   97.61
  -2   1  13  653.15   46.84
  -2   1  13  630.95   75.93
  -2  -1  13  650.25   53.69
  -2  -1  13  834.78  112.78
   2   1 -12   44.76   31.83
   2   1 -12  109.46   92.45
  -2   1  12   38.96   69.64
  -2   1  12   19.20   32.43
  -2   1  12    5.79   56.44
  -2  -1  12   22.80   28.86
  -2  -1  12   53.94   81.72
   2   1 -11  425.64   48.18
   2   1 -11  354.70   99.75
  -2   1  11  424.51   37.82
  -2   1  11  370.83   76.98
  -2  -1  11  472.90   44.72
  -2  -1  11  503.40   94.97
   2   1 -10 1525.51  127.58
   2   1 -10 1560.19   57.42
  -2   1  10 1637.07   91.47
  -2   1  10 1454.78   53.40
  -2  -1  10 1576.87  119.84
  -2  -1  10 1583.78   64.13
   2   1  -9 2038.37  134.85
   2   1  -9 2124.75   63.39
  -2   1   9 1997.41   93.31
  -2   1   9 1995.67   69.36
  -2  -1   9 1986.28   59.39
  -2  -1   9 1818.70  127.99
   2   1  -8  240.51   81.75
   2   1  -8  198.01   35.37
  -2   1   8  146.26   51.27
  -2   1   8  143.06   40.51
  -2  -1   8  133.32   80.44
  -2  -1   8  173.34   34.47
   2   1  -7 2624.31   74.51
   2   1  -7 2515.22  137.08
  -2   1   7 2563.35   90.34
  -2   1   7 2524.15   66.87
  -2  -1   7 2577.35   73.36
  -2  -1   7 2714.33   98.30
   2   1  -6  930.05   99.08
   2   1  -6  938.14   51.86
  -2   1   6  784.80   61.79
  -2   1   6  907.71   50.13
  -2  -1   6  798.36   51.37
  -2  -1   6  782.30   98.36
   2   1  -543918.59 1198.69
   2   1  -543007.82 1377.17
  -2   1   543512.60 1224.14
  -2  -1   543018.06 1384.11
  -2  -1   543624.82 1204.36
   2   1  -4  662.95   53.60
   2   1  -4  686.14   35.65
  -2   1   4  685.45   61.12
  -2  -1   4  736.22   54.15
   2   1  -3 5610.79  126.35
  -2  -1   3 5423.18   99.26
   2   1  -221123.60  460.14
  -2  -1   220554.92  447.42
   2   1  -1 2599.16   56.74
  -2   1   1 2639.60   51.30
  -2  -1   1 2668.63   76.29
   2   1   0  377.40   28.18
  -2   1   0  387.10   34.53
   2  -1   0  429.06   35.85
  -2  -1   0  342.82   42.83
   2   1   135466.60  853.34
  -2   1  -135003.31  898.72
  -2   1  -134618.90  932.56
  -2  -1  -135240.84  814.87
   2  -1   134634.82  902.91
   2   1   2 3042.84   77.08
  -2   1  -2 3298.60  118.21
  -2   1  -2 3062.96   78.48
  -2  -1  -2 3076.83   77.75
   2  -1   2 3139.87  122.82
  -2   1  -3 5175.92  107.60
   2   1   3 5198.64  126.32
  -2   1  -3 5191.22  182.10
   2  -1   3 5071.04  186.45
  -2  -1  -3 5208.68  110.20
   2   1   4  861.37   54.81
  -2   1  -4  867.97  105.84
  -2   1  -4  920.95   36.89
  -2  -1  -4  818.58   59.46
   2  -1   4  851.29  110.28
   2   1   5  121.57   37.44
  -2   1  -5  146.15   54.74
  -2   1  -5  140.71   13.39
  -2  -1  -5  104.99   43.09
   2  -1   5   67.60   91.30
   2   1   6  316.11   27.95
  -2   1  -6  306.25   93.19
   2  -1   6  249.87  102.00
  -2  -1  -6  280.98   45.66
   2   1   7 3885.22   84.64
  -2   1  -7 3934.11  184.63
   2  -1   7 3746.34  188.38
  -2  -1  -7 3555.32   98.88
   2   1   8 1706.13  134.84
   2   1   8 1794.46   51.81
  -2   1  -8 1696.87  140.84
   2  -1   8 1980.89  143.53
   2   1   9 1560.11  134.11
   2   1   9 1639.00   48.92
  -2   1  -9 1696.75  142.37
   2  -1   9 1418.15  143.72
   2   1  10  249.29   29.10
   2   1  10  205.63  100.95
  -2   1 -10  126.00  104.55
   2  -1  10  330.03   68.25
   2   1  11   17.99   17.15
   2   1  11   -1.40   25.54
   2   1  11  -28.31   92.81
  -2   1 -11   -3.53   62.78
   2  -1  11  146.30   97.89
   2   1  12   63.87   26.38
   2   1  12  120.84   96.97
   2   1  12   24.64   21.35
  -2   1 -12   71.01  105.42
   2  -1  12  -90.29  104.06
   2   1  13  869.78   88.78
   2   1  13  712.38   46.22
  -2   1 -13  799.78  100.76
   2  -1  13  718.37   87.23
   2   1  14  280.98   32.07
   2   1  14  291.52   27.96
   2   1  14  448.29  125.73
   2  -1  14  347.93  127.19
   2   1  15 1399.24  178.98
   2  -1  15 1625.93  191.92
   2   1  16   63.24   20.62
   2   1  16   90.45  128.60
   2   1  16   82.51   25.33
   2  -1  16   12.09   90.86
   2   1  17   55.55   18.62
   2   1  17   34.16   21.17
   2   1  17  192.00  137.08
   2  -1  17  149.64  142.54
   2   1  18  -26.78   91.77
   2  -1  18    2.19  147.85
   2   1  19  539.34  185.83
   2  -1  19  728.08  131.47
   2   1  20 -148.04  162.12
   2  -1  20   86.60  160.90
   2   1  21   47.44  163.10
   2  -1  21  -45.09  167.27
   2   1  22   91.50  173.72
   2  -1  22 -121.52  181.04
  -2   2  23   42.60  146.30
  -2  -2  23  -63.39  168.03
  -2   2  22   38.92   46.84
  -2   2  22  -67.10  142.79
  -2   2  22  -30.11   73.26
  -2  -2  22  242.38  165.93
   2   2 -21  -82.00  179.76
  -2   2  21   83.86  131.54
  -2   2  21  196.21   76.14
  -2   2  21   18.73   62.54
  -2  -2  21  -27.37  157.88
  -2  -2  21  -23.01   58.37
   2   2 -20  -58.94  165.20
  -2   2  20  108.31   63.03
  -2   2  20    9.86   73.43
  -2   2  20    6.57  117.27
  -2  -2  20  113.15  148.19
  -2  -2  20   62.82   62.94
   2   2 -19  148.39  162.21
  -2   2  19  103.13   64.20
  -2   2  19  133.88   75.10
  -2   2  19  205.28  117.46
  -2  -2  19  116.44  146.13
  -2  -2  19    4.24   65.19
   2   2 -18  391.22  174.60
  -2   2  18  526.63   60.25
  -2   2  18  395.42  135.20
  -2   2  18  653.32  112.62
  -2  -2  18  462.90  166.52
  -2  -2  18  514.47   75.45
   2   2 -17  108.67  140.13
  -2   2  17  118.42   91.41
  -2   2  17   29.27  101.71
  -2   2  17   53.07   44.41
  -2  -2  17  343.51  132.59
  -2  -2  17   25.64   46.47
   2   2 -16  211.06  141.80
   2   2 -16  155.70   41.95
  -2   2  16  152.61   75.01
  -2   2  16  413.36  103.43
  -2   2  16  205.88   46.23
  -2  -2  16  137.61  128.39
  -2  -2  16  189.64   63.38
   2   2 -15  528.08   60.24
   2   2 -15  553.57  148.58
  -2   2  15  506.84   78.63
  -2   2  15  561.82  104.00
  -2   2  15  468.21   50.63
  -2  -2  15  394.12  130.41
  -2  -2  15  530.59   67.25
   2   2 -14  174.81   50.84
   2   2 -14  152.00  119.42
  -2   2  14  132.30   41.66
  -2   2  14  289.05   66.90
  -2   2  14  264.53   83.96
  -2  -2  14  121.39  115.43
  -2  -2  14  137.51   57.16
   2   2 -13  868.63   49.81
   2   2 -13  753.14  136.54
  -2   2  13  662.16   78.26
  -2   2  13  961.02   90.94
  -2   2  13  697.05   52.15
  -2  -2  13  794.08  130.58
  -2  -2  13  712.47   53.44
   2   2 -12 1095.18   65.95
   2   2 -12 1130.33  140.25
  -2   2  12 1091.74   90.05
  -2   2  12 1000.82   53.75
  -2   2  12 1088.00   82.42
  -2  -2  12 1130.38   69.70
  -2  -2  12 1050.15  128.38
   2   2 -11  107.77   98.54
   2   2 -11  142.65   36.01
  -2   2  11   94.72   35.47
  -2   2  11  144.22   58.27
  -2   2  11   85.19   57.39
  -2  -2  11   36.18   57.84
  -2  -2  11   91.39   48.73
   2   2 -10 1606.52   60.97
   2   2 -10 1447.51  140.45
  -2   2  10 1510.91   84.08
  -2   2  10 1582.43   92.29
  -2  -2  10 1626.68   75.57
  -2  -2  10 1426.91  134.59
   2   2  -9  701.62  119.97
   2   2  -9  991.92   62.15
  -2   2   9  959.75   67.36
  -2   2   9 1054.25   86.85
  -2  -2   9 1026.03  113.52
  -2  -2   9 1015.24   69.16
   2   2  -8  399.42   41.37
   2   2  -8  350.98   61.71
  -2   2   8  303.61   65.99
  -2   2   8  284.04   76.93
  -2  -2   8  225.74   95.15
  -2  -2   8  273.48   44.74
   2   2  -7   66.63   39.41
   2   2  -7   54.20   80.90
  -2   2   7  118.69   73.20
  -2  -2   7  107.92   40.23
  -2  -2   7   65.21   51.96
   2   2  -6 1126.34   60.62
   2   2  -6 1156.04  113.41
  -2   2   6 1254.17  104.41
  -2  -2   6 1179.91   62.96
   2   2  -5 1109.98   63.20
   2   2  -5 1190.89  110.29
  -2   2   5 1098.17  108.07
  -2  -2   5 1071.83   64.36
   2   2  -4 3518.24  108.68
  -2   2   4 3605.86  166.92
  -2  -2   4 3502.54  108.39
   2   2  -3  357.36   58.51
  -2   2   3  347.23   59.48
   2  -2  -3  358.68   89.65
  -2  -2   3  359.29   58.81
   2   2  -2 3702.30   87.72
  -2   2   2 3796.48  168.89
   2  -2  -2 3656.73  166.30
  -2  -2   2 3749.28  120.59
   2   2  -1  343.16   60.79
  -2   2   1  286.71   85.14
   2  -2  -1  254.45   83.85
  -2  -2   1  273.30   38.85
   2   2   0 3019.91  111.28
  -2   2   0 3368.52  105.62
  -2   2   0 3034.56  130.57
   2  -2   0 2889.57  135.20
  -2  -2   0 3038.10  112.91
  -2   2  -1 8595.67  225.17
   2   2   1 8724.70  217.65
  -2   2  -1 8738.28  231.47
   2  -2   1 8556.09  235.13
  -2  -2  -1 8594.25  219.94
  -2   2  -2  738.94   86.96
   2   2   2  696.31   44.89
  -2   2  -2  725.81   67.19
   2  -2   2  773.34   87.24
  -2  -2  -2  809.32   68.44
   2  -2   2  715.66   95.76
   2   2   3  736.29   65.92
  -2   2  -3  835.44   59.06
  -2   2  -3  675.41   62.12
   2  -2   3  850.92   95.36
   2  -2   3  692.21   62.52
  -2  -2  -3  793.81   67.05
   2   2   4  209.57   49.97
  -2   2  -4  150.55   87.43
  -2   2  -4  160.62   37.28
  -2  -2  -4  223.20   54.19
   2  -2   4  198.02   42.20
   2  -2   4  178.75   86.75
   2   2   5   59.79   57.74
  -2   2  -5   34.50   37.14
  -2   2  -5  138.92   85.96
   2  -2   5   66.78   86.14
  -2  -2  -5  101.22   48.45
   2  -2   5   60.88   44.59
   2   2   6  555.31   51.89
  -2   2  -6  520.43  109.90
  -2   2  -6  498.53   36.68
   2  -2   6  431.85  104.39
  -2  -2  -6  552.63   58.17
   2  -2   6  594.64   47.61
   2   2   7 1449.56   65.04
  -2   2  -7 1485.01   41.78
  -2   2  -7 1331.84  134.31
  -2  -2  -7 1461.29   93.49
   2  -2   7 1436.26   55.66
   2  -2   7 1401.45  127.32
   2   2   8 2079.32   73.13
  -2   2  -8 2197.34  156.22
  -2   2  -8 2051.68   44.43
   2  -2   8 2070.22   65.82
  -2  -2  -8 2079.79  106.44
   2  -2   8 2310.54  153.62
  -2   2  -9  167.73   21.92
  -2   2  -9   34.19  104.49
   2   2   9  236.16   50.17
   2  -2   9  263.88  101.76
   2  -2   9  148.82   32.56
  -2  -2  -9  126.56   62.21
   2   2  10  872.72   64.78
  -2   2 -10 1122.31  130.74
   2  -2  10 1025.68  131.98
  -2  -2 -10  865.62   60.66
   2   2  11  260.68   98.68
   2   2  11  270.04   50.25
  -2   2 -11  184.37   13.56
  -2   2 -11  176.16  107.66
   2  -2  11  181.42   21.09
   2  -2  11  215.14  110.81
   2   2  12  202.56   38.65
   2   2  12  184.71  106.13
  -2   2 -12  108.60   77.54
   2  -2  12  226.02  118.10
   2   2  13   29.79  103.50
   2   2  13   42.31   47.10
  -2   2 -13  169.90  118.97
   2  -2  13  -66.78  118.75
   2   2  14   22.17   27.59
   2   2  14   93.72  111.41
   2   2  14   42.63   47.18
  -2   2 -14  -10.76  126.21
   2  -2  14  104.30  123.44
   2   2  15   75.13  114.83
   2   2  15   51.37   49.02
   2   2  15   14.75   34.36
  -2   2 -15   59.29  132.17
   2  -2  15   46.15  126.17
   2   2  16  970.93   60.77
   2   2  16 1299.02  118.02
  -2   2 -16 1067.24  193.59
   2  -2  16 1174.70  125.19
   2   2  17  -70.44  129.87
   2   2  17    8.68   33.55
   2   2  17   16.41   45.40
  -2   2 -17  -14.54  151.67
   2  -2  17   78.61  141.07
   2   2  18  455.37  175.17
   2  -2  18  962.76  194.79
   2   2  19   16.75   41.03
   2   2  19    4.69   29.30
   2   2  19  -96.15   95.95
   2  -2  19  198.47  156.40
   2   2  20    8.23   32.65
   2   2  20   36.56   23.47
   2   2  20   45.86  158.87
   2  -2  20  205.54  110.81
   2   2  21 -165.96  174.40
   2  -2  21 -107.74  181.59
   2   2  22  352.14  199.28
   2  -2  22  406.38  217.39
   2   3 -22 -485.25  184.54
  -2   3  22  -11.13  102.29
  -2   3  22   35.33   67.28
  -2   3  22 -167.48  133.44
  -2  -3  22  270.76  170.10
   2   3 -21  471.48  125.37
  -2   3  21 -163.07  130.82
  -2   3  21  -43.70   71.78
  -2   3  21   49.55  105.20
  -2  -3  21   -5.43  161.14
  -2  -3  21   22.13   64.90
   2   3 -20  -23.45  177.15
  -2   3  20  -59.27  119.94
  -2   3  20  -85.14  102.02
  -2   3  20  111.62   52.82
  -2  -3  20    4.03  154.64
  -2  -3  20  -23.44   70.92
   2   3 -19  209.56  194.22
  -2   3  19  523.36  134.71
  -2   3  19  365.83   63.12
  -2   3  19  451.11   94.83
  -2  -3  19  703.47  176.27
  -2  -3  19  172.58   82.87
   2   3 -18  171.29  166.31
   2   3 -18  118.86   44.11
  -2   3  18  156.14   54.28
  -2   3  18  184.43   82.67
  -2   3  18  302.89  113.55
  -2  -3  18  114.85   74.80
  -2  -3  18  172.24  146.63
   2   3 -17  -26.21   54.03
   2   3 -17  -87.51  143.07
  -2   3  17   10.69   47.74
  -2   3  17   63.71   96.21
  -2   3  17   -1.51   73.83
  -2  -3  17   51.41   49.81
  -2  -3  17   54.18  135.07
   2   3 -16  -12.33  142.34
   2   3 -16   61.87   55.91
  -2   3  16    5.30   70.66
  -2   3  16   23.71   46.07
  -2   3  16    4.82   89.65
  -2  -3  16   -4.93  127.27
  -2  -3  16   10.03   64.40
   2   3 -15  280.24   50.22
   2   3 -15  179.02  152.95
  -2   3  15  453.12   94.47
  -2   3  15  261.21   51.16
  -2   3  15  605.27   87.13
  -2  -3  15  338.94  140.28
  -2  -3  15  149.44   57.14
   2   3 -14  563.89   70.66
   2   3 -14  395.83  150.79
  -2   3  14  628.60   87.30
  -2   3  14  532.36   55.04
  -2   3  14  758.73   91.69
  -2  -3  14  483.58  136.33
  -2  -3  14  411.81   75.87
   2   3 -13  663.08   67.42
   2   3 -13  398.15  140.32
  -2   3  13  724.01   88.30
  -2   3  13  631.55   80.86
  -2  -3  13  342.41   56.76
  -2  -3  13  352.91  133.21
   2   3 -12   33.01   36.92
   2   3 -12  -29.90  109.01
  -2   3  12   13.32   70.31
  -2   3  12   17.77   57.82
  -2  -3  12   21.55   66.83
  -2  -3  12   22.37   43.88
   2   3 -11  997.55  140.75
   2   3 -11 1181.74   75.50
  -2   3  11 1348.25  101.41
  -2   3  11 1390.76  105.12
  -2  -3  11 1225.58   67.10
  -2  -3  11 1085.96   95.89
   2   3 -10 1225.37  135.73
   2   3 -10 1054.31   57.13
  -2   3  10 1248.54  100.64
  -2  -3  10 1002.26   63.75
   2   3  -9 3136.71   95.31
   2   3  -9 3036.34  183.30
  -2   3   9 3188.54  149.42
  -2  -3   9 2975.80  102.51
   2   3  -8 1234.25   62.02
   2   3  -8 1071.73  126.84
  -2   3   8 1202.63  109.87
  -2  -3   8 1082.89   66.74
   2   3  -7 6415.42  264.28
   2   3  -7 6661.01  168.93
  -2   3   7 6947.09  234.49
  -2  -3   7 6518.91  173.23
  -2   3   6  283.35   89.93
   2   3  -6  356.70  104.13
   2   3  -6  320.57   51.81
   2  -3  -6  257.69   89.13
  -2  -3   6  464.08   56.32
  -2   3   5 2878.61  102.36
   2   3  -5 2751.77   96.81
   2   3  -5 2528.87  113.35
   2  -3  -5 2547.34  105.94
  -2  -3   5 2589.53  101.04
   2   3  -4  192.83   55.55
  -2   3   4  141.24   85.11
   2  -3  -4  147.53   58.81
  -2  -3   4  163.27   56.66
   2   3  -3 2362.81  103.54
  -2   3   3 2476.29  139.12
   2  -3  -3 2249.81  143.01
  -2  -3   3 2332.91  105.58
   2   3  -2  806.02   77.72
  -2   3   2  791.94  108.87
   2  -3  -2  942.74  113.56
  -2  -3   2  948.34   81.55
   2   3  -1 2053.57   73.94
  -2   3   1 2194.48  128.08
   2  -3  -1 2018.16  132.92
  -2  -3   1 2186.45  108.80
   2   3   0   75.87   61.81
  -2   3   0   41.09   72.19
   2  -3   0  122.49   77.87
  -2  -3   0   57.06   65.23
   2   3   1 2284.17  107.40
  -2   3  -1 2240.65  118.42
  -2   3  -1 2116.90  114.38
   2  -3   1 2195.21  124.06
  -2  -3  -1 2139.08   75.81
  -2   3  -2 3230.42  124.23
   2   3   2 3453.27  128.37
  -2   3  -2 3354.61  150.46
   2  -3   2 2999.98  129.93
  -2  -3  -2 3164.05  129.64
  -2   3  -3  367.93   62.99
   2   3   3  503.98   46.42
  -2   3  -3  400.61   91.51
   2  -3   3  564.20   70.37
  -2  -3  -3  379.72   72.14
  -2   3  -4  358.32   88.94
   2   3   4  161.03   62.50
  -2   3  -4  170.76   48.78
   2  -3   4  214.70   87.98
   2  -3   4  206.85   59.52
  -2  -3  -4  280.16   65.12
   2   3   5  272.89   61.47
  -2   3  -5  234.16   92.96
  -2   3  -5  281.90   44.29
   2  -3   5  247.04   52.53
   2  -3   5  142.72   92.45
  -2  -3  -5  296.10   65.71
  -2   3  -6 1200.37   53.46
  -2   3  -6 1210.70  123.40
   2   3   6 1141.50   76.96
   2  -3   6 1107.66  123.52
   2  -3   6 1139.08   82.90
  -2  -3  -6 1194.17   84.20
  -2   3  -7  381.63   69.71
  -2   3  -7  477.91   38.42
   2   3   7  496.26   61.27
   2  -3   7  508.70   70.15
   2  -3   7  327.69   60.11
  -2  -3  -7  350.26   68.52
  -2   3  -8   82.44  105.76
  -2   3  -8  297.70   37.64
   2   3   8  109.47   52.82
   2  -3   8  231.95   40.15
   2  -3   8  232.22  102.21
  -2  -3  -8  211.24   60.17
  -2   3  -9 1273.44  137.65
  -2   3  -9 1169.38   49.34
   2   3   9 1215.40   74.54
   2  -3   9 1235.96  133.83
   2  -3   9 1199.39   66.95
  -2  -3  -9 1165.59   86.10
  -2   3 -10  417.04   36.59
   2   3  10  537.95   60.45
  -2   3 -10  614.09  121.22
   2  -3  10  675.32   78.05
   2  -3  10  431.98   51.30
  -2  -3 -10  486.90   73.92
  -2   3 -11  332.79   31.39
  -2   3 -11  246.18  125.01
   2   3  11  239.83   57.01
   2  -3  11  147.35   43.73
   2  -3  11  180.45  115.02
  -2  -3 -11  262.58   66.37
  -2   3 -12  733.85  102.04
  -2   3 -12  695.39   36.59
   2   3  12  594.12   66.61
   2  -3  12  777.39  137.30
   2  -3  12  703.72   49.89
   2   3  13 2045.99  164.24
  -2   3 -13 1485.37   46.42
   2   3  13 1535.51  109.09
  -2   3 -13 1713.54  194.66
   2  -3  13 1617.29  180.21
   2  -3  13 1403.22   59.78
  -2   3 -14  674.99  158.54
   2   3  14  418.15   80.40
   2   3  14  288.81  127.26
   2  -3  14  260.35  144.74
  -2   3 -15  156.33  101.14
   2   3  15   59.16   56.15
   2   3  15   94.83  123.34
   2  -3  15  155.84  136.89
  -2   3 -16  135.19  165.68
   2   3  16  202.06   77.66
   2   3  16  275.61  139.16
   2  -3  16  185.63  102.58
   2   3  17  101.93   89.93
  -2   3 -17  120.98  164.32
   2   3  17   58.51   75.02
   2   3  17   94.43   46.80
   2  -3  17  376.16  160.55
   2   3  18   28.12   53.53
   2   3  18  -67.65  138.50
   2   3  18    5.58   44.70
  -2   3 -18  -11.13  164.73
   2  -3  18   21.88  150.77
   2   3  19   12.67   44.44
   2   3  19  300.02  152.85
   2   3  19   13.38   53.81
  -2   3 -19   67.25  173.14
   2  -3  19  240.08  169.22
   2   3  20 -159.47  157.78
   2   3  20   -6.17   47.82
   2   3  20  -17.18   40.49
  -2   3 -20   83.26  193.34
   2  -3  20  197.48  176.30
   2   3  21   99.01  163.69
   2  -3  21 -217.54  190.07
   2   3  22   36.89  189.13
   2  -3  22  166.97  214.23
   2   4 -22  234.47  208.49
  -2   4  22   -7.04   58.04
  -2   4  22  112.97  132.99
  -2   4  22   18.40  121.29
   2   4 -21   29.59  201.80
   2   4 -21  -18.82   25.12
  -2   4  21  -46.68  126.51
  -2   4  21  -49.69   58.39
  -2   4  21   53.30   94.42
   2   4 -20   81.03  120.85
   2   4 -20   36.69   42.09
  -2   4  20  -58.07  115.87
  -2   4  20  -54.69   70.57
  -2   4  20    7.70   90.85
  -2  -4  20   30.93   63.43
  -2  -4  20 -162.23  108.38
   2   4 -19  -44.59  181.02
   2   4 -19  -44.59   46.64
  -2   4  19    5.25  107.45
  -2   4  19   96.80   74.83
  -2   4  19  -22.61  121.48
  -2  -4  19  -29.55   83.10
  -2  -4  19  338.90  106.35
   2   4 -18  275.09  179.25
   2   4 -18  229.19   65.70
  -2   4  18   53.25   60.04
  -2   4  18   60.15   95.66
  -2   4  18   91.15  105.68
  -2  -4  18  136.35   88.10
  -2  -4  18   44.92  105.79
   2   4 -17   97.41  158.64
   2   4 -17  -93.47   64.89
  -2   4  17   84.59   90.81
  -2   4  17   28.80  113.35
  -2   4  17   30.29   51.85
  -2  -4  17   40.15   60.63
   2   4 -16   42.49   95.96
   2   4 -16  -19.00   49.22
  -2   4  16   11.89   82.76
  -2   4  16   47.65   88.82
  -2   4  16  -12.51   32.67
  -2  -4  16  -38.27   74.30
   2   4 -15   56.91   64.36
   2   4 -15   45.20   94.05
  -2   4  15   86.00   86.63
  -2   4  15   40.06   78.25
  -2  -4  15   10.15   58.73
   2   4 -14  264.13  139.71
   2   4 -14   60.14   47.96
  -2   4  14   -6.11   85.72
  -2   4  14  137.75   73.68
  -2  -4  14   29.01   57.93
   2   4 -13  209.67  138.90
   2   4 -13  182.24   51.75
  -2   4  13  227.02   92.31
  -2   4  13  357.77   73.03
  -2  -4  13  258.80   78.45
   2   4 -12   73.03   47.67
   2   4 -12  198.86  120.52
  -2   4  12  249.91   85.59
  -2  -4  12  102.62   56.85
   2   4 -11  168.50  114.14
   2   4 -11   57.86   47.86
  -2   4  11  136.11   84.58
  -2  -4  11  125.13   56.31
   2   4 -10  -36.84   67.20
   2   4 -10  -66.67   43.24
  -2   4  10   57.79   50.85
  -2  -4  10   42.54   49.87
   2   4  -9  189.72  109.56
   2   4  -9   95.73   46.41
  -2   4   9  145.62   53.56
  -2  -4   9   52.81   71.88
  -2   4   8  400.31   57.84
   2   4  -8  376.17  113.96
   2   4  -8  306.99   54.45
   2  -4  -8  393.72   94.24
  -2  -4   8  266.88   61.17
  -2   4   7 1032.90  111.12
   2   4  -7  923.24   70.44
   2   4  -7 1068.57   91.41
   2  -4  -7  871.05   81.55
  -2  -4   7 1048.99   75.31
  -2   4   6 1332.27  117.68
   2   4  -6 1094.82  145.16
   2   4  -6 1302.17   75.82
   2  -4  -6 1206.46  128.52
  -2  -4   6 1329.19   86.82
   2   4  -5  -50.87   52.58
  -2   4   5  -52.39   77.91
   2  -4  -5    5.16   83.48
  -2  -4   5   42.74   57.21
   2   4  -4 2388.34  107.43
  -2   4   4 2452.68   98.33
   2  -4  -4 2514.01  153.58
  -2  -4   4 2399.32  111.35
   2   4  -3 1616.94   66.35
  -2   4   3 1697.60  122.60
   2  -4  -3 1511.57  134.63
  -2  -4   3 1488.71   98.52
   2   4  -2 7363.76  212.46
  -2   4   2 7273.29  198.67
   2  -4  -2 6996.53  210.75
  -2  -4   2 6939.36  220.78
   2   4  -1  975.63   58.72
  -2   4   1  863.54  105.71
   2  -4  -1  804.73  113.11
  -2  -4   1 1006.97   63.80
   2   4   0  247.09   48.94
  -2   4   0  340.67   82.32
   2  -4   0  246.29   88.94
  -2  -4   0  199.23   75.97
   2   4   1  738.83   86.08
  -2   4  -1  762.62   85.63
   2  -4   1  724.98   60.71
  -2  -4  -1  854.42   88.85
  -2   4  -2  118.96   79.14
   2   4   2   -0.09   66.27
  -2   4  -2   98.83   64.71
   2  -4   2  101.84   72.86
  -2  -4  -2   73.23   72.07
  -2   4  -3 1477.76   87.26
   2   4   3 1483.52  101.21
  -2   4  -3 1363.85  121.69
   2  -4   3 1361.28  101.81
  -2  -4  -3 1465.65  108.56
  -2   4  -4  134.58   57.24
   2   4   4  178.39   68.22
  -2   4  -4   42.06   89.77
   2  -4   4  255.35   66.12
  -2  -4  -4  162.80   48.02
  -2   4  -5 3626.16  183.39
   2   4   5 3803.02  143.85
  -2   4  -5 3816.45  122.04
   2  -4   5 3565.17  136.23
  -2  -4  -5 3517.01  154.07
  -2   4  -6  853.99  114.96
   2   4   6  654.54   80.39
  -2   4  -6  776.43   58.11
   2  -4   6  731.50   70.83
  -2  -4  -6  736.39   86.38
  -2   4  -7  480.73   74.40
  -2   4  -7  476.36   50.03
   2   4   7  336.57   73.87
   2  -4   7  456.85   70.54
   2  -4   7  464.71   61.82
  -2  -4  -7  401.34   82.28
  -2   4  -8  281.41   40.96
  -2   4  -8  -34.25   69.43
   2   4   8  225.89   66.01
   2  -4   8  275.96  103.98
   2  -4   8  266.71   55.20
  -2  -4  -8  138.34   73.56
  -2   4  -9  555.00   48.81
  -2   4  -9  650.59   84.09
   2   4   9  620.90   77.85
   2  -4   9  632.95   82.89
   2  -4   9  588.81   61.08
  -2  -4  -9  525.44   91.53
  -2   4 -10 2151.47  191.84
  -2   4 -10 2030.05   84.60
   2   4  10 2008.20  116.28
   2  -4  10 2088.87  110.82
   2  -4  10 2315.39  176.58
  -2  -4 -10 2201.93  141.39
  -2   4 -11   61.28   40.46
  -2   4 -11  -61.10  122.03
   2   4  11   15.68   62.34
   2  -4  11   81.40  112.26
   2  -4  11  -14.47   58.34
  -2  -4 -11   79.89   77.40
  -2   4 -12  369.56  142.01
  -2   4 -12  212.90   45.83
   2   4  12  248.90   89.26
   2  -4  12  321.29  135.04
   2  -4  12  211.90   51.82
  -2  -4 -12  166.85   88.38
  -2   4 -13   14.37  134.02
  -2   4 -13   56.45   39.17
   2   4  13 -102.31   63.09
   2  -4  13   48.49   56.90
   2  -4  13  -66.91   82.46
  -2  -4 -13   34.72   77.32
  -2   4 -14  128.10   41.08
  -2   4 -14  223.58  157.88
   2   4  14  171.55   70.87
   2  -4  14  216.44   58.11
   2  -4  14  189.16   94.88
   2   4  15  217.07  121.13
  -2   4 -15   50.19  146.46
   2   4  15   41.29   64.69
  -2   4 -15   18.61   32.13
   2  -4  15   49.85   92.57
   2  -4  15    1.62   48.02
   2   4  16   33.34  135.32
  -2   4 -16   21.45  159.35
   2   4  16  -27.31   87.18
  -2   4 -16  -25.85   22.85
   2  -4  16  -23.65   42.04
   2  -4  16    7.61   96.64
  -2   4 -17  563.11  198.40
   2   4  17  315.42   87.84
   2   4  17  300.67  162.89
   2  -4  17  499.51  119.79
   2   4  18   19.19   30.00
   2   4  18   95.49   69.10
   2   4  18  -94.31  151.75
  -2   4 -18   75.98  184.54
   2  -4  18   47.72  106.39
   2   4  19   19.45   57.17
   2   4  19   51.85   92.47
   2   4  19  -40.23  158.36
  -2   4 -19  150.66  127.52
   2  -4  19  460.05  183.36
   2   4  20  257.43  168.70
   2   4  20  -26.47   82.19
   2   4  20   48.44   42.21
  -2   4 -20  430.80  202.93
   2  -4  20  195.03  194.19
   2   4  21  422.99  202.61
  -2   4 -21  488.50  244.16
   2  -4  21  408.03  230.90
   2   5 -21  -90.26  218.93
  -2   5  21  143.20  128.88
  -2   5  21   26.75  113.66
  -2   5  21  134.61   68.11
   2   5 -20   58.77  134.84
   2   5 -20  171.05   54.00
  -2   5  20  -80.29  122.11
  -2   5  20  -40.62  112.27
  -2   5  20  -11.74   85.44
  -2  -5  20   -2.17  102.36
   2   5 -19  325.39  192.26
   2   5 -19   80.29   56.70
  -2   5  19   51.35  144.82
  -2   5  19    6.80   81.37
  -2   5  19   16.75  110.74
  -2  -5  19   91.96  103.16
   2   5 -18   98.87   84.27
   2   5 -18    7.25  186.66
  -2   5  18   53.09   62.32
  -2   5  18  -12.07  103.47
  -2   5  18   98.79  105.02
  -2  -5  18   55.19   77.01
   2   5 -17   94.70   69.48
   2   5 -17  129.31  182.68
  -2   5  17   88.92  105.01
  -2   5  17  322.67  113.99
  -2  -5  17  321.64  103.19
   2   5 -16  -34.98  163.29
   2   5 -16    8.52   58.71
  -2   5  16  -76.85  100.44
  -2   5  16  -42.87   87.55
  -2  -5  16   14.54   71.00
   2   5 -15   33.28   75.26
   2   5 -15  116.64  100.96
  -2   5  15   89.11  100.79
  -2   5  15  -63.52   79.31
  -2  -5  15   46.39   91.20
   2   5 -14   54.79   56.37
   2   5 -14   60.02   93.81
  -2   5  14   29.21  101.14
  -2  -5  14  115.04   71.37
   2   5 -13  110.85   54.81
   2   5 -13  -62.52   94.33
  -2   5  13   69.73   93.62
  -2  -5  13   76.26   70.00
   2   5 -12  171.77   55.68
   2   5 -12  -51.31   89.81
  -2   5  12  -23.62   91.83
  -2  -5  12   34.70   65.88
   2   5 -11 -106.84   86.97
   2   5 -11  159.78   56.14
  -2   5  11   58.63   61.08
  -2  -5  11  123.97   65.98
   2   5 -10  123.39   55.27
   2   5 -10   84.23   80.59
  -2   5  10   78.60   93.14
  -2  -5  10   58.11   67.15
  -2   5   9   89.54   92.60
   2   5  -9  101.96  118.87
   2   5  -9  126.30   57.01
   2  -5  -9  356.56  100.52
  -2  -5   9  140.38   69.49
  -2   5   8  771.84   79.06
   2   5  -8  289.52  149.02
   2   5  -8  838.81   75.36
   2  -5  -8  728.49  128.45
  -2  -5   8  766.35   85.56
  -2   5   7  871.04  112.54
   2   5  -7  824.57  143.58
   2   5  -7  789.31   76.17
   2  -5  -7  772.54   85.05
  -2  -5   7  675.32   85.27
  -2   5   6  920.04  112.14
   2   5  -6  930.24   81.09
   2   5  -6 1077.32   98.92
   2  -5  -6  893.65  123.15
  -2  -5   6  772.26   89.84
   2   5  -5  550.58   71.72
  -2   5   5  630.43  106.94
   2  -5  -5  590.28  110.57
  -2  -5   5  429.67   82.04
   2   5  -4   79.88   63.43
  -2   5   4  145.15   54.05
   2  -5  -4  129.99   94.28
  -2  -5   4  100.09   45.18
   2   5  -3  319.62   68.19
  -2   5   3  250.37   94.08
   2  -5  -3  191.82  102.25
  -2  -5   3  220.62   75.35
   2   5  -2 1027.85   90.78
  -2   5   2 1038.84  106.84
   2  -5  -2  901.97  125.42
  -2  -5   2  983.59   97.57
   2   5  -1  473.04   77.04
  -2   5   1  356.00   87.96
   2  -5  -1  378.82   65.00
  -2  -5   1  193.86   86.55
   2   5   0 1243.33   95.71
  -2   5   0 1168.66  104.28
   2  -5   0 1096.53  114.03
  -2  -5   0 1052.63  104.54
   2   5   1 1227.90  104.24
  -2   5  -1 1370.99   74.33
   2  -5   1 1135.63  115.59
  -2  -5  -1 1313.96  110.26
  -2   5  -2  885.12   86.94
   2   5   2  827.47   93.73
  -2   5  -2  845.85   77.25
   2  -5   2  859.01  103.63
  -2  -5  -2  879.59   66.89
  -2   5  -3  733.06   79.87
   2   5   3  678.30   59.72
  -2   5  -3  541.95  112.29
   2  -5   3  724.30   63.09
  -2  -5  -3  477.48  100.19
   2   5   4  196.42   74.96
  -2   5  -4  160.69   64.15
  -2   5  -4   94.09   62.44
   2  -5   4  106.99   75.25
  -2  -5  -4   99.01   82.24
  -2   5  -5  549.72  117.73
   2   5   5  758.23   87.13
  -2   5  -5  700.64   74.18
   2  -5   5  485.66   86.65
  -2  -5  -5  390.52   94.73
  -2   5  -6   77.75   54.91
   2   5   6   10.73   71.28
  -2   5  -6   -5.03   99.62
   2  -5   6  -10.06   66.52
  -2  -5  -6  123.71   81.33
  -2   5  -7  284.11   57.46
   2   5   7  197.61   77.97
  -2   5  -7   14.05  118.05
   2  -5   7  312.43   92.65
  -2  -5  -7  283.76   89.99
  -2   5  -8  534.75   58.68
   2   5   8  422.91   86.52
  -2   5  -8  -29.06  131.56
   2  -5   8  406.89   97.78
  -2  -5  -8  449.49   99.59
  -2   5  -9  306.01   54.15
   2   5   9  421.56   81.52
  -2   5  -9   22.54  125.04
   2  -5   9  135.68   91.24
  -2  -5  -9  403.22  100.73
  -2   5 -10   21.36  118.03
   2   5  10   46.92   74.85
  -2   5 -10    2.26   61.70
   2  -5  10   55.33   81.50
  -2  -5 -10  167.20   90.72
  -2   5 -11   28.21  132.61
  -2   5 -11   37.74   57.06
   2   5  11   80.10   74.50
   2  -5  11    1.14   78.46
   2  -5  11    9.97   61.30
  -2  -5 -11   54.68   93.49
  -2   5 -12   36.92  134.39
  -2   5 -12  -23.61   55.09
   2   5  12   17.73   75.32
   2  -5  12   52.21   61.87
   2  -5  12  -26.82   81.61
  -2  -5 -12   39.23   93.42
  -2   5 -13  -21.85  143.61
  -2   5 -13   40.59   53.72
   2   5  13  -23.94   74.29
   2  -5  13  -44.71   79.72
   2  -5  13  194.41   87.80
  -2  -5 -13   10.41  101.20
  -2   5 -14  -50.48  153.65
  -2   5 -14   11.32   43.29
   2   5  14  -49.95   77.24
   2  -5  14  104.61   76.42
   2  -5  14  137.84   90.97
  -2  -5 -14   -7.26   95.32
  -2   5 -15  140.26   57.86
  -2   5 -15  -58.11  179.40
   2   5  15  219.17   88.23
   2  -5  15  152.18   65.41
   2  -5  15  261.01  161.49
   2   5  16  291.64  146.15
  -2   5 -16  117.20   51.35
   2   5  16  175.99   92.39
  -2   5 -16  211.36  127.99
   2  -5  16  770.70  168.90
   2  -5  16   -8.98   93.78
   2   5  17   92.38  148.53
  -2   5 -17   38.33   39.40
   2   5  17  230.25   86.26
  -2   5 -17  104.44  193.27
   2  -5  17   59.92   67.21
   2  -5  17 -164.00  173.30
   2   5  18  -23.85  148.03
  -2   5 -18   22.02   28.65
   2   5  18  -28.90   86.63
  -2   5 -18  120.23  195.50
   2  -5  18   45.17   39.66
   2  -5  18 -238.65  174.91
  -2   5 -19  -67.24  145.00
   2   5  19   52.50  116.97
   2   5  19  230.21  167.89
   2  -5  19  357.40  198.03
   2   5  20  -88.19  166.82
   2   5  20   45.97   53.55
   2   5  20  -33.04   96.97
  -2   5 -20  167.30  214.63
   2  -5  20 -126.30  130.16
   2   6 -20 -259.62  216.43
   2   6 -20   10.42   80.83
  -2   6  20   27.48   73.75
  -2   6  20 -278.05  122.18
  -2   6  20  141.41  156.79
  -2  -6  20   41.61   89.78
   2   6 -19   74.82   93.77
   2   6 -19  -28.79  211.43
  -2   6  19   42.50  119.18
  -2   6  19  -72.18  116.14
  -2   6  19   15.77   47.46
  -2  -6  19  100.06  119.14
   2   6 -18  155.45   77.26
   2   6 -18  -28.19  206.82
  -2   6  18  -39.99  113.71
  -2   6  18   81.21  120.22
  -2  -6  18   38.02   93.07
   2   6 -17   -6.94  185.02
   2   6 -17 -106.10   90.83
  -2   6  17   45.41  109.88
  -2   6  17   43.93   97.61
  -2  -6  17   14.29   89.45
   2   6 -16  121.86  122.30
   2   6 -16   -2.71   71.82
  -2   6  16  183.38   95.70
  -2   6  16   -1.92  117.52
  -2  -6  16   38.31   88.11
   2   6 -15   70.68  124.13
   2   6 -15  264.14   76.27
  -2   6  15  334.68  125.59
  -2  -6  15  367.71  120.22
   2   6 -14  350.72  200.03
   2   6 -14  403.16   78.23
  -2   6  14  387.71  131.89
  -2  -6  14  382.78   97.76
   2   6 -13  207.66  173.82
   2   6 -13  114.88   67.42
  -2   6  13  155.76  110.41
  -2  -6  13   86.00   84.85
   2   6 -12  211.92   70.54
   2   6 -12  114.98  170.78
  -2   6  12  184.82  113.42
  -2  -6  12  206.30   88.53
   2   6 -11  708.72   88.06
   2   6 -11  565.07  187.81
  -2   6  11 1013.80  135.20
  -2  -6  11  720.38  101.84
  -2   6  10  329.13  121.11
   2   6 -10  444.69   80.77
   2   6 -10  258.11  162.69
   2  -6 -10  484.47  131.43
  -2  -6  10  466.59   88.57
  -2   6   9  775.50  130.81
   2   6  -9  835.52   90.10
   2   6  -9  689.55  171.60
   2  -6  -9  843.14  151.18
  -2  -6   9  749.48  103.40
   2   6  -8  268.35  101.23
   2   6  -8  343.79   75.37
  -2   6   8  392.89  111.89
   2  -6  -8  399.16  131.76
  -2  -6   8  393.75   89.03
   2   6  -7  365.17  143.00
  -2   6   7  157.29  104.87
   2  -6  -7  171.28  114.98
  -2  -6   7  246.36   86.91
  -2   6   6  822.49   81.92
   2   6  -6  661.09  109.77
   2   6  -6  786.16   90.33
   2  -6  -6  728.97  137.01
  -2  -6   6  959.38  102.84
   2   6  -5   61.41   69.47
  -2   6   5   -2.41   92.76
   2  -6  -5  104.81  105.50
  -2  -6   5  138.13   78.81
   2   6  -4  -46.86   66.10
  -2   6   4  -22.75   88.14
   2  -6  -4  103.33   97.09
  -2  -6   4  -12.79   77.17
   2   6  -3  205.04   49.89
  -2   6   3  295.40   62.87
   2  -6  -3  176.96   71.82
  -2  -6   3  243.38   87.39
   2   6  -2  242.73   82.83
  -2   6   2  161.46   93.88
   2  -6  -2  129.60  107.08
  -2  -6   2  400.51   88.76
  -2   6   1  856.32  102.30
   2  -6  -1  642.10  122.27
  -2  -6   1  754.85  104.46
   2   6   0  614.89   88.48
  -2   6   0  439.60   97.50
   2  -6   0  466.82  106.40
  -2  -6   0  554.64   98.09
   2   6   1  250.04   82.28
  -2   6  -1  253.91   82.15
   2  -6   1  179.02   62.52
  -2  -6  -1  112.79   91.67
  -2   6  -2  277.07   53.73
   2   6   2  243.60   82.84
  -2   6  -2  132.43   69.00
   2  -6   2  140.87   93.95
  -2  -6  -2   40.00   58.51
  -2   6  -3 1843.80  112.87
   2   6   3 1716.78  131.85
  -2   6  -3 1952.23  121.54
   2  -6   3 1702.02  139.25
  -2  -6  -3 1781.70  147.12
   2   6   4   68.16   53.28
  -2   6  -4   87.47   68.64
  -2   6  -4   75.21  105.14
   2  -6   4  145.92   56.16
  -2  -6  -4   41.97   94.62
  -2   6  -5    0.75  109.78
   2   6   5  125.51   81.46
  -2   6  -5  -13.93   66.45
   2  -6   5   24.72   86.04
  -2  -6  -5  152.72   91.26
  -2   6  -6    6.14  112.38
   2   6   6  -57.28   81.81
  -2   6  -6  -32.21   64.04
   2  -6   6   41.91   81.62
  -2  -6  -6   25.59   89.32
  -2   6  -7   20.59  125.12
   2   6   7  206.00   90.66
  -2   6  -7  202.48   88.55
   2  -6   7  282.21   88.34
  -2  -6  -7  116.91   68.05
  -2   6  -8   68.88   60.63
   2   6   8  -14.91   79.72
  -2   6  -8   20.47  125.77
   2  -6   8   44.11   76.64
  -2  -6  -8  -69.04   96.40
  -2   6  -9   27.24  150.27
   2   6   9  221.44   92.93
  -2   6  -9  242.33   65.39
   2  -6   9  293.01   90.11
  -2  -6  -9  328.79  114.62
   2   6  10  145.95   88.58
  -2   6 -10   18.76  144.92
  -2   6 -10   98.34   61.09
   2  -6  10  -38.12   83.20
  -2  -6 -10  157.82  113.46
  -2   6 -11   38.81  174.98
   2   6  11  681.55  109.72
  -2   6 -11  683.26   76.89
   2  -6  11  392.63  101.56
  -2  -6 -11  742.47  141.88
  -2   6 -12  236.48  172.72
   2   6  12  415.86  101.91
  -2   6 -12  248.34   66.48
   2  -6  12   77.46  115.52
  -2  -6 -12  264.84  126.56
  -2   6 -13   86.93   71.37
   2   6  13   68.55   90.50
  -2   6 -13  -25.53  161.77
   2  -6  13  -13.57   78.51
  -2  -6 -13  -15.36  120.57
  -2   6 -14  364.80  196.62
   2   6  14  251.00  109.47
  -2   6 -14  410.01   81.45
   2  -6  14  178.46  114.37
  -2  -6 -14  418.98  146.28
  -2   6 -15   -3.23   76.33
   2   6  15  -11.91   95.21
  -2   6 -15  114.72  188.19
   2  -6  15  191.40   80.16
  -2   6 -16   72.43  133.14
   2   6  16   91.53  101.97
  -2   6 -16  156.21   61.92
   2  -6  16  122.47   95.25
  -2   6 -17   73.57  197.74
   2   6  17  -25.87   99.32
   2   6  17  -77.12   98.66
  -2   6 -17   -9.85   62.18
   2  -6  17  -18.54   77.70
   2   6  18  123.76  103.92
   2   6  18   86.29  109.26
  -2   6 -18  246.60  215.45
   2   6  19   47.68  170.19
   2   6  19   56.26  118.66
  -2   6 -19   75.25  144.38
   2   7 -18   83.96  226.83
   2   7 -18  -57.88   89.96
  -2   7  18  101.90  122.53
  -2   7  18   20.48  133.88
  -2  -7  18  151.24  137.42
   2   7 -17   79.77   86.51
   2   7 -17   94.55  229.68
  -2   7  17  241.62  133.64
  -2   7  17    8.64  117.25
  -2  -7  17  126.94  110.89
   2   7 -16  238.20  213.49
   2   7 -16  173.51  107.03
  -2   7  16  -24.82  131.52
  -2  -7  16  157.71  108.29
   2   7 -15   81.93   75.94
   2   7 -15  -59.45  198.28
  -2   7  15   -5.75  125.86
  -2  -7  15   54.56  106.54
   2   7 -14  103.29  215.18
   2   7 -14  333.52   87.89
  -2   7  14  340.67  138.37
  -2  -7  14  200.36  112.07
   2   7 -13   56.36   76.96
   2   7 -13  -20.22  189.85
  -2   7  13  -67.37  120.89
  -2  -7  13  108.47   97.12
   2   7 -12  111.17  192.10
   2   7 -12  136.69   82.08
  -2   7  12   89.07   78.99
  -2  -7  12  179.95  100.53
   2   7 -11   -8.18  183.71
   2   7 -11  150.73   82.75
  -2   7  11  104.75   77.99
   2  -7 -11  110.52  142.11
  -2  -7  11  216.57   99.64
  -2   7  10  638.95   96.07
   2   7 -10  705.82  204.40
   2   7 -10  649.75   98.98
   2  -7 -10  666.02  165.53
  -2  -7  10  556.53  116.30
   2   7  -9  510.44  203.96
   2   7  -9  696.12   99.51
  -2   7   9  666.30   96.01
   2  -7  -9  521.12  166.54
  -2  -7   9  882.38  122.14
  -2   7   8  187.56  110.29
   2   7  -8   95.04   79.91
   2   7  -8   81.67  161.84
   2  -7  -8  269.20  135.93
  -2  -7   8  177.74   99.18
  -2   7   7 1163.72  148.29
   2   7  -7  989.68  197.64
   2   7  -7  980.10  113.52
   2  -7  -7 1038.78  172.32
  -2  -7   7 1072.91  132.12
  -2   7   6  226.34  121.72
   2   7  -6  278.63  107.10
   2   7  -6  363.23   91.54
   2  -7  -6  319.66  142.37
  -2  -7   6  468.03  107.35
   2   7  -5  157.16   88.09
  -2   7   5  295.49  114.84
   2  -7  -5  292.76   86.07
  -2  -7   5  240.14   66.68
   2   7  -4   80.58   78.66
  -2   7   4  116.78   69.64
   2  -7  -4  101.82  124.28
  -2  -7   4   37.23   94.73
   2   7  -3   47.85   52.44
  -2   7   3   74.30  100.10
   2  -7  -3   12.23   74.27
  -2  -7   3  -54.11   93.92
   2   7  -2  211.39   89.80
  -2   7   2   90.36  100.72
   2  -7  -2   76.08  116.57
  -2  -7   2  224.84   68.50
   2   7  -1  530.23   98.12
  -2   7   1  501.70  110.88
   2  -7  -1  436.44   86.10
  -2  -7   1  298.07  113.07
  -2   7   0  512.11  113.84
   2   7   0  716.82  107.26
  -2  -7   0  685.81   82.93
   2  -7   0  723.47  137.93
   2   7   1  332.84   99.25
  -2   7  -1  385.81   99.26
   2  -7   1  256.34  117.03
  -2  -7  -1  163.91  115.61
  -2   7  -2  312.23   63.46
   2   7   2  262.20  103.28
  -2   7  -2  262.74   85.21
   2  -7   2  260.55   72.78
  -2  -7  -2  262.38   73.66
  -2   7  -3  157.44  110.98
   2   7   3   12.30   86.17
  -2   7  -3 -100.40   80.67
   2  -7   3   37.24   96.68
  -2  -7  -3  -54.32   98.93
  -2   7  -4  237.06   90.14
   2   7   4  206.49  100.94
  -2   7  -4  184.80   85.33
   2  -7   4  206.84  109.09
  -2  -7  -4  130.76  117.96
  -2   7  -5  250.67   92.03
   2   7   5  138.35  102.00
  -2   7  -5  184.86   88.97
   2  -7   5  170.41  109.00
  -2  -7  -5  319.73   76.66
   2   7   6   86.49   62.72
  -2   7  -6  -22.17  129.68
  -2   7  -6   36.14   78.35
   2  -7   6    2.69  100.18
  -2  -7  -6   43.01  112.81
  -2   7  -7   44.32   78.72
   2   7   7  132.12   95.46
  -2   7  -7   34.27   92.17
   2  -7   7  121.64   98.49
  -2  -7  -7   14.00  114.97
  -2   7  -8   52.90  100.04
   2   7   8  162.20  103.12
  -2   7  -8  115.85   79.08
   2  -7   8  212.37  102.04
  -2  -7  -8  191.14  114.76
  -2   7  -9  192.42   85.71
   2   7   9  406.69  112.18
  -2   7  -9   16.85  168.76
   2  -7   9  557.29  113.93
  -2  -7  -9  307.12   93.38
   2   7  10  -52.59   98.56
  -2   7 -10  -17.80  162.97
  -2   7 -10   -5.36   71.30
   2  -7  10  259.66   98.15
  -2  -7 -10   47.15  128.33
   2   7  11  109.14  106.09
  -2   7 -11  145.23   77.42
  -2   7 -11   12.63  169.94
   2  -7  11  283.59  104.53
  -2  -7 -11   87.40  136.70
  -2   7 -12   22.42  177.06
   2   7  12   41.54  106.14
  -2   7 -12   21.22   73.95
   2  -7  12  199.30  101.69
  -2  -7 -12  174.23  138.29
   2   7  13   33.76  109.16
  -2   7 -13   87.14   99.32
  -2   7 -13  -25.18  185.01
   2  -7  13  222.25  131.99
  -2  -7 -13   10.82  144.60
  -2   7 -14  137.46   74.84
   2   7  14  130.22  112.17
  -2   7 -14  158.58  132.79
   2  -7  14  249.38  102.25
  -2  -7 -14 -140.82  153.50
  -2   7 -15   66.29   67.62
   2   7  15  -77.96  111.15
  -2   7 -15 -160.93  204.13
   2  -7  15  181.57  133.78
  -2  -7 -15   48.93  151.44
  -2   7 -16  -94.20   77.17
   2   7  16   13.83  110.30
  -2   7 -16  -47.17  209.17
   2  -7  16   63.32  100.63
  -2   7 -17    3.45  136.98
   2   7  17  -22.83  110.48
  -2   7 -17  -11.21   73.04
   2  -7  17  109.53  102.33
   2   7  18  102.80  162.95
   2   7  18   -9.03  117.72
  -2   7 -18   95.66  222.43
   2   8 -17 -154.22  250.19
   2   8 -17  147.90   96.05
  -2   8  17   43.93  147.09
  -2  -8  17   85.46  176.52
   2   8 -16  -32.72   91.71
   2   8 -16  127.20  231.45
  -2   8  16  -92.06  137.35
  -2  -8  16  225.38  130.52
   2   8 -15  -48.39   93.57
   2   8 -15   18.04  149.48
  -2   8  15  236.80  132.01
  -2  -8  15  -66.75  118.69
   2   8 -14  164.81  223.37
   2   8 -14  -34.63   93.79
  -2   8  14  113.13  136.00
  -2  -8  14   82.73  118.33
   2   8 -13   50.89   91.62
   2   8 -13  201.86  206.63
  -2   8  13  -20.93  135.58
  -2  -8  13  -54.38  114.53
   2   8 -12   76.16   94.94
   2   8 -12   18.82  207.20
  -2   8  12  179.09  139.20
  -2  -8  12  155.82  119.22
  -2   8  11   98.12  137.95
   2   8 -11   55.23  207.51
   2   8 -11  145.42   91.90
   2  -8 -11   35.47  163.88
  -2  -8  11  239.00  119.36
  -2   8  10   74.14  129.30
   2   8 -10  -26.01  187.87
   2   8 -10   30.58   86.84
   2  -8 -10  100.31   99.62
  -2  -8  10  -76.74  110.18
  -2   8   9  349.18  142.04
   2   8  -9  275.14   96.21
   2   8  -9  450.72  211.68
   2  -8  -9  292.97  169.53
  -2  -8   9  299.42  123.59
  -2   8   8  481.59  144.21
   2   8  -8  207.73   98.24
   2   8  -8  269.75  203.21
   2  -8  -8  300.82  167.02
  -2  -8   8  344.52  125.40
  -2   8   7  163.88  132.39
   2   8  -7  301.32  189.36
   2   8  -7  249.92   98.72
   2  -8  -7  302.57  157.85
  -2  -8   7  235.31   80.93
  -2   8   6  288.42  131.22
   2   8  -6  440.65  122.38
   2   8  -6  179.24  100.61
   2  -8  -6  335.87  158.93
  -2  -8   6  292.89  123.61
   2   8  -5  354.43   97.79
  -2   8   5  261.58   84.48
   2  -8  -5  189.39  150.66
  -2  -8   5  146.17  121.07
   2   8  -4 -103.87   91.18
  -2   8   4  213.21  112.16
   2  -8  -4   19.00  137.58
  -2  -8   4   91.25  116.95
   2   8  -3 1452.83  135.77
  -2   8   3 1300.71  163.89
   2  -8  -3 1069.38  194.40
  -2  -8   3 1170.09  170.43
   2   8  -2  146.97   96.42
  -2   8   2   43.56  110.59
   2  -8  -2   49.22  133.82
  -2  -8   2  136.59  119.44
  -2   8   1  262.25  113.18
   2   8  -1  225.78   68.63
  -2  -8   1  139.24  125.83
   2  -8  -1  253.52  141.66
   2   8   0  -48.65   92.90
  -2   8   0   23.05   99.31
   2  -8   0   58.13   78.97
  -2  -8   0   -3.69   72.88
   2   8   1  286.15  115.98
  -2   8  -1  468.20  112.55
   2  -8   1  291.34  145.71
  -2  -8  -1  248.76  131.50
   2   8   2  175.37  106.08
  -2   8  -2  197.80   90.17
  -2   8  -2  109.19   99.33
   2  -8   2  139.68  123.86
  -2  -8  -2   66.11   80.15
  -2   8  -3  313.14  105.29
   2   8   3  294.34  114.64
  -2   8  -3  334.83  150.31
   2  -8   3  348.73  130.68
  -2  -8  -3  167.85  136.33
  -2   8  -4   95.14  141.05
   2   8   4  -10.34   65.69
  -2   8  -4   83.91   91.97
   2  -8   4    1.73   74.70
  -2  -8  -4   38.75   79.12
  -2   8  -5  193.85  151.99
   2   8   5   91.95  110.50
  -2   8  -5   59.60   59.15
   2  -8   5  182.31  118.80
  -2  -8  -5  122.44  133.82
  -2   8  -6  655.28  106.19
   2   8   6  364.12  127.25
  -2   8  -6  250.80  178.34
   2  -8   6  382.77  137.47
  -2  -8  -6  393.32  147.58
  -2   8  -7  104.78   92.31
   2   8   7  113.19  119.14
  -2   8  -7  -20.44  163.71
   2  -8   7  272.58  122.92
  -2  -8  -7  161.86  135.24
   2   8   8  196.49  125.44
  -2   8  -8  -37.75  179.66
  -2   8  -8  298.84   96.86
   2  -8   8  282.14  127.26
  -2  -8  -8  279.42  153.27
  -2   8  -9  -20.08  165.38
   2   8   9  257.14  111.18
  -2   8  -9  -46.07   81.48
   2  -8   9 -139.25  109.30
  -2  -8  -9 -138.14  141.31
   2   8  10   44.49  110.57
  -2   8 -10  -14.31   84.63
  -2   8 -10    8.37  181.20
   2  -8  10   29.43  114.43
  -2  -8 -10   22.49  146.10
  -2   8 -11   75.62  110.88
   2   8  11  -45.84  114.20
  -2   8 -11   -6.86  184.58
   2  -8  11  -39.12  151.04
  -2  -8 -11  132.05  146.69
  -2   8 -12   12.98  128.07
   2   8  12  125.20  123.07
  -2   8 -12  152.24   90.17
   2  -8  12   94.60  120.85
  -2  -8 -12  203.61  157.16
   2   8  13   91.48  122.05
  -2   8 -13  162.86  207.33
  -2   8 -13  153.96   89.00
  -2  -8 -13 -109.33  162.21
   2  -8  13  -75.24  130.66
  -2   8 -14  -48.54  223.68
   2   8  14 -114.60  123.25
  -2   8 -14  -73.93  122.15
   2  -8  14  -53.24  162.52
  -2  -8 -14   13.96  165.51
   2   8  15  115.75  128.07
  -2   8 -15  241.82  233.58
  -2   8 -15  132.29   94.63
   2  -8  15  -57.04  126.52
  -2  -8 -15  170.66  179.40
   2   8  16  -28.09  124.51
  -2   8 -16  -83.02  224.74
  -2   8 -16  104.18  109.58
   2  -8  16  -11.44  158.16
   2   9 -15  -19.91  114.59
  -2   9  15  161.98  154.93
  -2  -9  15  200.37  146.73
   2   9 -14  139.32  144.01
   2   9 -14  397.08  170.94
  -2   9  14  -93.11  156.13
  -2  -9  14  155.79  148.99
   2   9 -13   36.58  101.08
   2   9 -13 -163.07  229.89
  -2   9  13 -125.67  142.81
  -2  -9  13  101.38  137.53
   2   9 -12  -91.76   98.38
   2   9 -12 -255.44  224.48
  -2   9  12  106.30  143.15
  -2  -9  12  224.29  135.52
  -2   9  11  -38.90  147.22
   2   9 -11   52.74  102.33
   2   9 -11 -101.33  218.66
   2  -9 -11   81.14  181.63
  -2  -9  11  166.09  134.04
  -2   9  10  267.68  154.66
   2   9 -10  174.03  221.06
   2   9 -10  108.16  104.34
   2  -9 -10  232.36  183.55
  -2  -9  10   90.58  144.73
  -2   9   9  296.69  147.58
   2   9  -9  130.52  103.99
   2   9  -9   69.10  213.97
   2  -9  -9  199.90  179.40
  -2  -9   9   -2.46  138.13
  -2   9   8  147.30  142.03
   2   9  -8   91.68  102.44
   2   9  -8  111.49  205.79
   2  -9  -8   28.73  180.22
  -2  -9   8  258.94  138.86
  -2   9   7  318.10  144.89
   2   9  -7  213.50   72.51
   2   9  -7   12.35  131.61
   2  -9  -7  285.21  172.12
  -2  -9   7   48.27  141.78
  -2   9   6  259.84  140.85
   2   9  -6  353.60  133.67
   2   9  -6  102.88  110.73
   2  -9  -6  353.10  173.46
  -2  -9   6  177.27  141.55
   2   9  -5 -109.27  101.52
  -2   9   5   80.99   80.19
   2  -9  -5  160.06  155.22
  -2  -9   5   22.94  129.42
   2   9  -4  280.77   76.80
  -2   9   4  246.87  136.40
   2  -9  -4  222.55  116.56
  -2  -9   4  184.16  145.35
   2   9  -3   82.66  107.38
  -2   9   3  -73.60  124.10
   2  -9  -3   36.71  155.05
  -2  -9   3   68.65   84.94
   2   9  -2  379.08   79.48
  -2   9   2  209.16   90.66
   2  -9  -2  181.96  171.46
  -2  -9   2  256.59  148.06
   2   9  -1    8.04  107.72
  -2   9   1  -72.88  114.80
   2  -9  -1  221.55  143.05
  -2  -9   1   23.93  137.34
   2   9   0 1338.83  107.07
  -2   9   0 1157.65  159.22
   2  -9   0  563.35  203.63
  -2  -9   0  931.50  124.17
  -2   9  -1  184.92  115.39
   2   9   1   78.93  110.51
  -2   9  -1   13.77   96.35
   2  -9   1  150.40  148.99
  -2  -9  -1   18.95  136.92
  -2   9  -2   29.13  113.89
   2   9   2  142.42  121.72
  -2   9  -2  380.17  161.18
   2  -9   2  184.44  101.02
  -2  -9  -2  137.10  143.50
  -2   9  -3   91.88  154.69
   2   9   3   52.15   77.43
  -2   9  -3  121.32  104.60
   2  -9   3  -11.17  146.97
  -2  -9  -3  112.11  141.61
  -2   9  -4   79.21  159.73
   2   9   4  112.32  117.39
  -2   9  -4   31.52   69.02
   2  -9   4   62.84  137.38
  -2  -9  -4  -18.73  149.11
  -2   9  -5   54.45  102.74
   2   9   5  194.68  117.95
  -2   9  -5  -61.25  108.15
   2  -9   5  -19.49  134.66
  -2  -9  -5  -31.21  149.42
  -2   9  -6  125.04  180.30
   2   9   6  157.89  131.33
  -2   9  -6  -44.03  106.37
   2  -9   6  245.90  139.10
  -2  -9  -6  236.43  155.34
  -2   9  -7   39.80  172.41
   2   9   7  187.71  119.65
  -2   9  -7   44.50  101.61
   2  -9   7   70.49  133.65
  -2  -9  -7  -18.08  150.75
  -2   9  -8  185.76  106.41
   2   9   8  289.36   87.64
  -2   9  -8  -14.54  199.10
   2  -9   8  -33.88  142.83
  -2  -9  -8  141.05  172.44
  -2   9  -9   99.20  101.70
   2   9   9  140.87   85.15
  -2   9  -9  -33.49  201.28
   2  -9   9  174.25  142.62
  -2  -9  -9  174.25  171.07
  -2   9 -10   20.55   95.66
   2   9  10 -142.23  126.41
  -2   9 -10   31.77  199.60
   2  -9  10  208.13  140.81
  -2  -9 -10  -64.07  158.87
  -2   9 -11   77.59  134.56
   2   9  11  146.82   86.51
  -2   9 -11  121.32  220.91
   2  -9  11   36.77  152.62
  -2  -9 -11   65.41  178.38
  -2   9 -12  -47.41  103.14
   2   9  12  206.18   88.74
  -2   9 -12  -14.88  221.07
   2  -9  12  103.28  148.49
  -2  -9 -12  -27.86  182.03
  -2   9 -13   12.76  224.45
   2   9  13  -98.71  133.20
  -2   9 -13   70.94  101.83
   2  -9  13   54.21  143.99
  -2  -9 -13   44.99  182.24
  -2   9 -14  567.06  164.63
   2   9  14  125.52  149.28
  -2   9 -14   48.76  116.67
   2  -9  14  475.64  160.20
  -2  -9 -14   71.85  206.75
   2  10 -12   77.98  123.12
   2  10 -12   85.15  253.33
  -2  10  12   55.16  161.94
  -2 -10  12  223.77  162.67
  -2  10  11   -8.63  161.38
   2  10 -11   96.50  245.64
   2  10 -11  -92.66  115.66
   2 -10 -11   92.50  198.76
  -2 -10  11  416.02  154.38
  -2  10  10  121.05  160.45
   2  10 -10  165.19  114.14
   2  10 -10  -51.78  240.65
   2 -10 -10  287.44  131.73
  -2 -10  10 -198.60  157.13
  -2  10   9  -41.14  153.71
   2  10  -9  110.62  147.76
   2  10  -9  213.26  110.85
   2 -10  -9   64.63  192.37
  -2 -10   9 -169.60  153.37
  -2  10   8   81.15  150.39
   2  10  -8  150.07  115.95
   2  10  -8  121.18  221.83
   2 -10  -8  -33.85  127.54
  -2 -10   8  133.20  148.91
  -2  10   7  -83.14  140.01
   2  10  -7 -213.05  206.06
   2  10  -7  -73.14  110.66
   2 -10  -7  274.63  186.47
  -2 -10   7  108.99  142.64
  -2  10   6   33.90   97.36
   2  10  -6   75.89  118.28
   2  10  -6  -81.07  203.15
   2 -10  -6 -147.34  186.37
  -2 -10   6  158.15  148.43
  -2  10   5  228.81  148.99
   2  10  -5  -91.30  131.16
   2  10  -5  335.36  119.97
   2 -10  -5   30.70  182.05
  -2 -10   5    9.75  161.70
   2  10  -4  128.45  111.28
  -2  10   4   58.10  139.35
   2 -10  -4  -28.48  178.99
  -2 -10   4 -169.21  149.18
   2  10  -3  -21.96  111.80
  -2  10   3 -277.36  132.69
   2 -10  -3  172.91  110.15
  -2 -10   3   83.93  141.27
   2  10  -2  300.35  131.82
  -2  10   2  370.12   93.42
   2 -10  -2   24.76  189.06
  -2 -10   2  -63.06  170.60
   2  10  -1  101.16   82.50
  -2  10   1  276.84  133.30
   2 -10  -1  -74.49  167.51
  -2 -10   1  -54.87  164.14
   2  10   0  321.34  121.24
  -2  10   0 -194.96  122.23
   2 -10   0   96.50  112.46
  -2 -10   0   61.83  102.08
  -2  10  -1  559.01  153.63
   2  10   1  539.21  149.19
  -2  10  -1  598.24  135.48
   2 -10   1  236.08  196.60
  -2 -10  -1  348.42  181.10
  -2  10  -2    4.04  122.01
   2  10   2  305.07  128.31
  -2  10  -2 -239.82  171.96
   2 -10   2   59.95  171.00
  -2 -10  -2   98.06  161.90
  -2  10  -3 -205.71  121.23
   2  10   3  327.60  130.21
  -2  10  -3  307.43  181.32
   2 -10   3  183.71  171.25
  -2 -10  -3  102.81  168.37
   2  10   4 -169.79  131.44
  -2  10  -4  225.59  180.76
  -2  10  -4  -71.40  113.57
   2 -10   4  -57.75  160.10
  -2 -10  -4   85.91  163.71
  -2  10  -5  192.36  121.80
   2  10   5  269.64  143.72
  -2  10  -5  -59.54  203.25
   2 -10   5  103.68  170.38
  -2 -10  -5  250.74  112.45
  -2  10  -6  -19.95  124.93
   2  10   6   50.96   87.99
  -2  10  -6   -4.07  112.29
   2 -10   6  158.82  160.89
  -2 -10  -6  293.41  179.61
   2  10   7  291.51  151.59
  -2  10  -7  353.59  127.02
  -2  10  -7   40.22  221.23
   2 -10   7  554.59  179.12
  -2 -10  -7  159.90  133.19
  -2  10  -8  374.04  212.21
   2  10   8  -87.36  140.06
  -2  10  -8  119.18  110.91
   2 -10   8   -8.57  164.66
  -2 -10  -8   31.39  184.88
   2  10   9 -110.41  136.43
  -2  10  -9  494.60  218.99
  -2  10  -9    3.37  109.73
   2 -10   9   31.87  161.95
  -2 -10  -9   95.76  183.83
  -2  10 -10   23.54  113.10
   2  10  10 -366.42  143.16
  -2  10 -10   16.33  147.54
   2 -10  10   55.44  166.58
  -2 -10 -10   42.82  194.23
  -2  10 -11    3.37  238.60
   2  10  11   -5.47  143.75
  -2  10 -11  119.69  114.66
   2 -10  11    2.36  164.78
  -2 -10 -11  -92.67  196.78
  -2  11   7   28.12  103.63
   2  11  -7  -35.38  221.59
   2  11  -7  -80.75  125.57
   2 -11  -7   85.59  209.14
  -2 -11   7   50.99  170.64
  -2  11   6  109.22  104.48
   2  11  -6 -173.83  129.19
   2  11  -6  233.89  141.94
   2 -11  -6 -140.74  199.01
  -2 -11   6   48.52  174.27
  -2  11   5   57.82  159.16
   2  11  -5  164.77  128.28
   2  11  -5  102.15  218.19
   2 -11  -5 -222.11  209.56
  -2 -11   5  -69.05  172.97
  -2  11   4  184.93  151.13
   2  11  -4 -100.10  137.85
   2  11  -4   11.90  127.98
   2 -11  -4  161.89  206.82
  -2 -11   4   18.75  112.08
   2  11  -3   37.55  131.99
  -2  11   3  148.82  146.42
   2 -11  -3 -140.13  195.63
  -2 -11   3 -213.42  170.04
   2  11  -2  147.14  135.41
  -2  11   2   89.18   97.81
   2 -11  -2  -14.00  205.15
  -2 -11   2  222.57  178.69
   2  11  -1    5.57  150.87
  -2  11   1  556.55  156.05
   2 -11  -1  155.85  213.78
  -2 -11   1  261.09  195.85
   2  11   0  241.47  133.46
  -2  11   0  -77.83  134.91
  -2  11   0 -102.37  116.81
   2 -11   0  -27.10  195.30
  -2 -11   0  -59.72  115.88
   2  11   1  114.52  140.28
  -2  11  -1  100.77  139.90
  -2  11  -1   90.04  185.52
   2 -11   1  132.04  193.67
  -2 -11  -1 -240.48  182.24
  -2  11  -2  106.18  124.10
   2  11   2 -181.63  140.06
  -2  11  -2   65.43  182.46
   2 -11   2   42.07  184.43
  -2 -11  -2  113.67  180.82
  -2  11  -3  -32.43  125.49
   2  11   3  -65.17  142.76
  -2  11  -3   58.08   80.32
   2 -11   3  203.66  114.09
  -2 -11  -3 -201.42  112.62
  -2  11  -4  -53.74  127.33
   2  11   4  210.82   94.70
  -2  11  -4 -101.13  207.15
   2 -11   4 -157.15  123.78
  -2 -11  -4  275.71  189.00
  -2  11  -5 -240.39  129.51
   2  11   5  208.96  149.78
  -2  11  -5 -350.93  218.61
   2 -11   5 -191.66  189.21
  -2 -11  -5  115.09  200.70
  -2  11  -6  -45.51  230.64
   2  11   6  163.47  159.16
  -2  11  -6  210.29  126.62
   2 -11   6  199.33  200.07
  -2 -11  -6   81.61  212.12
   2  11   7  110.22  149.86
  -2  11  -7  -52.57  126.24
   2 -11   7   57.05  185.42
  -2 -11  -7   48.76  205.60
  -3   0  23 -273.41  162.27
  -3   0  22   13.04   46.69
  -3   0  22  -61.79   86.58
  -3   0  22  133.76   89.63
  -3   0  21   34.39   92.86
  -3   0  21    9.27  136.57
  -3   0  21   71.70   49.04
  -3   0  20  -83.47   69.53
  -3   0  20   -9.44   47.44
  -3   0  20  148.68  123.93
  -3   0  19   22.41   45.58
  -3   0  19   43.93  117.23
  -3   0  19   24.35   70.89
  -3   0  18  -27.08  107.42
  -3   0  18  -33.87   45.10
  -3   0  18    6.21   67.35
  -3   0  17  -74.92  100.00
  -3   0  17   43.12   42.75
  -3   0  16  899.21  132.95
  -3   0  16  924.88   76.91
   3   0 -15  -14.69   92.12
  -3   0  15  -12.04   89.89
  -3   0  15   32.64   36.94
   3   0 -14  333.83  100.30
  -3   0  14  394.14   62.24
  -3   0  14  357.14   43.67
   3   0 -13    7.88   79.84
  -3   0  13   -4.72   33.74
  -3   0  13  -56.65   75.70
   3   0 -12 3609.22  173.59
  -3   0  12 3744.49  168.12
  -3   0  12 3846.13  100.08
   3   0 -11    0.99   70.12
  -3   0  11   -0.17   29.71
  -3   0  11   42.24   64.68
   3   0 -10 3628.00  150.39
  -3   0  10 3649.28  107.54
  -3   0  10 3558.10  147.35
   3   0  -9  227.98   69.95
   3   0  -9  190.76   41.72
  -3   0   9  158.01   62.04
  -3   0   9  163.71   36.74
   3   0  -8 7681.15  227.09
   3   0  -8 7782.57  176.37
  -3   0   8 7522.95  169.86
  -3   0   8 7371.00  203.08
   3   0  -7  322.29   48.45
   3   0  -7  366.30   65.92
  -3   0   7  248.62   50.92
  -3   0   7  248.24   44.95
   3   0  -611168.69  285.29
   3   0  -611111.86  249.80
  -3   0   610888.95  243.47
  -3   0   610942.72  253.24
   3   0  -5   61.74   68.42
   3   0  -5   71.59   29.66
  -3   0   5   57.41   37.41
  -3   0   5   78.87   44.15
   3   0  -432827.26  827.51
   3   0  -432644.92  836.62
  -3   0   432580.13  844.80
   3   0  -3   -4.60   42.77
  -3   0   3   -0.68   41.99
   3   0  -2  390.78   45.32
  -3   0   2  278.46   28.74
   3   0  -1   91.20   39.68
  -3   0   1  161.38   39.62
   3   0   0  993.97   50.46
  -3   0   0  941.53   46.29
   3   0   1  352.83   35.13
  -3   0  -1  269.68   32.58
   3   0   2   -9.54   33.80
  -3   0  -2    8.48   24.70
   3   0   3   31.18   27.15
  -3   0  -3  -11.42   26.36
   3   0   4 4180.13   76.75
   3   0   4 4200.98  179.76
  -3   0  -4 4155.48   68.59
   3   0   5  -47.81   79.96
   3   0   5   11.29   16.56
  -3   0  -5    0.57   18.55
   3   0   6 2693.03   37.06
   3   0   6 3160.92  162.67
  -3   0  -6 2647.91   40.71
   3   0   7  -26.07   89.31
   3   0   8  599.85   77.01
   3   0   9  -38.08   98.41
   3   0  10  245.12  108.69
   3   0  11  118.22  105.44
   3   0  12  135.46  112.43
   3   0  13   96.91  119.82
   3   0  14  646.27  150.50
   3   0  15  -63.81  131.90
   3   0  16   84.70  142.22
   3   0  17   69.91  147.49
   3   0  18  146.15  163.52
   3   0  19   10.83  148.58
   3   0  20 -277.86  183.56
   3   0  21   36.86  179.28
   3   0  22 -130.81  197.79
  -3   1  23   83.89  140.17
  -3   1  23  -18.78   66.12
  -3   1  23   -4.25   59.50
  -3  -1  23   -8.88  150.83
  -3   1  22 -135.81  129.57
  -3   1  22  -67.78   73.49
  -3   1  22   69.08   48.75
  -3  -1  22   50.83  149.29
  -3  -1  22  124.19   60.05
  -3  -1  22 -134.91   64.69
  -3   1  21  -33.15  125.99
  -3   1  21  -27.29   78.13
  -3  -1  21  129.97   51.37
  -3  -1  21 -184.15  141.90
  -3  -1  21   -9.81   89.08
  -3   1  20   93.65  120.53
  -3   1  20   48.76   48.57
  -3   1  20  175.86  102.37
  -3  -1  20   30.29   51.58
  -3  -1  20   11.95   88.54
   3   1 -19  -38.84  136.22
  -3   1  19   -9.93  112.75
  -3   1  19   20.42   45.87
  -3   1  19   83.79   77.20
  -3  -1  19   90.19  120.08
  -3  -1  19   -8.83   61.74
   3   1 -18    8.63  131.10
  -3   1  18   25.77  107.62
  -3   1  18   17.24   75.05
  -3   1  18   84.02   45.93
  -3  -1  18   53.84   63.29
  -3  -1  18  164.67  120.55
   3   1 -17  154.23  126.05
  -3   1  17   78.38  100.88
  -3   1  17   82.36   46.57
  -3   1  17   73.96   76.21
  -3  -1  17  131.51   61.80
  -3  -1  17   83.92  117.37
   3   1 -16  165.78  112.34
  -3   1  16   25.65   70.91
  -3   1  16   38.31   43.29
  -3   1  16   24.37   89.70
  -3  -1  16 -103.50  105.69
  -3  -1  16   36.55   44.34
   3   1 -15  133.14  112.68
  -3   1  15   43.17   84.38
  -3   1  15  136.05   42.33
  -3   1  15   63.80   74.99
  -3  -1  15  101.27   56.00
  -3  -1  15  144.08  101.76
   3   1 -14  989.66   60.83
   3   1 -14  958.72  132.85
  -3   1  14  853.59   71.78
  -3   1  14  818.39  100.93
  -3  -1  14  864.59  123.32
  -3  -1  14  908.74   58.68
   3   1 -13 1017.29  130.99
   3   1 -13 1051.82   58.24
  -3   1  13 1097.14   96.51
  -3   1  13 1040.06   69.26
  -3  -1  13 1055.19   71.03
  -3  -1  13 1132.67  118.11
   3   1 -12   62.01   38.46
   3   1 -12  212.46   89.72
  -3   1  12  149.93   58.22
  -3   1  12   65.17   34.35
  -3  -1  12  121.71   85.11
  -3  -1  12   27.73   36.76
   3   1 -11  528.27  100.65
   3   1 -11  542.93   45.27
  -3   1  11  538.85   64.64
  -3   1  11  437.13   40.86
  -3  -1  11  380.54   59.18
  -3  -1  11  532.58   93.24
   3   1 -10 1129.69  112.14
   3   1 -10 1044.77   70.58
  -3   1  10 1019.03   51.54
  -3   1  10  996.22   72.99
  -3  -1  10 1042.15  102.47
  -3  -1  10 1133.53   56.24
   3   1  -9 4949.58  197.05
   3   1  -9 4903.84  120.03
  -3   1   9 4589.99  116.06
  -3   1   9 4799.12  142.81
  -3  -1   9 5010.94  123.77
  -3  -1   9 4838.00  182.36
   3   1  -8  393.12   47.93
   3   1  -8  442.98   85.16
  -3   1   8  405.35   59.11
  -3   1   8  455.27   47.13
  -3  -1   8  345.99   83.31
  -3  -1   8  366.47   46.77
   3   1  -715571.51  360.78
   3   1  -715754.20  465.25
  -3   1   715363.93  355.20
  -3   1   715686.65  377.73
  -3  -1   716011.61  456.38
  -3  -1   715927.36  364.22
   3   1  -6 2013.53   75.48
   3   1  -6 1773.85  109.30
  -3   1   6 1846.21   78.22
  -3   1   6 1835.39   73.52
  -3  -1   6 1851.47   74.59
   3   1  -5  960.02   88.30
   3   1  -5 1015.74   63.08
  -3   1   5  952.37   64.27
  -3   1   5  997.33   64.13
  -3  -1   5  980.26   64.59
   3   1  -4  646.51   58.86
  -3   1   4  589.57   39.36
  -3   1   4  637.00   38.59
  -3  -1   4  579.68   60.40
   3   1  -322247.30  486.06
  -3   1   322660.28  546.08
  -3   1   323172.72  409.87
  -3  -1   321993.04  528.96
   3   1  -244443.84 1266.52
  -3   1   246432.26 1251.71
  -3  -1   244484.80 1268.54
  -3   1   133538.15  799.42
   3   1  -133880.00  866.27
  -3  -1   133694.62  859.70
   3  -1  -133648.66  760.27
   3   1   0 2317.15   81.92
  -3   1   0 2331.91   84.78
   3  -1   0 2366.03   70.21
  -3  -1   0 2279.37   79.88
   3   1   139233.73  965.69
  -3   1  -137891.80  986.15
  -3   1  -128009.56  676.75
   3  -1   138107.17  993.53
  -3  -1  -138494.28  946.26
   3   1   2   35.40   49.66
  -3   1  -2  117.70   63.11
  -3   1  -2   70.11   29.68
  -3  -1  -2  108.65   39.48
   3  -1   2   85.67   66.38
   3   1   3  681.17   44.33
  -3   1  -3  709.41   29.51
  -3   1  -3  805.41   89.27
   3  -1   3  723.22   94.38
  -3  -1  -3  705.47   44.34
  -3   1  -4  441.39   40.03
   3   1   4  430.79   34.36
  -3   1  -4  462.71   26.48
  -3   1  -4  501.34   88.85
   3  -1   4  590.18   95.37
  -3  -1  -4  460.32   37.95
   3   1   5 1929.24   51.53
  -3   1  -5 1850.21   32.38
  -3   1  -5 1976.77  134.02
  -3   1  -5 1937.12   41.61
   3  -1   5 2154.65  135.99
  -3  -1  -5 1962.21   68.12
   3   1   6  130.19   24.94
  -3   1  -6   79.00   89.91
   3  -1   6  131.69   58.20
  -3  -1  -6  142.59   37.61
   3   1   7  497.34   35.05
  -3   1  -7  598.30  102.15
   3  -1   7  478.70  108.29
  -3  -1  -7  471.24   42.82
   3   1   8 2058.97   54.00
  -3   1  -8 2007.75  100.30
   3   1   8 2304.73  147.02
  -3  -1  -8 1986.28   65.07
   3  -1   8 2092.36  159.35
   3   1   9  897.64   37.72
   3   1   9 1140.26  120.52
  -3   1  -9 1228.84  121.30
   3  -1   9  856.67   85.62
  -3  -1  -9  909.00   53.67
   3   1  10  645.79  117.85
   3   1  10  606.41   31.66
  -3   1 -10  864.17  121.34
   3  -1  10  834.94  125.02
   3   1  11 2294.73   54.25
   3   1  11 2372.90  121.74
  -3   1 -11 2201.04  124.79
   3  -1  11 2096.45  172.71
   3   1  12  483.60  120.11
   3   1  12  324.26   31.30
   3  -1  12  515.28   81.90
   3   1  13  842.47   36.20
   3   1  13  925.70  145.10
   3  -1  13  819.76  151.62
   3   1  14    8.63   13.74
   3   1  14   21.87   15.67
   3   1  14   78.11  117.01
   3  -1  14   46.70  120.89
   3   1  15  509.76  150.47
   3  -1  15  526.46   99.90
   3   1  16   93.49  147.30
   3  -1  16  224.21  142.05
   3   1  17 2024.56  162.62
   3  -1  17 2048.82  240.61
   3   1  18 -175.05  155.44
   3  -1  18   -4.90  160.64
   3   1  19  -52.43  167.69
   3  -1  19  338.54  173.40
   3   1  20  136.99  182.54
   3  -1  20  239.44  188.18
   3   1  21  287.41  184.81
   3  -1  21  -44.71  193.55
   3   1  22  222.68  193.84
   3  -1  22   51.65  199.06
  -3   2  23  136.36  139.11
  -3   2  23  -12.77   49.91
  -3   2  23   12.19   97.96
  -3  -2  23 -106.42  162.29
   3   2 -22  126.93  177.72
  -3   2  22  150.55  132.74
  -3   2  22   62.76   68.64
  -3   2  22   31.79  106.61
  -3  -2  22  -41.44   55.71
  -3  -2  22  109.18  102.27
   3   2 -21  336.06  119.40
  -3   2  21  107.24   90.04
  -3   2  21  140.00  129.07
  -3   2  21  211.97   72.74
  -3  -2  21   51.74   65.10
  -3  -2  21  447.70  159.99
   3   2 -20  -21.65  159.81
  -3   2  20   14.31   80.23
  -3   2  20   94.06  118.47
  -3   2  20  -32.21   67.90
  -3  -2  20  -37.96  142.05
  -3  -2  20   73.46   56.22
   3   2 -19  215.57  148.12
  -3   2  19   28.19  105.09
  -3   2  19   42.47   61.80
  -3   2  19  -59.86   76.29
  -3  -2  19    1.27  127.40
  -3  -2  19  -32.23   71.68
   3   2 -18  121.05   95.65
  -3   2  18   30.93   50.01
  -3   2  18  -39.48   77.75
  -3   2  18   91.10   98.30
  -3  -2  18    6.35  132.86
  -3  -2  18   62.57   70.27
   3   2 -17  217.13  140.05
   3   2 -17   67.31   45.90
  -3   2  17   58.12   49.44
  -3   2  17  111.43   98.47
  -3   2  17  176.92   91.73
  -3  -2  17 -155.55  125.36
  -3  -2  17   31.16   50.22
   3   2 -16  316.19  150.43
   3   2 -16  555.10   55.09
  -3   2  16  456.42  128.40
  -3   2  16  331.58   86.91
  -3   2  16  380.80   53.50
  -3  -2  16  365.81   78.29
  -3  -2  16  491.20  138.61
   3   2 -15    1.81   56.57
   3   2 -15    8.84  119.21
  -3   2  15   54.20   55.94
  -3   2  15   59.29   75.33
  -3   2  15   38.77   67.68
  -3  -2  15  -98.58  110.00
  -3  -2  15   85.65   47.38
   3   2 -14   57.38  109.90
   3   2 -14   32.59   42.09
  -3   2  14   75.96   52.76
  -3   2  14   76.39   65.42
  -3   2  14   18.84   64.47
  -3  -2  14  120.87   99.97
  -3  -2  14   37.62   59.60
   3   2 -13  508.37  129.05
   3   2 -13  625.39   53.01
  -3   2  13  655.04   77.72
  -3   2  13  528.83   48.87
  -3   2  13  738.33   81.91
  -3  -2  13  454.27  117.64
  -3  -2  13  608.65   57.29
   3   2 -12  132.59   40.55
   3   2 -12  171.23   97.02
  -3   2  12   55.62   66.81
  -3   2  12    8.03   38.48
  -3   2  12   82.87   57.57
  -3  -2  12   18.91   87.85
  -3  -2  12   24.10   43.65
   3   2 -11  393.55  109.22
   3   2 -11  431.81   46.47
  -3   2  11  358.60   44.00
  -3   2  11  428.60   63.08
  -3   2  11  321.29   80.16
  -3  -2  11  469.83   50.66
  -3  -2  11  277.75  103.73
   3   2 -10  658.20  116.86
   3   2 -10  789.01   53.94
  -3   2  10  882.97   93.60
  -3   2  10  770.38   54.93
  -3   2  10  861.80   89.37
  -3  -2  10  685.29   71.74
  -3  -2  10  853.74   56.68
   3   2  -9   51.05   38.92
   3   2  -9   14.51   54.64
  -3   2   9   30.09   75.02
  -3   2   9  107.60   63.35
  -3   2   9    8.42   27.68
  -3  -2   9   20.81   43.06
  -3  -2   9   48.04   51.70
   3   2  -8 3868.22  182.48
   3   2  -8 4002.08  109.28
  -3   2   8 3842.84  138.35
  -3   2   8 4173.17  129.07
  -3  -2   8 3903.66  112.86
   3   2  -7    8.73   42.30
   3   2  -7    6.78   77.84
  -3   2   7  -14.60   79.74
  -3   2   7   -5.45   39.94
  -3  -2   7   51.02   44.41
   3   2  -6  856.71  104.04
   3   2  -6  641.35   61.59
  -3   2   6  820.32  110.64
  -3  -2   6  847.40   41.57
   3   2  -5  516.72   38.70
  -3   2   5  588.93  104.14
  -3  -2   5  504.85   58.86
   3   2  -4 4378.89  131.67
  -3   2   4 4545.19  146.65
  -3  -2   4 4515.02  130.81
   3   2  -3  383.02   59.55
  -3   2   3  335.82  102.74
  -3  -2   3  314.53   39.31
   3   2  -2 5284.41  152.92
  -3   2   2 5416.97  216.55
  -3  -2   2 5027.02  117.77
   3   2  -1 6982.37  188.07
  -3   2   1 6973.02  244.35
  -3   2   1 7057.10  146.11
  -3  -2   1 6912.35  190.20
   3   2   0 2834.59  109.39
  -3   2   0 2874.78  117.14
  -3   2   0 2757.83  136.42
  -3  -2   0 2918.08  110.95
   3   2   1 8054.89  166.78
  -3   2  -1 8144.19  215.00
  -3   2  -1 8089.69  229.34
  -3  -2  -1 7899.19  203.19
   3  -2   1 8127.31  215.63
  -3   2  -210195.41  251.97
   3   2   210272.13  242.28
  -3   2  -210134.74  281.78
  -3  -2  -210025.53  245.52
   3  -2   2 9976.97  276.04
   3   2   3   96.01   47.90
  -3   2  -3   96.63   47.56
  -3   2  -3  114.95   75.49
  -3  -2  -3   85.12   53.39
   3  -2   3  176.68   77.08
   3  -2   3  125.18   51.03
   3   2   4  449.29   51.76
  -3   2  -4  456.73   44.71
  -3   2  -4  471.48   57.36
  -3  -2  -4  419.08   55.90
   3  -2   4  464.05   93.45
   3  -2   4  445.00   51.72
   3   2   5  509.09   48.77
  -3   2  -5  583.40   47.50
  -3   2  -5  478.52   60.67
  -3  -2  -5  560.52   71.04
   3  -2   5  497.91   44.60
   3  -2   5  419.56  100.48
   3   2   6 2204.82   72.96
  -3   2  -6 2232.49   60.37
  -3   2  -6 2025.43  142.48
  -3  -2  -6 2059.95   79.02
   3  -2   6 2123.53  146.77
   3   2   7 1856.80   81.74
  -3   2  -7 1627.74  144.81
  -3   2  -7 1867.06   45.42
  -3  -2  -7 1815.27   75.68
   3  -2   7 1828.28  141.94
  -3   2  -8 3305.82  133.62
   3   2   8 3454.66  106.21
  -3   2  -8 3266.63   59.22
  -3  -2  -8 3315.52  125.20
   3  -2   8 3651.64  184.77
  -3   2  -9 1505.54  146.32
   3   2   9 1571.72   60.48
  -3   2  -9 1455.06   27.35
  -3  -2  -9 1459.42   70.29
   3  -2   9 1582.58  147.27
  -3   2 -10 1082.72   96.53
   3   2  10 1186.70   52.11
  -3  -2 -10 1190.27   78.13
   3  -2  10 1314.74  140.30
   3   2  11  172.73   35.18
   3   2  11  214.55  107.61
  -3   2 -11  311.60  117.92
   3  -2  11  182.22  117.68
  -3  -2 -11  179.58   58.17
  -3   2 -12 1905.11  178.53
   3   2  12 1615.93   77.04
   3   2  12 1807.66  163.21
   3  -2  12 1823.20  178.39
   3   2  13    1.75  115.93
   3   2  13   97.99   42.77
  -3   2 -13  111.38  121.93
   3  -2  13  -30.10  124.64
   3   2  14  148.38   75.20
   3   2  14  -18.08   43.09
  -3   2 -14  127.01  124.91
   3  -2  14   20.39  125.88
   3   2  15  157.89   43.90
   3   2  15   67.14   32.16
   3   2  15  -35.36  135.19
  -3   2 -15  193.16  144.10
   3  -2  15  197.85  140.92
   3   2  16  472.37   52.97
   3   2  16  422.76   36.58
   3   2  16  724.45  165.60
  -3   2 -16  522.56  118.10
   3  -2  16  692.98  169.47
   3   2  17  -14.30   36.39
   3   2  17    6.40   31.30
   3   2  17  -97.77  141.77
   3  -2  17  -56.36  148.18
   3   2  18   83.28  102.66
   3   2  18   63.33   33.15
   3  -2  18   26.39  103.99
   3   2  19  196.42  171.66
   3  -2  19  121.58  174.31
   3   2  20   24.35  180.82
   3  -2  20  263.87  189.49
   3   2  21  472.49  208.69
   3  -2  21  289.15  211.69
   3   2  22  -83.64  194.02
   3  -2  22  -58.70  197.53
   3   3 -22   45.46  199.49
  -3   3  22  119.31   86.58
  -3   3  22  186.46  128.52
  -3   3  22   31.40   76.18
  -3  -3  22   13.60  112.04
   3   3 -21   39.55  192.37
  -3   3  21   43.15   77.73
  -3   3  21  116.14  114.51
  -3   3  21   55.85  117.08
  -3  -3  21   24.61   84.15
  -3  -3  21  289.84  108.73
   3   3 -20   40.92   30.56
   3   3 -20   51.18  177.90
  -3   3  20  114.77   83.31
  -3   3  20  -75.23   71.92
  -3  -3  20   11.92   79.89
  -3  -3  20    7.98  102.99
   3   3 -19  -78.96  107.19
   3   3 -19    7.24   59.86
  -3   3  19  -55.94   98.82
  -3   3  19   20.49   52.70
  -3   3  19  108.14   79.13
  -3  -3  19  -72.82   57.84
  -3  -3  19   17.63   94.92
   3   3 -18  141.97   49.90
   3   3 -18  -10.97  161.79
  -3   3  18   -3.05  111.84
  -3   3  18  107.99   92.53
  -3   3  18   50.73   53.42
  -3  -3  18   59.02   62.48
  -3  -3  18  -27.56   95.62
   3   3 -17  180.81  154.35
   3   3 -17   96.93   68.08
  -3   3  17   94.74   52.26
  -3   3  17  174.67   82.66
  -3   3  17  133.46   90.36
  -3  -3  17  111.17   77.08
  -3  -3  17   92.12   91.82
   3   3 -16  292.64   56.07
   3   3 -16  178.13  157.16
  -3   3  16  261.82   54.95
  -3   3  16  326.70   87.10
  -3   3  16  360.26   85.95
  -3  -3  16  110.08   64.72
  -3  -3  16  275.14   92.30
   3   3 -15   52.98  141.07
   3   3 -15  265.49   54.25
  -3   3  15  248.69   64.06
  -3   3  15  364.89   91.06
  -3   3  15  407.69   79.20
  -3  -3  15  133.45   85.46
  -3  -3  15  128.06   60.12
   3   3 -14  220.62   52.44
   3   3 -14  209.11  133.33
  -3   3  14  173.87   88.28
  -3   3  14  164.50   59.35
  -3   3  14  306.43   74.14
  -3  -3  14  138.43   72.70
  -3  -3  14   32.58   74.85
   3   3 -13  433.88   54.21
   3   3 -13  296.84  130.15
  -3   3  13  333.75   94.99
  -3   3  13  633.04   75.49
  -3   3  13  271.61   54.26
  -3  -3  13  319.53   60.24
   3   3 -12   37.45   56.09
   3   3 -12    7.46  102.40
  -3   3  12    5.22   29.64
  -3   3  12   40.30   58.92
  -3   3  12   56.18   81.43
  -3  -3  12    5.26   48.25
   3   3 -11  451.50  123.37
   3   3 -11  530.17   54.67
  -3   3  11  624.43   70.53
  -3   3  11  760.64  101.75
  -3  -3  11  588.58   61.70
   3   3 -10  168.17   47.93
   3   3 -10  157.98  105.15
  -3   3  10  349.54   72.81
  -3   3  10  323.38   90.82
  -3  -3  10  225.09   51.98
   3   3  -9 2584.98  166.21
   3   3  -9 2551.77   94.50
  -3   3   9 2766.01  155.26
  -3  -3   9 2543.83  100.30
   3   3  -8  378.14  107.58
   3   3  -8  526.34   54.52
  -3   3   8  487.44   99.07
  -3  -3   8  501.59   60.85
   3   3  -7 2932.21   77.34
   3   3  -7 2795.49  167.95
  -3   3   7 2913.09  159.10
  -3  -3   7 2819.39  106.37
   3   3  -6  881.39   75.85
   3   3  -6  694.10   63.14
  -3   3   6  851.64  108.49
  -3  -3   6  727.94   68.47
   3   3  -5   44.41   49.79
  -3   3   5   71.29   87.58
  -3  -3   5  -34.01   51.76
   3   3  -4 1066.40   52.46
  -3   3   4 1216.67   79.98
  -3  -3   4 1203.42   80.67
   3   3  -3  738.35   71.00
  -3   3   3  736.12  108.17
   3  -3  -3  563.37  108.56
  -3  -3   3  666.92   74.18
   3   3  -2  222.48   65.94
  -3   3   2  258.95   60.50
   3  -3  -2  326.41   61.07
  -3  -3   2  278.09   68.17
   3   3  -1 3161.37  125.31
  -3   3   1 3384.61  154.01
   3  -3  -1 3220.70  164.85
  -3  -3   1 3022.98  126.32
   3   3   0  343.47   67.68
  -3   3   0  239.93   83.08
  -3   3   0  274.19   62.26
   3  -3   0  398.14   86.86
  -3  -3   0  285.94   70.65
   3   3   1 4759.70  147.87
  -3   3  -1 4496.67  154.59
  -3   3  -1 4533.89  162.39
   3  -3   1 4238.31  174.51
  -3  -3  -1 4353.29  153.80
   3   3   2 1381.66   85.91
  -3   3  -2 1283.46   98.12
  -3   3  -2 1310.10   89.02
  -3  -3  -2 1305.33   87.52
   3  -3   2 1293.43   97.07
   3   3   3  542.72   45.56
  -3   3  -3  632.63   90.52
  -3   3  -3  586.41   66.25
   3  -3   3  598.76   90.82
   3  -3   3  571.36   73.81
  -3  -3  -3  682.79   71.46
   3   3   4   10.51   52.67
  -3   3  -4    3.46   70.70
  -3   3  -4   26.46   58.61
  -3  -3  -4   -8.80   56.81
   3  -3   4   50.31   46.80
   3  -3   4   35.34   71.56
  -3   3  -5  630.50   69.11
  -3   3  -5  555.90  104.64
   3   3   5  660.62   64.25
   3  -3   5  790.62   67.39
   3  -3   5  630.82   64.01
  -3  -3  -5  656.42   70.68
  -3   3  -6  877.03  114.15
   3   3   6  844.23   68.11
  -3   3  -6  858.87   48.96
   3  -3   6  884.35   62.16
  -3  -3  -6  853.09   77.54
   3  -3   6  990.15  109.01
   3   3   7  112.24   68.69
  -3   3  -7  160.67   96.69
  -3   3  -7  280.24   43.46
   3  -3   7  148.64   95.87
   3  -3   7  260.92   45.09
  -3  -3  -7  136.68   60.07
   3   3   8  106.07   49.96
  -3   3  -8   37.23  101.01
  -3   3  -8  127.60   35.98
  -3  -3  -8   67.46   57.43
   3  -3   8  196.87   96.05
   3  -3   8  178.90   49.95
   3   3   9  147.38   46.85
  -3   3  -9   86.53   29.73
  -3   3  -9   42.45  105.60
  -3  -3  -9   96.87   74.92
   3  -3   9  141.59   99.77
   3  -3   9   74.75   44.29
   3   3  10  521.70   58.92
  -3   3 -10  518.66   32.43
  -3   3 -10  562.12  127.45
   3  -3  10  504.86   49.27
   3  -3  10  578.37  122.76
  -3  -3 -10  550.16   74.97
   3   3  11  313.83   53.55
  -3   3 -11  254.87   26.52
  -3   3 -11  586.10  121.31
   3  -3  11  229.06   78.42
   3  -3  11  286.42   39.26
  -3  -3 -11  436.90   66.77
   3   3  12   64.80   47.00
  -3   3 -12  155.34  114.09
  -3   3 -12   24.04   19.99
  -3  -3 -12   14.50   59.97
   3  -3  12  -41.71   73.32
   3   3  13  625.58   79.23
   3   3  13  548.37  143.84
  -3   3 -13  498.72  160.14
   3  -3  13  603.88   99.59
   3   3  14   83.44   51.72
   3   3  14   73.58  129.05
  -3   3 -14  240.55  148.08
   3  -3  14  171.98  131.90
   3   3  15 1375.64  129.74
   3   3  15 1079.20   99.43
  -3   3 -15 1301.46  142.23
   3  -3  15 1510.98  194.99
   3   3  16   48.07   50.82
   3   3  16  203.87  141.76
  -3   3 -16  133.38  163.98
   3  -3  16   -4.85  142.54
   3   3  17  197.11  146.66
   3   3  17   47.27   66.25
   3   3  17   57.55   34.59
  -3   3 -17  151.88  115.49
   3  -3  17   78.68  161.85
   3   3  18   17.21   32.00
   3   3  18  -45.04  153.25
   3   3  18  110.95   62.52
  -3   3 -18   39.08  179.23
   3  -3  18  371.42  166.84
   3   3  19   37.01   40.15
   3   3  19  487.23  166.35
   3   3  19   46.68   59.60
  -3   3 -19  336.28  129.02
   3  -3  19   20.03  118.17
   3   3  20   28.19  172.44
   3  -3  20   33.79  180.85
   3   3  21  417.09  199.85
   3  -3  21  127.36  208.99
   3   4 -22  -93.58  218.33
  -3   4  22  -47.66  124.61
  -3   4  22   81.96  106.35
  -3   4  22  154.04   65.13
   3   4 -21  150.82   64.35
   3   4 -21   88.28  196.79
  -3   4  21  -64.97   59.78
  -3   4  21  128.35  103.09
  -3   4  21   81.75  115.09
  -3  -4  21   85.03   93.44
   3   4 -20   39.31  196.27
   3   4 -20  171.37   57.27
  -3   4  20  116.98   64.85
  -3   4  20  193.03  107.63
  -3   4  20  -15.71  146.27
  -3  -4  20  255.62  101.05
   3   4 -19   88.83  186.64
   3   4 -19  165.43   75.76
  -3   4  19  111.66  105.56
  -3   4  19   92.66  105.81
  -3   4  19   46.75   62.41
  -3  -4  19  121.18   74.00
   3   4 -18   39.40   56.26
   3   4 -18   33.87  168.40
  -3   4  18   -3.54   90.66
  -3   4  18   -0.19   96.21
  -3   4  18   49.52   56.95
  -3  -4  18  -16.20   69.26
   3   4 -17  -27.40   74.13
   3   4 -17    6.91  103.11
  -3   4  17   40.27   51.35
  -3   4  17   38.98   87.77
  -3   4  17   25.22   94.66
  -3  -4  17   60.63   64.55
   3   4 -16  116.11  146.63
   3   4 -16   -6.30   54.24
  -3   4  16  -18.34   82.12
  -3   4  16  -12.34   49.68
  -3   4  16  200.29   90.58
  -3  -4  16  -87.32   81.27
   3   4 -15   90.74   70.71
   3   4 -15   23.40  136.56
  -3   4  15   -1.58   94.99
  -3   4  15   37.27   73.83
  -3   4  15    0.54   34.58
  -3  -4  15   28.22   61.36
   3   4 -14  -16.35  134.65
   3   4 -14   75.26   54.18
  -3   4  14  309.10   95.45
  -3   4  14  102.02   75.85
  -3  -4  14   52.61   63.04
   3   4 -13   58.16  125.27
   3   4 -13   45.56   50.90
  -3   4  13  147.33   92.94
  -3   4  13   95.81   70.99
  -3  -4  13   89.82   61.42
   3   4 -12  138.12   51.22
   3   4 -12  146.09  123.68
  -3   4  12  135.37   94.07
  -3   4  12   -7.69   66.04
  -3  -4  12  128.58   79.61
   3   4 -11   31.56   47.48
   3   4 -11  -74.51   73.23
  -3   4  11  -50.76   87.03
  -3  -4  11  105.78   74.65
   3   4 -10  -47.11  103.58
   3   4 -10   21.17   48.15
  -3   4  10    8.22   86.29
  -3  -4  10   18.94   70.87
   3   4  -9  -17.83  104.58
   3   4  -9   78.31   50.66
  -3   4   9  176.10   89.59
  -3  -4   9   60.73   57.50
   3   4  -8   27.26  101.76
   3   4  -8   62.14   48.77
  -3   4   8  -53.71   85.23
  -3  -4   8   30.93   53.74
   3   4  -7  -25.08  102.20
   3   4  -7   91.75   52.64
  -3   4   7  117.38   87.09
  -3  -4   7   10.27   57.32
   3   4  -6  107.50   54.12
  -3   4   6   26.00   90.04
   3  -4  -6   70.70   57.30
  -3  -4   6   76.97   38.92
   3   4  -5  247.43   59.37
  -3   4   5  299.33   92.33
   3  -4  -5  209.76   99.85
  -3  -4   5  180.27   64.85
  -3   4   4  204.68   56.82
   3   4  -4  126.55   39.09
  -3  -4   4  111.69   42.56
   3  -4  -4   88.93   96.88
   3   4  -3  405.85   47.56
  -3   4   3  350.91  100.23
   3  -4  -3  374.16   68.56
  -3  -4   3  308.91   73.24
   3   4  -2  250.23   44.67
  -3   4   2  221.19   58.65
   3  -4  -2  234.11   97.54
  -3  -4   2  250.37   72.20
  -3   4   1  219.86   79.80
   3   4  -1  143.38   42.31
  -3  -4   1   97.39   45.37
   3  -4  -1  160.54   86.78
   3   4   0 1162.59   93.69
  -3   4   0 1058.59   65.03
  -3   4   0 1230.52  101.56
  -3  -4   0 1248.20   63.45
   3  -4   0 1048.99  117.09
   3   4   1 5935.81  187.49
  -3   4  -1 5631.49  205.45
  -3   4  -1 6014.67  199.81
  -3  -4  -1 5556.44  201.78
   3  -4   1 5752.06  219.61
   3   4   2  526.11   78.11
  -3   4  -2  547.41   79.69
  -3   4  -2  501.50   90.31
  -3  -4  -2  507.09   80.45
   3  -4   2  514.62   87.32
   3   4   3 3283.43  135.48
  -3   4  -3 3383.24  125.50
  -3   4  -3 3378.75  159.88
  -3  -4  -3 3227.40  146.53
   3  -4   3 3394.99  147.96
   3   4   4 3286.23  133.99
  -3   4  -4 3251.70  168.23
  -3   4  -4 3381.85  123.68
  -3  -4  -4 3012.34  105.42
   3  -4   4 3314.89  140.45
   3   4   5 1146.96   85.23
  -3   4  -5  935.55  120.93
  -3   4  -5 1130.55   71.46
  -3  -4  -5 1196.29   91.03
   3  -4   5 1152.84   87.23
   3   4   6 1445.06   89.31
  -3   4  -6 1214.32  129.22
  -3   4  -6 1289.88   86.69
  -3  -4  -6 1108.57  100.03
   3  -4   6 1315.63   87.70
   3  -4   6 1344.59  125.18
   3   4   7  905.32   82.38
  -3   4  -7  742.22  131.86
  -3   4  -7  936.59   71.74
  -3  -4  -7  824.26   91.32
   3  -4   7 1059.96   78.04
   3  -4   7  821.32   75.86
   3   4   8  897.16   79.89
  -3   4  -8  908.98   68.46
  -3   4  -8  664.60  133.54
  -3  -4  -8  920.17   90.58
   3  -4   8 1067.41  126.45
   3  -4   8  873.48   71.54
   3   4   9  672.12   74.74
  -3   4  -9  643.05  130.55
  -3   4  -9  554.75   47.16
   3  -4   9  477.53   60.75
   3  -4   9  645.72   81.02
   3   4  10   69.91   60.91
  -3   4 -10   20.95   75.00
  -3   4 -10   89.93   43.86
  -3  -4 -10   30.19   76.63
   3  -4  10   58.23   62.83
   3  -4  10  -37.19  106.54
   3   4  11  188.70   65.28
  -3   4 -11  172.67   40.78
  -3   4 -11  263.52  134.33
  -3  -4 -11  110.75   84.50
   3  -4  11  191.20   63.57
   3  -4  11  253.78  121.29
   3   4  12  725.89   80.86
  -3   4 -12  703.85  165.43
  -3   4 -12  623.95   51.60
  -3  -4 -12  591.32   99.99
   3  -4  12  692.88  150.85
   3  -4  12  635.51   72.82
  -3   4 -13   14.62  142.65
   3   4  13   43.93   64.25
  -3   4 -13   81.71   35.95
   3  -4  13  258.94  133.84
  -3  -4 -13  120.50   79.73
   3  -4  13   78.54   56.54
   3   4  14  460.93   97.05
  -3   4 -14  837.29  171.88
  -3   4 -14  332.54   35.48
   3  -4  14  269.27  159.81
   3  -4  14  355.44   53.14
   3   4  15  -79.19  135.80
   3   4  15   15.67   64.60
  -3   4 -15   60.73  157.91
  -3   4 -15   22.42   17.72
   3  -4  15 -147.06  147.95
   3   4  16   98.88   66.53
   3   4  16   89.72  146.10
  -3   4 -16   -8.79  114.71
   3  -4  16  124.26  155.82
   3   4  17  154.14   69.49
   3   4  17  -15.78  157.62
  -3   4 -17    6.28  180.26
   3  -4  17  336.03  173.65
   3   4  18  136.08   85.29
   3   4  18 -149.97  102.86
  -3   4 -18  -34.18  182.28
   3  -4  18   35.71  164.50
   3   4  19   -3.77   39.84
   3   4  19  -58.38  163.38
   3   4  19  -48.68   63.65
  -3   4 -19 -355.69  187.43
   3  -4  19  280.86  174.53
   3   4  20   77.29   63.79
   3   4  20  -43.76  176.04
   3   4  20  -28.88   35.95
  -3   4 -20  403.15  201.21
   3  -4  20   30.14  188.63
   3   4  21  -34.92  201.46
  -3   4 -21   60.00  225.48
   3  -4  21  350.10  140.83
   3   5 -21 -113.92  218.67
   3   5 -21   77.53   56.10
  -3   5  21   65.44  119.43
  -3   5  21   99.21   68.00
  -3   5  21   -0.99  114.14
  -3  -5  21   62.29   84.41
   3   5 -20  242.59  204.55
   3   5 -20  194.49   85.72
  -3   5  20   65.89   66.98
  -3   5  20 -127.07  120.26
  -3   5  20   10.89  113.97
  -3  -5  20  120.01   86.50
   3   5 -19  133.07  194.04
   3   5 -19   89.74   69.21
  -3   5  19   18.78   66.58
  -3   5  19  287.87  119.12
  -3   5  19   14.78  110.68
  -3  -5  19  114.14  110.72
   3   5 -18   75.00   71.45
   3   5 -18  110.35  184.05
  -3   5  18  -42.24   99.36
  -3   5  18   60.59   61.73
  -3   5  18  119.26  112.03
  -3  -5  18   39.26   81.93
   3   5 -17   19.65  116.07
   3   5 -17   69.64   69.04
  -3   5  17   75.37   44.07
  -3   5  17   79.39  126.26
  -3   5  17  -11.90  110.37
  -3  -5  17  251.12  105.53
   3   5 -16   23.86  106.76
   3   5 -16  -27.32   81.49
  -3   5  16   71.15  105.07
  -3   5  16  -34.19  118.45
  -3  -5  16  118.61   75.58
   3   5 -15   86.90   65.99
   3   5 -15  105.18  161.54
  -3   5  15  394.77  114.69
  -3   5  15  104.53  114.40
  -3  -5  15  149.01   79.37
   3   5 -14   65.52  136.91
   3   5 -14    6.23   59.02
  -3   5  14 -128.48   67.00
  -3   5  14   76.74   78.02
  -3  -5  14 -107.09   92.39
   3   5 -13   55.50  139.91
   3   5 -13   20.77   57.02
  -3   5  13   38.21  101.71
  -3  -5  13   25.58   70.17
   3   5 -12   68.14   55.58
   3   5 -12    4.25  130.36
  -3   5  12   -2.47   99.86
  -3  -5  12 -109.04   67.31
   3   5 -11  127.68   62.25
   3   5 -11  216.31   87.78
  -3   5  11  215.16  105.46
  -3  -5  11  223.86   73.82
   3   5 -10   28.54   80.21
   3   5 -10   58.58   56.54
  -3   5  10   71.16  100.06
  -3  -5  10   46.54   68.19
   3   5  -9 1291.97  177.54
   3   5  -9 1308.91   65.73
  -3   5   9 1611.40  142.23
  -3  -5   9 1477.98  105.56
   3   5  -8   83.30   56.97
   3   5  -8  -45.67  114.21
  -3   5   8  -87.64   94.75
  -3  -5   8    2.43   42.96
   3   5  -7 5692.98  246.23
   3   5  -7 5556.59  188.84
  -3   5   7 5624.45  252.66
   3  -5  -7 5082.22  255.59
  -3  -5   7 5256.19  201.83
   3   5  -6   86.05   61.03
  -3   5   6   35.33   92.39
   3  -5  -6  121.85  104.83
  -3  -5   6   73.23   69.65
   3   5  -5  124.77   60.70
  -3   5   5   10.49   57.46
   3  -5  -5   52.15  102.32
  -3  -5   5   49.23   44.69
   3   5  -4   71.84   65.74
  -3   5   4   19.59   90.80
   3  -5  -4  119.24  100.62
  -3  -5   4   61.45   70.52
   3   5  -3 1399.31   68.96
  -3   5   3 1264.04  119.49
   3  -5  -3 1266.90   94.14
  -3  -5   3 1197.10   71.88
   3   5  -2  144.85   67.99
  -3   5   2   58.19   83.09
   3  -5  -2    4.60   95.53
  -3  -5   2  105.03   73.00
   3   5  -1  933.70   96.19
  -3   5   1  878.54  108.50
   3  -5  -1 1101.47   81.05
  -3  -5   1  963.92   99.28
   3   5   0  638.81   81.84
  -3   5   0  440.67   94.12
   3  -5   0  523.36  107.90
  -3  -5   0  513.01   84.69
   3   5   1 1548.81   74.54
  -3   5  -1 1539.25  111.05
  -3   5  -1 1354.96  119.46
  -3  -5  -1 1525.87  118.06
   3  -5   1 1487.72   89.87
   3   5   2 1132.81   99.76
  -3   5  -2 1060.50  116.25
  -3   5  -2 1103.59   67.62
   3  -5   2 1163.03  115.58
  -3  -5  -2 1161.26  105.65
   3   5   3 1157.66   66.62
  -3   5  -3 1009.28  118.01
  -3   5  -3  871.33   62.04
  -3  -5  -3 1174.28  102.39
   3  -5   3  894.63  106.50
   3   5   4  408.42   80.35
  -3   5  -4  362.55  104.38
  -3   5  -4  498.76   71.90
  -3  -5  -4  503.67   87.76
   3  -5   4  383.25   88.00
   3   5   5  419.38   80.19
  -3   5  -5  237.80   71.01
  -3   5  -5  392.52   68.75
  -3  -5  -5  417.56   91.46
   3  -5   5  426.08   81.36
   3   5   6   47.58   69.48
  -3   5  -6   70.43   55.92
  -3   5  -6   19.94   63.89
  -3  -5  -6   51.39   79.10
   3  -5   6  126.04   71.01
   3   5   7  238.67   75.43
  -3   5  -7  287.88   58.52
  -3   5  -7    3.74   78.65
  -3  -5  -7  397.23   86.21
   3  -5   7  295.17   79.03
   3   5   8  226.14   79.32
  -3   5  -8  -38.34   77.01
  -3   5  -8  263.22   56.07
  -3  -5  -8  348.37   87.10
   3  -5   8  299.98   75.44
   3   5   9   87.65   73.02
  -3   5  -9   10.43  116.19
  -3   5  -9  135.58   47.37
  -3  -5  -9   64.10   87.62
   3  -5   9  159.99   89.56
   3  -5   9   -7.15   68.86
   3   5  10  749.46   93.11
  -3   5 -10  602.84   61.78
  -3   5 -10  786.23  155.37
  -3  -5 -10  577.72  111.03
   3  -5  10  581.03  107.37
   3  -5  10  609.16   97.55
   3   5  11 1169.51  108.09
  -3   5 -11  995.57  189.81
  -3   5 -11  897.62   74.08
  -3  -5 -11 1261.36  136.84
   3  -5  11 1119.45   97.94
   3  -5  11 1363.80  173.64
   3   5  12  -41.27   74.36
  -3   5 -12  103.35  143.68
  -3   5 -12   84.44   53.78
  -3  -5 -12  115.63   99.37
   3  -5  12   92.98  133.88
   3  -5  12  107.52   81.91
   3   5  13  292.03   88.21
  -3   5 -13  209.38   61.64
  -3   5 -13  286.41  167.55
  -3  -5 -13  356.87  115.30
   3  -5  13  381.13   91.31
   3  -5  13  367.99  150.86
   3   5  14   82.78  101.37
  -3   5 -14   13.54  161.55
  -3   5 -14   49.39   53.97
  -3  -5 -14  121.48  103.53
   3  -5  14   73.59   81.06
   3  -5  14   95.49  145.03
   3   5  15   88.20   83.98
  -3   5 -15  141.94  168.65
  -3   5 -15   44.29   48.53
   3  -5  15   64.31   74.17
   3  -5  15  293.78  151.00
   3   5  16   19.20   81.09
   3   5  16  189.48   97.01
  -3   5 -16  -18.47  175.68
  -3   5 -16    4.23   33.40
   3  -5  16   86.08  158.04
   3   5  17   78.47  158.80
   3   5  17  -83.85  108.86
  -3   5 -17  441.78  194.78
   3  -5  17  242.03  177.25
   3   5  18  391.64  177.63
   3   5  18  146.69   87.75
  -3   5 -18  318.93  219.80
   3  -5  18  154.96  194.52
   3   5  19  118.75  112.43
   3   5  19  530.99  189.94
  -3   5 -19  396.16  227.08
   3  -5  19  139.52  206.58
   3   5  20   78.78  118.30
   3   5  20   -3.48   32.60
   3   5  20  155.39  180.36
  -3   5 -20  189.09  220.43
   3  -5  20  180.80  200.50
   3   6 -20   47.29  226.36
   3   6 -20   28.20   77.41
  -3   6  20  265.05  124.58
  -3   6  20   64.16  125.75
  -3   6  20   17.61   73.43
  -3  -6  20   -7.30  100.74
   3   6 -19  311.12  209.80
   3   6 -19   20.55  106.82
  -3   6  19   38.17  114.97
  -3   6  19   38.66   77.03
  -3   6  19  -78.94  124.68
  -3  -6  19    0.68  123.21
   3   6 -18 -149.27  190.30
   3   6 -18  -11.33   80.65
  -3   6  18   86.40  119.10
  -3   6  18  -13.01  108.40
  -3   6  18   15.43   50.49
  -3  -6  18  -65.35   93.21
   3   6 -17   63.05  134.60
   3   6 -17  101.62   82.42
  -3   6  17  194.22  109.72
  -3   6  17  142.89  131.16
  -3  -6  17   67.36  127.59
   3   6 -16   87.00  176.41
   3   6 -16   30.82   90.69
  -3   6  16 -157.24  120.42
  -3   6  16  -26.89   94.39
  -3  -6  16   23.84   87.77
   3   6 -15  -28.17   68.65
   3   6 -15  105.18  173.20
  -3   6  15  149.52  115.27
  -3   6  15   23.72   92.58
  -3  -6  15  -25.35   82.36
   3   6 -14  334.94  187.87
   3   6 -14  195.58   76.75
  -3   6  14  408.85  133.66
  -3  -6  14  284.12   93.96
   3   6 -13  237.75  191.47
   3   6 -13  606.14   78.46
  -3   6  13  261.34  135.23
  -3  -6  13  333.24  129.18
   3   6 -12  510.07  178.10
   3   6 -12  593.24  101.56
  -3   6  12  355.27  132.74
  -3  -6  12  223.58   96.87
   3   6 -11    1.07   65.93
   3   6 -11   47.01  146.95
  -3   6  11  -70.34  107.07
  -3  -6  11  -18.11   78.95
   3   6 -10  184.95   69.87
   3   6 -10  119.40  152.56
  -3   6  10  100.97  108.93
  -3  -6  10 -112.99   81.94
   3   6  -9  -27.62  135.24
   3   6  -9   -0.75   67.04
  -3   6   9   35.16  103.20
  -3  -6   9    9.10   77.19
   3   6  -8   44.89   84.93
   3   6  -8   -4.24   67.27
  -3   6   8   49.66   99.58
   3  -6  -8  -34.96  113.05
  -3  -6   8  -31.50   75.24
   3   6  -7  156.86   71.74
   3   6  -7  135.06   95.60
  -3   6   7  172.54  105.04
   3  -6  -7  -20.95  120.03
  -3  -6   7  144.04   83.18
   3   6  -6   58.32   69.91
  -3   6   6  108.30  100.13
   3  -6  -6  228.71  117.00
  -3  -6   6  -63.30   79.49
   3   6  -5  212.72   50.97
  -3   6   5  208.88  108.15
   3  -6  -5  335.00  122.23
  -3  -6   5  233.50   55.77
   3   6  -4  281.78   79.13
  -3   6   4  241.02  109.52
   3  -6  -4  280.44   74.46
  -3  -6   4  157.42   88.85
   3   6  -3  542.00   89.91
  -3   6   3  509.58  115.02
   3  -6  -3  538.98  130.82
  -3  -6   3  816.20  101.61
   3   6  -2  216.80   75.34
  -3   6   2  158.10   59.02
   3  -6  -2  137.09   68.47
  -3  -6   2   88.55   85.07
   3   6  -1  125.22   51.07
  -3   6   1  298.11   91.22
   3  -6  -1  156.47  105.78
  -3  -6   1  217.54   88.65
   3   6   0  793.33   99.82
  -3   6   0  809.99   73.11
   3  -6   0  750.64  127.30
  -3  -6   0  798.11  111.93
   3   6   1  549.74   62.61
  -3   6  -1  361.25  112.44
  -3   6  -1  732.88   95.49
  -3  -6  -1  558.05   67.03
   3  -6   1  625.33  118.29
   3   6   2  764.45   97.69
  -3   6  -2  797.07   95.87
  -3   6  -2  491.75  113.93
  -3  -6  -2  850.25  110.10
   3  -6   2  391.86  120.27
   3   6   3  213.70   56.37
  -3   6  -3  231.84   79.42
  -3   6  -3  281.56  108.31
  -3  -6  -3  247.71   94.15
   3  -6   3  231.04   98.62
   3   6   4   67.74   80.63
  -3   6  -4   59.02  104.55
  -3   6  -4   80.49   74.57
  -3  -6  -4   75.47   94.52
   3  -6   4  102.92   92.36
   3   6   5  653.99  105.06
  -3   6  -5  701.20   88.41
   3  -6   5  608.02  110.60
  -3  -6  -5  686.83   76.36
   3   6   6 -104.55   80.36
  -3   6  -6   18.56   72.60
  -3   6  -6  158.15   65.59
  -3  -6  -6  117.95   94.34
   3  -6   6   70.23   88.50
   3   6   7   78.34   85.48
  -3   6  -7   88.91   64.77
  -3   6  -7  -16.68   79.29
  -3  -6  -7  177.22   96.27
   3  -6   7  111.92   86.19
   3   6   8  796.81  101.71
  -3   6  -8   42.77  155.99
  -3   6  -8  562.03   78.31
  -3  -6  -8  598.86  123.59
   3  -6   8  702.87  104.58
   3   6   9   48.71   85.26
  -3   6  -9  132.63   61.66
  -3   6  -9   11.27  128.04
  -3  -6  -9  -12.17  101.36
   3  -6   9  -56.01   83.60
   3   6  10  183.75   91.05
  -3   6 -10   28.95  146.22
  -3   6 -10  192.46   82.47
  -3  -6 -10  171.48  114.44
   3  -6  10  205.00  115.02
   3   6  11    8.08   82.40
  -3   6 -11   23.78  144.01
  -3   6 -11   37.90   54.72
  -3  -6 -11  -33.61  105.33
   3  -6  11  -53.19   78.86
   3   6  12  101.09   82.54
  -3   6 -12   42.17  152.62
  -3   6 -12  -50.46   57.36
  -3  -6 -12   42.05  112.94
   3  -6  12  -67.51   81.14
   3   6  13   11.13   90.11
  -3   6 -13   72.32   54.83
  -3   6 -13   99.65  165.51
  -3  -6 -13   76.08  119.98
   3  -6  13  -30.31   78.10
   3   6  14   96.85   91.55
  -3   6 -14   37.98   54.09
  -3   6 -14  -24.58  175.84
  -3  -6 -14  179.32  164.66
   3  -6  14   92.79  101.79
   3   6  15  147.57   97.42
  -3   6 -15   15.62   58.33
  -3   6 -15   54.96  186.93
  -3  -6 -15   75.96  131.25
   3  -6  15  140.87  108.00
   3   6  16  -26.75   92.77
  -3   6 -16   34.18   66.64
  -3   6 -16  -98.37  123.40
   3  -6  16  113.39   94.81
   3   6  17  173.81  124.65
  -3   6 -17   -6.85   46.75
  -3   6 -17  174.86  202.32
   3  -6  17  -16.89   72.73
   3   6  18  -28.82  175.46
   3   6  18   16.30   96.95
  -3   6 -18  395.17  215.12
   3   6  19  225.00  168.36
   3   6  19  529.31  199.45
  -3   6 -19   34.02  241.98
  -3   7  19  -12.30   61.81
   3   7 -18  279.63  119.54
   3   7 -18  -84.70  233.81
  -3   7  18  193.45  120.68
  -3   7  18   17.78  140.63
  -3  -7  18   40.76  118.93
   3   7 -17  201.50  216.96
   3   7 -17   -8.25   88.87
  -3   7  17   82.02  115.31
  -3   7  17  198.39  136.37
  -3  -7  17   78.60  114.34
   3   7 -16   83.48  211.88
   3   7 -16  -73.47   85.78
  -3   7  16  109.97  107.52
  -3   7  16  397.36  128.41
  -3  -7  16  116.94  114.84
   3   7 -15  168.81   82.02
   3   7 -15  107.90  205.71
  -3   7  15   42.37  131.00
  -3  -7  15   44.50  106.57
   3   7 -14  143.21   80.29
   3   7 -14  144.34  194.66
  -3   7  14   89.32  133.78
  -3  -7  14  -47.10  100.68
   3   7 -13 -160.85  123.77
   3   7 -13  -45.96  106.52
  -3   7  13   15.63  124.27
  -3  -7  13    8.03   98.23
   3   7 -12   99.09   80.95
   3   7 -12  166.54  120.21
  -3   7  12   87.33  125.39
  -3  -7  12  -36.29   97.34
   3   7 -11  -19.05   77.30
   3   7 -11  -19.60  109.58
  -3   7  11   59.01  118.17
  -3  -7  11   59.68   93.48
   3   7 -10  -70.72  113.31
   3   7 -10  128.07   81.03
  -3   7  10    9.28  120.03
  -3  -7  10   67.90   93.81
   3   7  -9  186.30  122.70
   3   7  -9  178.42   85.99
  -3   7   9  238.44  124.25
   3  -7  -9  336.12  141.92
  -3  -7   9   21.43  101.48
   3   7  -8 1096.70  216.29
   3   7  -8 1043.44  110.28
  -3   7   8 1293.40  159.03
   3  -7  -8 1086.27  119.78
  -3  -7   8  971.79   90.10
   3   7  -7  -66.70  100.10
   3   7  -7   24.38   79.02
  -3   7   7   76.09   71.43
   3  -7  -7   -2.96  129.82
  -3  -7   7   88.82   92.43
   3   7  -6  483.44   95.84
  -3   7   6  464.04  134.09
   3  -7  -6  554.96  147.42
  -3  -7   6  390.19  109.37
   3   7  -5  255.83   89.30
  -3   7   5  124.32  115.42
   3  -7  -5  171.92  133.14
  -3  -7   5  152.65  103.65
   3   7  -4  795.52   73.25
  -3   7   4  937.49  137.05
   3  -7  -4  857.35  155.35
  -3  -7   4  797.46   85.99
   3   7  -3   80.94   83.59
  -3   7   3  -12.37   64.04
   3  -7  -3   23.38  116.03
  -3  -7   3  122.41   96.94
   3   7  -2  444.42   93.96
  -3   7   2  326.60  108.60
   3  -7  -2  307.03   85.72
  -3  -7   2  233.88  109.54
   3   7  -1    5.64   54.62
  -3   7   1  132.88   96.72
   3  -7  -1   41.05  114.53
  -3  -7   1  156.49   97.95
   3   7   0  435.99  104.86
  -3   7   0  535.79  111.47
   3  -7   0  492.41  132.79
  -3  -7   0  420.98  119.35
  -3   7  -1   84.90  111.79
   3   7   1  141.56   58.59
  -3   7  -1  179.80   58.70
  -3  -7  -1   35.65  104.91
   3  -7   1  113.71  112.28
   3   7   2  165.19   86.46
  -3   7  -2 -139.48  111.57
  -3   7  -2  -32.90   87.11
  -3  -7  -2  118.99  104.16
   3  -7   2   94.25  109.60
   3   7   3   97.17   94.58
  -3   7  -3  194.08   89.51
  -3   7  -3   22.86  116.90
  -3  -7  -3   82.21  108.99
   3  -7   3  112.76  108.56
   3   7   4  178.16   67.24
  -3   7  -4  212.26  130.25
  -3   7  -4  265.91   88.98
  -3  -7  -4  312.12  116.27
   3  -7   4  203.39  112.11
   3   7   5  104.11   94.45
  -3   7  -5   54.76  127.86
  -3   7  -5   24.33   80.90
  -3  -7  -5  136.24  108.72
   3  -7   5   23.35  104.13
   3   7   6  306.82  102.72
  -3   7  -6  -20.97  141.05
  -3   7  -6  274.99   87.58
  -3  -7  -6  226.62  125.41
   3  -7   6  396.66  111.36
   3   7   7   52.75   94.80
  -3   7  -7   21.19  134.92
  -3   7  -7  -44.84   74.06
  -3  -7  -7   97.48  106.34
   3  -7   7  -58.92   98.91
   3   7   8  144.87  100.19
  -3   7  -8  184.11   76.73
  -3   7  -8    9.39  152.50
  -3  -7  -8   43.43  121.23
   3  -7   8   69.72  137.44
   3   7   9   84.63   96.28
  -3   7  -9   15.56   97.05
  -3   7  -9   10.76   74.14
   3  -7   9 -117.86   96.71
  -3  -7  -9   37.14   75.06
  -3   7 -10  -48.63   69.92
   3   7  10  163.73   95.63
  -3   7 -10  -22.87  150.33
  -3  -7 -10   72.33  120.45
   3  -7  10  -20.35   98.62
   3   7  11  160.57  101.33
  -3   7 -11   97.66  166.17
  -3   7 -11   99.03   75.27
  -3  -7 -11   91.15  132.30
   3  -7  11 -178.20  105.32
   3   7  12  310.20  108.46
  -3   7 -12  227.85  192.93
  -3   7 -12  108.26   82.11
  -3  -7 -12  349.05  149.02
   3  -7  12  265.05  115.08
   3   7  13  195.96  115.31
  -3   7 -13  306.56   81.77
  -3   7 -13   87.65  203.66
  -3  -7 -13   99.71  150.37
   3  -7  13  230.36  113.11
   3   7  14  114.05  103.15
  -3   7 -14 -120.99   91.05
  -3   7 -14   84.63  192.15
  -3  -7 -14  -40.22  145.03
   3  -7  14  -51.47  100.17
   3   7  15   44.74  107.37
  -3   7 -15   -5.78  201.07
  -3   7 -15   84.59   89.02
  -3  -7 -15   49.45  158.25
   3  -7  15   43.03  116.50
  -3   7 -16  104.30   97.91
   3   7  16 -176.47  140.34
  -3   7 -16   83.45  209.14
  -3  -7 -16   29.36  150.56
   3  -7  16  157.97  133.90
   3   7  17   87.92  111.23
  -3   7 -17 -168.15  218.72
   3   8 -17 -118.58  156.35
   3   8 -17   -0.22   93.77
  -3   8  17   -6.13   96.22
  -3   8  17  203.09  123.93
  -3  -8  17    5.06  129.49
   3   8 -16   24.09   94.23
   3   8 -16 -216.23  245.35
  -3   8  16  157.01  144.80
  -3  -8  16  119.17  127.07
   3   8 -15  316.05  234.75
   3   8 -15   -6.24   98.35
  -3   8  15  200.75  148.19
  -3  -8  15  140.26  125.14
   3   8 -14 -113.15  218.91
   3   8 -14  145.97   93.32
  -3   8  14  -94.47  139.53
  -3  -8  14  -97.84  118.69
   3   8 -13   48.79  212.15
   3   8 -13   -5.97   95.22
  -3   8  13  -14.47  146.08
  -3  -8  13  295.31  117.11
   3   8 -12    1.45  200.20
   3   8 -12  -49.45   90.48
  -3   8  12 -176.94  137.27
  -3  -8  12  110.38  111.94
   3   8 -11  479.09  109.86
   3   8 -11  272.00  224.95
  -3   8  11  277.28  157.37
  -3  -8  11  337.21  129.66
   3   8 -10   33.77  210.05
   3   8 -10   47.91   96.03
  -3   8  10   79.12  137.75
   3  -8 -10  106.61  100.49
  -3  -8  10  188.66  114.63
   3   8  -9   86.02  116.10
   3   8  -9   39.84   88.37
  -3   8   9   28.22  123.68
   3  -8  -9 -164.16  151.28
  -3  -8   9  -18.47  108.76
   3   8  -8    6.04   84.24
   3   8  -8  -84.08  118.52
  -3   8   8  -75.02  128.09
   3  -8  -8 -180.79  151.32
  -3  -8   8   93.68  108.23
   3   8  -7   63.87   90.08
  -3   8   7  212.57  129.63
   3   8  -7  110.38  122.53
  -3  -8   7  124.17  118.01
   3  -8  -7  260.03  154.94
   3   8  -6   94.07   94.64
  -3   8   6  140.02  127.10
   3  -8  -6   62.93  148.17
  -3  -8   6  184.90   75.58
   3   8  -5  701.65  119.91
  -3   8   5  748.72  155.09
   3  -8  -5  864.82  179.60
  -3  -8   5  807.70  142.17
  -3   8   4  303.00   86.92
   3   8  -4  160.65  106.59
  -3  -8   4  328.25  125.86
   3  -8  -4  320.49  152.74
   3   8  -3  161.43   94.15
  -3   8   3   61.63  119.22
   3  -8  -3   -9.99  142.14
  -3  -8   3  215.63  119.12
  -3   8   2   19.11  102.26
   3   8  -2  -28.60   93.19
  -3  -8   2  -97.43   71.99
   3  -8  -2   22.24   86.86
   3   8  -1  222.03  102.12
  -3   8   1  139.11  108.79
   3  -8  -1    8.91  136.52
  -3  -8   1  139.54  118.54
   3   8   0  141.98   99.95
  -3   8   0   43.20   78.27
  -3   8   0  231.57  104.21
  -3  -8   0   88.84   81.38
   3  -8   0  136.53  131.80
   3   8   1  291.62  107.16
  -3   8  -1  216.03  108.66
  -3   8  -1  204.77  139.03
  -3  -8  -1  159.94  131.34
   3  -8   1  200.94  136.58
   3   8   2   32.01   63.87
  -3   8  -2  111.41   97.38
  -3   8  -2  190.40  126.25
  -3  -8  -2  -44.73  120.39
   3  -8   2   48.04  131.19
   3   8   3   64.43  103.18
  -3   8  -3    1.11   94.99
  -3   8  -3   67.41  133.17
  -3  -8  -3 -104.87  116.57
   3  -8   3  162.75  122.85
   3   8   4  369.46  117.14
  -3   8  -4  392.51  104.19
  -3   8  -4  389.73  160.18
  -3  -8  -4  348.25   93.75
   3  -8   4  291.37  141.64
   3   8   5   81.70  106.40
  -3   8  -5  -45.31  147.49
  -3   8  -5  147.75   92.16
  -3  -8  -5   29.47  131.93
   3  -8   5   27.34  122.27
   3   8   6   68.27   66.17
  -3   8  -6   39.90   88.91
  -3   8  -6  -29.10   94.18
  -3  -8  -6   27.08  128.43
   3  -8   6    3.66  119.33
   3   8   7  132.74  110.50
  -3   8  -7   12.50  164.85
  -3   8  -7  -27.37   92.00
  -3  -8  -7  167.18   90.41
   3  -8   7  182.94  124.94
   3   8   8  344.34  123.57
  -3   8  -8  248.08  101.37
  -3   8  -8   52.69  190.82
  -3  -8  -8  421.84  152.99
   3  -8   8  418.62  138.64
   3   8   9  -42.24  107.88
  -3   8  -9  -15.95  166.80
  -3   8  -9  -11.93   84.46
  -3  -8  -9   46.93  134.79
   3  -8   9  162.42  115.23
   3   8  10  179.84  116.62
  -3   8 -10  -23.96  187.00
  -3   8 -10   95.15   87.96
  -3  -8 -10  121.11  147.21
   3  -8  10   40.09  130.99
   3   8  11  188.23  119.11
  -3   8 -11  131.52  118.85
  -3   8 -11   59.31  194.01
  -3  -8 -11   35.04  105.92
   3  -8  11  286.44  129.37
   3   8  12  130.35  119.56
  -3   8 -12  -32.37  204.17
  -3   8 -12   80.55   91.16
  -3  -8 -12   39.48  166.46
   3  -8  12  209.99  128.83
   3   8  13   12.34  113.33
  -3   8 -13  -66.41   89.05
  -3   8 -13   93.05  204.18
  -3  -8 -13   71.24  157.85
   3  -8  13   76.67  119.21
   3   8  14  -43.55  118.78
  -3   8 -14  -68.19  216.32
  -3   8 -14   96.02   93.93
  -3  -8 -14  -38.99  172.30
   3  -8  14  133.81  159.24
   3   8  15  106.28  118.21
  -3   8 -15 -130.09  116.03
  -3   8 -15   83.19  144.02
  -3  -8 -15 -116.93  177.06
   3  -8  15  -29.27  115.72
   3   8  16  131.25  123.15
  -3   8 -16 -248.53  225.60
  -3   8 -16 -116.83   92.16
  -3  -8 -16  -42.63  189.53
   3  -8  16    6.56  182.17
   3   9 -15   11.62  108.82
   3   9 -14 -371.33  261.00
   3   9 -14  398.09  113.75
  -3   9  14 -161.91  157.26
  -3  -9  14  -73.62  143.80
   3   9 -13  238.00  233.81
   3   9 -13  -64.88   99.18
  -3   9  13  -44.65  147.57
  -3  -9  13   58.79  127.94
   3   9 -12  173.74  102.05
   3   9 -12  144.60  216.18
  -3   9  12 -143.37  156.89
  -3  -9  12   52.40   89.59
   3   9 -11 -117.94  101.32
   3   9 -11  -23.19  216.64
  -3   9  11  152.15  146.82
  -3  -9  11   -9.70  133.04
   3   9 -10 -141.33  141.85
   3   9 -10   42.10  102.70
  -3   9  10  192.59  151.32
   3  -9 -10   58.76  176.58
  -3  -9  10  187.33  128.83
   3   9  -9  353.64  117.21
   3   9  -9  281.86  151.54
  -3   9   9  447.79  162.31
   3  -9  -9  329.81  202.24
  -3  -9   9  315.04   98.19
   3   9  -8  -40.93  206.25
   3   9  -8  236.21  105.93
  -3   9   8  145.29  149.07
   3  -9  -8  160.46  185.47
  -3  -9   8   60.37   89.72
   3   9  -7  149.81  209.30
   3   9  -7  134.92  106.82
  -3   9   7  280.87  146.86
   3  -9  -7  191.07  176.97
  -3  -9   7   47.64  134.25
   3   9  -6  255.40  111.34
   3   9  -6 -112.98  128.78
  -3   9   6  134.61  133.57
   3  -9  -6  -24.72  175.81
  -3  -9   6  105.61  133.80
  -3   9   5  303.78  131.85
   3   9  -5    6.61  105.59
  -3  -9   5    1.85  125.55
   3  -9  -5   52.05  161.21
   3   9  -4  124.99   70.81
  -3   9   4  116.32  131.10
   3  -9  -4  157.72  110.26
  -3  -9   4   45.07  140.23
   3   9  -3   54.74  105.58
  -3   9   3  104.95  118.38
   3  -9  -3  -96.53  151.54
  -3  -9   3    8.89   86.07
  -3   9   2  475.63   94.20
   3   9  -2  346.86   86.87
  -3  -9   2  433.32  162.53
   3  -9  -2  314.86  182.58
   3   9  -1   78.65  109.75
  -3   9   1   52.54  125.60
   3  -9  -1  159.12  101.80
  -3  -9   1  177.96  135.34
   3   9   0  277.55  118.05
  -3   9   0  121.14   98.78
  -3   9   0  174.29  121.27
  -3  -9   0  166.29   93.47
   3  -9   0  141.17  162.57
   3   9   1   71.87  112.55
  -3   9  -1  218.72  148.21
  -3   9  -1   99.63  112.64
  -3  -9  -1  127.59  137.72
   3  -9   1   73.57  155.86
   3   9   2  165.10  123.84
  -3   9  -2  234.16  158.06
  -3   9  -2  257.83  114.79
  -3  -9  -2  168.83  150.77
   3  -9   2  286.54  159.29
  -3   9  -3  -19.48  107.98
   3   9   3   93.34  115.04
  -3   9  -3  104.28  142.74
  -3  -9  -3  -45.24  140.36
   3  -9   3   38.18  140.82
   3   9   4  173.49  123.55
  -3   9  -4   58.74  110.70
  -3   9  -4  372.68  171.06
  -3  -9  -4  134.47  146.68
   3  -9   4   91.78   96.16
   3   9   5  138.38  115.53
  -3   9  -5  126.09  105.23
  -3   9  -5  -44.90  168.32
   3  -9   5   59.17  145.76
  -3  -9  -5  -45.47  146.23
   3   9   6  107.89  127.84
  -3   9  -6    4.51  180.15
  -3   9  -6  328.97  107.37
  -3  -9  -6   15.87  100.26
   3  -9   6  145.90  148.31
   3   9   7 -141.75  120.73
  -3   9  -7   20.60   99.94
  -3   9  -7   29.27  174.31
  -3  -9  -7   15.94  151.98
   3  -9   7  -81.36  144.21
   3   9   8  129.07  120.24
  -3   9  -8   11.01  187.13
  -3   9  -8   36.43   99.88
  -3  -9  -8   67.30  155.04
   3  -9   8  -56.40  142.26
   3   9   9 -179.95  128.22
  -3   9  -9  -32.46  101.71
  -3   9  -9   13.08  202.28
  -3  -9  -9 -188.22  161.80
   3  -9   9 -160.17  146.08
   3   9  10  182.92  122.37
  -3   9 -10    5.02  129.09
  -3   9 -10 -114.46   96.05
  -3  -9 -10    2.52  163.37
   3  -9  10    2.20  139.97
   3   9  11 -173.08  128.66
  -3   9 -11  170.33  202.56
  -3   9 -11   30.73   96.28
  -3  -9 -11  104.15  164.17
   3  -9  11 -184.80  146.43
   3   9  12  119.75  132.72
  -3   9 -12   -7.95  106.47
   3  -9  12  297.90  157.94
  -3  -9 -12  278.70  185.14
   3   9  13  103.70  129.16
  -3   9 -13  474.31  233.80
  -3   9 -13  -31.79  104.43
  -3  -9 -13  309.72  186.43
   3  -9  13 -104.54  151.58
   3  10 -12  127.19  118.86
  -3  10  12  128.88  171.10
  -3 -10  12   -7.72  163.45
   3  10 -11   79.93  118.45
   3  10 -11   71.53  170.46
  -3  10  11  103.58  170.99
  -3 -10  11  245.81  166.09
   3  10 -10  146.02  116.39
   3  10 -10  306.90  237.03
  -3  10  10 -277.74  165.15
   3 -10 -10   97.76  190.83
  -3 -10  10   70.84  157.78
   3  10  -9  -94.65  224.77
   3  10  -9   94.46  110.57
  -3  10   9   12.64  155.09
   3 -10  -9  -59.19  197.29
  -3 -10   9   -1.85  148.19
   3  10  -8  160.46  109.58
   3  10  -8  -75.14  214.14
  -3  10   8  -19.23  151.07
   3 -10  -8 -159.60  124.30
  -3 -10   8 -119.73  148.84
   3  10  -7  -81.63  201.89
   3  10  -7   22.61   72.27
  -3  10   7  -29.00   95.59
   3 -10  -7 -124.19  186.60
  -3 -10   7   66.97  148.84
   3  10  -6 -152.56  130.37
   3  10  -6  153.92  116.51
  -3  10   6  107.28  142.63
   3 -10  -6   25.15  126.96
  -3 -10   6  -54.14  142.60
   3  10  -5  -38.80  115.61
  -3  10   5  122.19  140.27
   3 -10  -5  231.65  191.36
  -3 -10   5   27.74  149.77
   3  10  -4  175.26  120.00
  -3  10   4  -20.12  138.68
   3 -10  -4 -167.36  180.81
  -3 -10   4  105.13   99.80
   3  10  -3   21.43  114.05
  -3  10   3  107.39  133.06
   3 -10  -3 -149.78  108.87
  -3 -10   3   54.69  145.60
   3  10  -2  241.04  120.81
  -3  10   2 -279.58  134.26
   3 -10  -2   20.15  175.00
  -3 -10   2  143.63  153.33
   3  10  -1  480.86   88.26
  -3  10   1  -38.21  113.77
  -3  10   1  346.97  149.29
  -3 -10   1  341.63  176.58
   3 -10  -1  223.15  197.23
   3  10   0   62.35  118.99
  -3  10   0 -113.29  160.94
  -3  10   0  -62.31  122.08
   3 -10   0    0.30  171.29
  -3 -10   0 -101.56  154.02
   3  10   1    4.37  128.29
  -3  10  -1  273.45  124.89
  -3  10  -1  132.65  169.45
  -3 -10  -1 -161.82  164.06
   3 -10   1   60.10  176.22
   3  10   2   97.36  128.85
  -3  10  -2   10.93  121.95
  -3  10  -2   93.07  169.46
  -3 -10  -2   27.59  167.77
   3 -10   2  109.37  166.87
   3  10   3   63.76  134.54
  -3  10  -3  276.76  129.54
  -3  10  -3  167.80  184.82
  -3 -10  -3  144.63  170.49
   3 -10   3   39.99  180.85
   3  10   4   89.60  130.58
  -3  10  -4  -66.90  181.17
  -3  10  -4   42.71   73.19
  -3 -10  -4 -250.66  164.80
   3 -10   4  172.44  165.77
   3  10   5   -7.34  143.44
  -3  10  -5  227.17  198.09
  -3  10  -5  167.65  122.43
  -3 -10  -5  380.68  182.34
   3 -10   5  279.94  177.47
   3  10   6 -194.89   82.17
  -3  10  -6  302.87  122.40
  -3  10  -6  -33.11  108.36
  -3 -10  -6  219.58  163.07
   3 -10   6  122.69  155.58
   3  10   7  -27.49  132.89
  -3  10  -7 -228.94  203.12
  -3  10  -7  108.55   70.81
  -3 -10  -7 -158.88  167.05
   3 -10   7 -110.11  163.40
   3  10   8  291.89  133.60
  -3  10  -8   21.36  209.61
  -3  10  -8  -25.71  110.76
  -3 -10  -8 -193.97  177.96
   3 -10   8 -161.39  163.96
   3  10   9  351.99  152.45
  -3  10  -9  431.15  233.39
  -3  10  -9  271.73  115.35
  -3 -10  -9 -163.40  201.00
   3 -10   9 -136.54  178.14
   3  10  10   72.93  142.07
  -3  10 -10   63.84  146.14
  -3  10 -10   25.35  111.67
  -3 -10 -10 -131.73  192.30
   3 -10  10  147.16  173.14
   3  11  -7   97.96  147.30
   3  11  -7  -72.64  128.24
  -3  11   7  -39.76  171.05
   3 -11  -7  265.48  222.89
  -3 -11   7  169.67  179.40
   3  11  -6 -242.26  224.65
   3  11  -6  134.50  123.44
  -3  11   6 -260.05  160.84
   3 -11  -6   20.28  213.52
  -3 -11   6  163.95  167.47
   3  11  -5   62.68  143.22
   3  11  -5   48.29  124.53
  -3  11   5 -204.12  156.98
   3 -11  -5  -25.68  136.02
  -3 -11   5  -68.32  175.77
   3  11  -4  -57.82  127.42
  -3  11   4  102.43  146.63
   3 -11  -4  -59.18  200.43
  -3 -11   4    6.92  171.18
   3  11  -3  194.87  135.32
  -3  11   3   26.04   95.98
   3 -11  -3  168.52  202.39
  -3 -11   3 -137.66  179.87
   3  11  -2  158.04  130.29
  -3  11   2 -127.61  140.23
  -3  11   2 -128.94  108.90
  -3 -11   2  147.15  177.10
   3 -11  -2   82.34  192.58
   3  11  -1  100.61  133.94
  -3  11   1   98.70  135.27
  -3  11   1 -127.41  116.34
  -3 -11   1  196.84  181.26
   3 -11  -1  156.54  187.43
   3  11   0  197.72   90.67
  -3  11   0   12.53  143.82
  -3  11   0 -139.23  185.32
  -3 -11   0   63.63  180.70
   3 -11   0  310.04  200.72
   3  11   1   58.21  143.29
  -3  11  -1  267.37  139.22
  -3  11  -1  209.66  188.81
  -3 -11  -1   -9.27  190.12
   3 -11   1 -133.79  197.31
   3  11   2  289.95  147.75
  -3  11  -2  -90.93  141.01
  -3  11  -2   61.90  196.42
  -3 -11  -2  180.50  190.05
   3 -11   2 -120.62  192.24
   3  11   3  152.04  144.15
  -3  11  -3   69.91  132.34
  -3  11  -3 -120.79  196.92
  -3 -11  -3 -148.68  187.32
   3 -11   3  207.75  189.45
   3  11   4  136.08   93.37
  -3  11  -4   11.28  126.77
  -3  11  -4 -183.64  203.37
  -3 -11  -4  351.80  188.34
   3 -11   4 -158.93  128.70
   3  11   5  167.32  146.45
  -3  11  -5  202.20  206.88
  -3  11  -5 -302.89  128.50
  -3 -11  -5   25.92  123.44
   3 -11   5  -77.93  118.34
   3  11   6  135.30  149.61
  -3  11  -6 -115.80  204.69
  -3  11  -6  -68.33   80.44
  -3 -11  -6   21.46  186.19
   3 -11   6  146.97  118.35
  -4   0  23   45.86   77.44
  -4   0  23  -15.17   50.44
  -4   0  23 -149.64  138.04
  -4   0  22  -11.10   51.39
  -4   0  22    5.65  102.14
  -4   0  22   62.21  130.41
  -4   0  21   80.30  110.87
  -4   0  21   73.39  128.13
  -4   0  21   12.52   53.52
  -4   0  20  136.65  108.47
  -4   0  20   -7.47  118.47
  -4   0  20   21.91   50.58
  -4   0  19   49.28  113.15
  -4   0  19  -32.96   48.62
  -4   0  18  -77.14  106.16
  -4   0  18  -17.57   61.13
  -4   0  17  131.42  101.82
  -4   0  17   92.36   48.26
   4   0 -16 1263.85  135.75
  -4   0  16 1292.50  128.77
  -4   0  16 1038.78   71.06
   4   0 -15 -134.78  112.54
  -4   0  15   35.04   54.43
  -4   0  15  -87.34   83.75
   4   0 -14  304.10   97.01
  -4   0  14  350.04   47.19
  -4   0  14  257.17   90.37
   4   0 -13  -29.90   77.11
  -4   0  13  -31.53   40.03
  -4   0  13   20.88   72.33
   4   0 -12   22.73   73.73
  -4   0  12   21.87   63.94
  -4   0  12   67.43   42.28
   4   0 -11   94.16   90.28
   4   0 -11   86.24   28.74
  -4   0  11  102.02   42.15
  -4   0  11   37.88   60.19
   4   0 -10 7512.50  188.98
   4   0 -10 7459.39  237.01
  -4   0  10 7294.76  215.96
  -4   0  10 7345.62  182.34
   4   0  -9  337.64   92.98
   4   0  -9  434.41   49.69
  -4   0   9  452.39   55.43
  -4   0   9  337.17   51.50
   4   0  -8  218.51   49.32
   4   0  -8  278.80   60.59
  -4   0   8  149.70   48.15
  -4   0   8  197.49   47.74
   4   0  -7   76.13   73.19
   4   0  -7  127.17   30.88
  -4   0   7  118.07   53.93
  -4   0   7  107.57   46.80
   4   0  -6 4844.41  139.78
   4   0  -6 4882.44  133.05
  -4   0   6 4694.66  128.99
   4   0  -5   10.88   41.30
   4   0  -5   26.63   50.57
  -4   0   5   17.04   48.28
   4   0  -4   76.37   35.72
   4   0  -4  168.49   39.77
  -4   0   4  199.64   51.64
   4   0  -3  404.67   60.15
  -4   0   3  378.80   60.11
   4   0  -2  367.46   57.54
  -4   0   2  433.67   57.23
   4   0  -1  -21.44   46.76
  -4   0   1   33.80   45.01
   4   0   085933.36 3109.61
  -4   0   085208.30 3079.26
   4   0   1   20.49   40.69
  -4   0  -1   51.00   37.88
   4   0   2 5974.93  142.81
  -4   0  -2 5784.31  117.97
   4   0   3   32.49   35.28
  -4   0  -3   42.67   26.64
   4   0   4  120.90   30.99
  -4   0  -4  169.33   22.58
   4   0   5   50.57   86.25
   4   0   5  101.48   22.69
  -4   0  -5   95.73   28.85
   4   0   6  513.68   21.25
   4   0   6  479.37  105.78
  -4   0  -6  518.32   24.86
   4   0   7   -0.81   87.11
   4   0   7   -1.86   12.94
  -4   0  -7    0.66   16.05
   4   0   822671.90  757.81
   4   0   9  159.16   66.39
   4   0  10 1540.24  152.51
   4   0  11 -155.03  113.59
   4   0  12  683.55  142.66
   4   0  13 -112.63  129.10
   4   0  14 4274.08  279.62
   4   0  15   50.63  139.15
   4   0  16  451.07  113.71
   4   0  17 -117.31  156.12
   4   0  18  162.58  113.78
   4   0  19  -81.57  174.24
   4   0  20  219.45  182.75
   4   0  21   26.18  183.00
   4   0  22  123.30  213.53
  -4   1  23   32.01  137.78
  -4   1  23  202.12   86.16
  -4   1  23   84.45   72.85
  -4  -1  23  -60.12  148.55
  -4  -1  23  -55.50   70.84
  -4  -1  23   31.04   97.10
  -4   1  22   91.21   74.02
  -4   1  22   63.65  127.72
  -4   1  22  -84.23   87.66
  -4  -1  22   34.74   76.25
  -4  -1  22   71.09   81.98
  -4  -1  22  163.63  144.05
  -4   1  21  122.04  122.22
  -4   1  21   64.46   72.35
  -4   1  21  149.02   93.21
  -4  -1  21  -71.11  141.45
  -4  -1  21  127.34   77.48
   4   1 -20   31.60  142.04
  -4   1  20   44.91  109.85
  -4   1  20    6.59   66.58
  -4   1  20   59.81   83.20
  -4  -1  20  -39.77  125.92
  -4  -1  20  -13.78   55.60
   4   1 -19   60.13  131.45
  -4   1  19   51.47   49.01
  -4   1  19  -13.17   84.67
  -4   1  19  -98.63  101.27
  -4  -1  19 -120.67  121.01
  -4  -1  19   58.04   56.41
   4   1 -18  449.39  151.21
  -4   1  18  484.50   59.54
  -4   1  18  432.40  101.82
  -4   1  18  370.57  114.01
  -4  -1  18  363.17   87.87
  -4  -1  18  521.96  136.52
   4   1 -17  483.60  134.04
  -4   1  17   81.15   99.27
  -4   1  17  217.15   54.05
  -4   1  17  246.14   91.77
  -4  -1  17  167.82  120.74
  -4  -1  17  273.06   60.34
   4   1 -16  -77.23  109.76
  -4   1  16   -2.33   43.81
  -4   1  16   51.43   79.50
  -4  -1  16   -0.35   98.31
  -4  -1  16  -25.02   49.93
   4   1 -15 1571.44  160.47
   4   1 -15 1613.85   83.63
  -4   1  15 1700.10  118.82
  -4   1  15 1441.57   91.33
  -4  -1  15 1502.41  104.61
  -4  -1  15 1358.09  149.04
   4   1 -14  387.06   70.59
   4   1 -14  256.62  114.12
  -4   1  14  466.49   97.52
  -4   1  14  430.61   51.57
  -4  -1  14  210.70  103.20
  -4  -1  14  392.44   56.74
   4   1 -13   29.49   43.64
   4   1 -13  -30.49   88.21
  -4   1  13   15.86   57.58
  -4   1  13   12.45   37.67
  -4  -1  13  -26.19   79.53
  -4  -1  13   14.08   46.05
   4   1 -12    8.30   43.51
   4   1 -12  -31.46   82.44
  -4   1  12   50.23   40.45
  -4   1  12   59.00   53.67
  -4  -1  12   84.33   44.82
  -4  -1  12   -6.37   77.47
   4   1 -11 4714.25  209.81
   4   1 -11 5108.08  139.46
  -4   1  11 4681.48  130.74
  -4   1  11 4754.13  155.07
  -4  -1  11 4843.79  137.94
  -4  -1  11 4975.71  197.00
   4   1 -10  173.17   83.60
   4   1 -10  218.87   47.98
  -4   1  10  178.68   46.08
  -4   1  10  212.56   54.49
  -4  -1  10  169.60   47.79
  -4  -1  10  140.95   76.00
   4   1  -912761.56  303.13
   4   1  -912881.80  394.44
  -4   1   912700.43  327.56
  -4   1   912249.24  271.81
  -4  -1   912524.15  337.72
  -4  -1   912414.28  305.89
   4   1  -8  107.22   45.45
   4   1  -8  106.56   70.32
  -4   1   8   66.48   59.22
  -4   1   8   67.82   48.65
   4  -1  -8   83.43   44.75
  -4  -1   8   39.82   29.20
   4   1  -7 3057.59  137.87
  -4   1   7 3007.03   76.39
   4   1  -7 3151.25  102.64
  -4   1   7 3064.05   87.75
   4  -1  -7 2985.62   85.39
  -4  -1   7 3175.16  101.30
   4   1  -6 2577.70  121.41
   4   1  -6 2804.46   96.64
  -4   1   6 2594.52   95.77
  -4   1   6 2602.36   85.20
   4  -1  -6 2572.67   81.33
  -4  -1   6 2500.37   94.41
  -4   1   5  565.35   40.68
   4   1  -5  603.85   63.26
  -4   1   5  539.24   62.76
   4  -1  -5  532.59   35.01
  -4  -1   5  514.30   60.60
   4   1  -4  -18.28   50.85
  -4   1   4    5.80   49.81
  -4  -1   4  -19.45   49.78
   4   1  -322409.17  552.60
  -4   1   322362.39  552.06
  -4  -1   321948.23  544.66
  -4   1   238838.92 1076.88
   4   1  -238832.50 1093.06
  -4  -1   238300.26 1068.86
   4  -1  -238290.20  856.81
   4   1  -1 8812.26  213.70
  -4   1   1 8702.31  203.18
   4  -1  -1 8673.37  170.59
  -4  -1   1 8584.47  210.51
  -4   1   0  785.30   57.62
   4   1   0  767.92   65.75
  -4  -1   0  871.48   64.30
   4  -1   0  728.21   71.77
   4   1   1 3131.67   97.74
  -4   1  -1 3113.92   84.80
   4  -1   1 2999.55  108.42
  -4  -1  -1 3001.34   94.18
   4   1   2  148.27   40.93
  -4   1  -2  151.28   33.87
   4  -1   2   87.11   67.97
  -4  -1  -2   69.89   54.39
   4   1   3 5232.36  116.48
  -4   1  -3 5325.54   99.15
   4  -1   3 5269.27  140.14
  -4  -1  -3 5262.32  118.36
   4   1   4   -2.41   38.94
  -4   1  -4   18.13   46.51
  -4   1  -4   38.72   25.50
  -4  -1  -4  -12.54   42.04
   4  -1   4  -23.52   78.26
   4   1   5 4510.76   90.89
  -4   1  -5 4531.10   76.97
  -4   1  -5 4414.78   97.44
  -4   1  -5 4453.19  137.48
   4  -1   5 4419.24  195.32
  -4  -1  -5 4475.81  112.07
  -4   1  -6   16.87   24.81
   4   1   6   20.39   30.40
  -4   1  -6   17.79   50.43
  -4   1  -6   13.22   13.57
   4  -1   6   40.88   55.10
  -4  -1  -6   -5.03   35.45
   4   1   7 2018.99   55.89
   4  -1   7 2076.02  146.00
  -4  -1  -7 1960.46   63.79
   4   1   8  979.66   39.48
   4   1   8 1084.72   84.53
   4  -1   8 1000.90  125.24
  -4  -1  -8  887.43   48.00
   4   1   9  861.82   40.97
   4   1   9  959.86   80.92
   4  -1   9 1176.29  130.35
  -4  -1  -9  891.40   46.61
   4   1  10   92.82  102.58
   4   1  10   61.32   21.92
   4  -1  10   49.11  103.72
  -4  -1 -10   15.08   28.46
   4   1  11 1388.66   40.90
   4   1  11 1624.11  156.93
   4  -1  11 1611.24  110.44
   4   1  12  386.34  127.18
   4  -1  12  345.44  130.73
   4   1  13  945.26  105.62
   4  -1  13 1222.51  156.76
   4   1  14  292.68  138.47
   4  -1  14  223.18   91.15
   4   1  15  287.55  144.26
   4  -1  15  191.48  150.38
   4   1  16  280.70  103.45
   4  -1  16   99.86  157.06
   4   1  17  124.14  157.34
   4  -1  17   44.73  156.28
   4   1  18    9.49  154.75
   4  -1  18  -78.70  160.39
   4   1  19  207.44  178.80
   4  -1  19   77.22  116.71
   4   1  20 -213.12  194.82
   4  -1  20  -85.87  190.64
   4   1  21   38.85  132.07
   4  -1  21  368.89  198.76
   4   1  22  152.02  206.55
   4   2 -23   74.58  189.72
  -4   2  23   62.34  124.77
  -4   2  23   24.83   89.89
  -4   2  23   46.56   74.02
  -4  -2  23  -49.68  101.72
   4   2 -22   94.67  183.40
  -4   2  22   -5.15  124.29
  -4   2  22  127.82   90.58
  -4   2  22   36.66   76.07
  -4  -2  22  128.61   65.83
  -4  -2  22   72.41  163.13
   4   2 -21  -85.82  165.82
  -4   2  21  144.17   72.75
  -4   2  21 -125.82   91.39
  -4   2  21  -55.62  113.22
  -4  -2  21   96.03   68.50
  -4  -2  21  -28.32  152.72
   4   2 -20   49.09  156.15
  -4   2  20   35.55   88.34
  -4   2  20  124.02  104.36
  -4   2  20   27.76   71.55
  -4  -2  20 -219.63  136.00
  -4  -2  20   14.47   83.42
   4   2 -19   38.69  146.93
  -4   2  19   -6.51   85.60
  -4   2  19   -9.62   66.79
  -4   2  19   72.81   95.09
  -4  -2  19   94.38  128.40
  -4  -2  19  -49.63   57.59
   4   2 -18   23.17   50.47
   4   2 -18   -4.76  134.88
  -4   2  18  -11.55   87.43
  -4   2  18   45.70   67.31
  -4   2  18   44.13   81.46
  -4  -2  18  102.73  124.40
  -4  -2  18   23.20   59.67
   4   2 -17   14.52  134.90
   4   2 -17   55.46   53.02
  -4   2  17  162.26   79.92
  -4   2  17   66.90   49.00
  -4   2  17  116.31   81.74
  -4  -2  17  140.20  122.01
  -4  -2  17   16.55   76.51
   4   2 -16  185.85  129.73
   4   2 -16   92.84   52.61
  -4   2  16   84.39   46.95
  -4   2  16  150.89   78.75
  -4   2  16  106.35   73.76
  -4  -2  16  108.41   59.17
  -4  -2  16  200.83  118.57
   4   2 -15  145.97  119.95
   4   2 -15  122.95   51.63
  -4   2  15  125.78   80.39
  -4   2  15   44.78   65.87
  -4   2  15  106.73   46.44
  -4  -2  15   96.98   55.78
  -4  -2  15  123.68  110.08
   4   2 -14  190.48   50.93
   4   2 -14  151.85  112.81
  -4   2  14  136.51   44.76
  -4   2  14  122.13   81.08
  -4   2  14   77.74   67.66
  -4  -2  14  147.18   67.65
  -4  -2  14   99.34   55.85
   4   2 -13  128.68  106.37
   4   2 -13  144.56   63.53
  -4   2  13  154.94   47.71
  -4   2  13  207.65   85.55
  -4   2  13  162.83   66.07
  -4  -2  13  111.54   64.17
  -4  -2  13  108.27   53.64
   4   2 -12  192.40  106.36
   4   2 -12  326.23   48.71
  -4   2  12  165.92   48.84
  -4   2  12  223.37   87.26
  -4   2  12  301.63   63.52
  -4  -2  12  195.68   53.04
  -4  -2  12  -29.98   61.65
   4   2 -11    6.59   45.13
   4   2 -11   20.52   89.03
  -4   2  11    6.84   77.73
  -4   2  11   41.25   45.90
  -4   2  11   32.10   52.55
  -4  -2  11   -6.99   44.56
   4   2 -10  599.79   57.04
   4   2 -10  888.26  107.63
  -4   2  10  670.50   58.96
  -4   2  10  707.94   61.43
  -4  -2  10  774.65   78.33
   4   2  -9  -38.47   79.42
   4   2  -9   53.85   42.53
  -4   2   9   52.67   44.23
  -4   2   9   50.69   29.66
  -4  -2   9   44.77   46.44
   4   2  -8 1810.18  129.70
   4   2  -8 1812.32   78.28
  -4   2   8 1931.56   86.09
  -4   2   8 1812.79   85.85
  -4  -2   8 1690.72   81.44
   4   2  -7 1000.31  102.21
   4   2  -7  988.47   64.04
  -4   2   7  991.91   58.03
  -4   2   7  835.67   46.47
  -4  -2   7  867.32   67.25
   4   2  -6 1124.14   73.21
   4   2  -6 1200.55   71.93
  -4   2   6 1072.43   52.98
  -4  -2   6 1045.71   73.79
   4   2  -5   11.64   51.25
  -4   2   5   16.21   29.60
  -4  -2   5   23.92   33.42
   4   2  -4 6225.25  172.55
  -4  -2   4 6040.67  170.63
   4   2  -3 1767.40   88.95
  -4  -2   3 1694.25   90.67
   4   2  -212121.40  299.23
  -4   2   212036.51  238.27
  -4  -2   211948.31  300.87
   4   2  -117148.92  428.24
  -4   2   116965.39  380.27
  -4   2   116810.37  432.40
  -4  -2   116817.91  428.27
  -4   2   0 1667.20  118.09
   4   2   0 1399.84   83.16
  -4   2   0 1479.14   69.83
  -4  -2   0 1515.44   85.23
   4  -2   0 1590.46   89.72
  -4   2  -1 6530.08  208.33
   4   2   1 6465.26  170.79
  -4   2  -1 6448.40  176.67
  -4  -2  -1 6437.41  174.52
   4  -2   1 6452.60  178.68
   4   2   2 6648.59  165.35
  -4   2  -2 6555.99  198.90
  -4   2  -2 6440.25  183.93
  -4  -2  -2 6507.53  170.11
   4  -2   2 6785.15  205.49
   4   2   3  205.45   49.54
  -4   2  -3  167.78   73.50
  -4   2  -3  174.62   54.23
   4  -2   3  185.89   75.93
  -4  -2  -3  209.26   49.58
  -4   2  -4  114.62   74.12
   4   2   4    0.13   39.77
  -4   2  -4    0.10   53.05
   4  -2   4  -29.05   73.68
  -4  -2  -4    5.87   57.78
  -4   2  -5  754.67   68.08
   4   2   5  838.23   53.32
  -4   2  -5  754.97   57.41
   4  -2   5  697.93   99.91
  -4  -2  -5  737.86   72.71
  -4   2  -6  156.72   37.43
   4   2   6  177.07   39.65
  -4   2  -6   79.13   90.33
  -4  -2  -6  177.25   43.45
   4  -2   6  110.09   86.91
   4   2   7 2393.97   76.49
  -4   2  -7 2436.00  108.29
  -4   2  -7 2475.59   56.92
   4  -2   7 2354.97  150.27
  -4  -2  -7 2328.75   83.10
   4   2   8  670.26   56.89
  -4   2  -8  656.61   21.14
  -4   2  -8  673.44   28.24
  -4   2  -8  897.95  115.35
   4  -2   8  850.05  109.30
  -4  -2  -8  644.89   67.00
  -4   2  -9 1040.46  123.01
   4   2   9  703.43   55.94
  -4  -2  -9  631.39   55.12
   4  -2   9  839.70  115.60
   4   2  10  290.41   45.64
  -4   2 -10  335.54  113.45
   4  -2  10  221.47  106.39
  -4  -2 -10  179.07   58.99
  -4   2 -11  -97.76  109.41
   4   2  11  -32.89   40.08
   4   2  11  -27.92  107.12
   4  -2  11  -43.74  108.11
  -4  -2 -11    5.43   50.90
  -4   2 -12   26.57  119.79
   4   2  12   65.34   40.55
   4   2  12   44.37   74.32
   4  -2  12  -51.95  120.87
   4   2  13  129.66   81.09
   4   2  13   61.79   39.23
  -4   2 -13   50.26  129.06
   4  -2  13   37.31   84.62
   4   2  14   88.00  133.37
  -4   2 -14  219.87   90.14
   4   2  14   51.37   46.97
   4   2  14   70.25   37.27
   4  -2  14   74.87  138.10
   4   2  15  -27.58   41.16
   4   2  15  255.86  136.14
   4   2  15   21.32   23.40
   4  -2  15  128.63  139.13
   4   2  16  208.46   33.48
   4   2  16  272.60  152.68
   4   2  16  120.06   24.91
   4  -2  16  120.32  162.45
   4   2  17   27.24   18.08
   4   2  17  112.51   99.84
   4   2  17   52.35   23.36
   4  -2  17  -43.49  162.82
   4   2  18   89.23  173.96
   4  -2  18  154.49  171.35
   4   2  19  454.60  197.72
   4  -2  19  387.26  196.94
   4   2  20  253.64  123.20
   4  -2  20   -1.31  126.49
   4   2  21   20.20  187.29
   4  -2  21    6.26  188.66
   4   3 -22  -70.84  189.39
  -4   3  22   -0.13  110.53
  -4   3  22   27.52   61.33
  -4   3  22  -90.63  116.12
  -4  -3  22  -40.01   92.77
   4   3 -21  127.25  125.03
  -4   3  21  -12.33  110.20
  -4   3  21   52.05   63.67
  -4   3  21   64.84   97.33
  -4  -3  21  182.24   96.96
   4   3 -20  -45.62   57.51
   4   3 -20   56.55  169.51
  -4   3  20  112.10   89.19
  -4   3  20   58.72   96.89
  -4   3  20    1.64   58.14
  -4  -3  20 -110.41   68.68
   4   3 -19  -22.70  165.40
   4   3 -19   59.58   58.06
  -4   3  19   -3.68  116.01
  -4   3  19    4.02  111.85
  -4   3  19   33.10   54.36
  -4  -3  19    3.14   68.46
   4   3 -18   46.37  155.41
   4   3 -18    3.45   75.42
  -4   3  18   76.46   53.15
  -4   3  18   66.91   86.06
  -4   3  18   99.85   92.99
  -4  -3  18  121.55   87.95
   4   3 -17  722.44  191.31
   4   3 -17  911.98   84.92
  -4   3  17 1139.69  119.29
  -4   3  17 1041.49  126.99
  -4   3  17  813.34   74.95
  -4  -3  17  749.99   92.90
   4   3 -16   84.89   54.34
   4   3 -16   92.19  138.52
  -4   3  16   42.52   50.93
  -4   3  16  150.72   95.60
  -4   3  16  180.37   79.66
  -4  -3  16   81.02   83.46
   4   3 -15  197.78   91.74
   4   3 -15  215.97   75.85
  -4   3  15  153.28   54.77
  -4   3  15  173.37   77.35
  -4   3  15  244.82   96.94
  -4  -3  15  224.66   65.72
   4   3 -14   40.38  118.65
   4   3 -14   75.85   51.96
  -4   3  14  -16.08   67.57
  -4   3  14   -4.56   51.07
  -4   3  14  102.19   92.99
   4   3 -13  546.15  131.89
   4   3 -13  372.47   60.18
  -4   3  13  645.99  107.75
  -4   3  13  622.00   97.37
  -4   3  13  468.90   61.08
  -4  -3  13  411.03   67.21
   4   3 -12  265.30  120.40
   4   3 -12  330.77   54.90
  -4   3  12  253.89   61.62
  -4   3  12  347.37  100.03
  -4   3  12  377.56   81.91
  -4  -3  12  315.64   61.72
   4   3 -11  365.65   51.42
   4   3 -11  173.09  102.85
  -4   3  11  278.15   73.04
  -4   3  11  316.33   95.24
  -4   3  11   95.68   37.19
  -4  -3  11  172.63   57.62
   4   3 -10  264.36   50.78
   4   3 -10  270.79   98.71
  -4   3  10  174.14   64.87
  -4   3  10  147.18   94.91
  -4  -3  10  169.32   58.10
   4   3  -9 2355.00  163.95
   4   3  -9 2550.46   99.05
  -4   3   9 2755.49  114.45
  -4   3   9 2511.06   86.63
  -4  -3   9 2655.54  104.32
   4   3  -8  841.94   79.12
   4   3  -8  888.64   67.17
  -4   3   8 1161.97  119.53
  -4  -3   8  918.44   71.46
   4   3  -7 3854.10  125.92
   4   3  -7 3735.15  192.76
  -4   3   7 3905.18  195.70
  -4  -3   7 3917.24  133.85
   4   3  -6   23.74   52.20
  -4   3   6   20.56   92.16
  -4  -3   6  112.79   35.71
   4   3  -5   85.13   34.97
  -4   3   5   99.66   58.47
  -4  -3   5   24.51   58.13
   4   3  -4 1214.65   57.22
  -4   3   4 1543.73  128.68
  -4  -3   4 1316.97   59.69
   4   3  -311563.43  262.50
  -4   3   312296.97  408.08
  -4  -3   311400.79  313.09
   4   3  -2 3803.80   99.94
  -4   3   2 3509.98  130.68
  -4   3   2 3862.91  100.33
  -4  -3   2 3654.56  138.95
   4   3  -1  599.97   47.18
  -4   3   1  581.84   55.86
  -4   3   1  746.80  101.31
  -4  -3   1  761.61   75.27
   4   3   0  580.32   47.75
  -4   3   0  554.91   63.14
  -4   3   0  505.29   91.04
  -4  -3   0  479.23   74.95
   4   3   1  297.10   65.40
  -4   3  -1  362.58   67.14
  -4   3  -1  384.79   80.20
  -4  -3  -1  447.79   69.47
  -4   3  -2  172.84   64.59
   4   3   2  149.80   58.78
  -4   3  -2  140.02   63.77
  -4  -3  -2  156.96   62.01
   4  -3   2  104.63   65.76
   4   3   3  351.15   60.78
  -4   3  -3  276.56   57.13
  -4   3  -3  266.91   79.26
  -4  -3  -3  283.85   60.34
   4  -3   3  317.72   69.36
   4  -3   3  294.30   79.66
  -4   3  -4  451.73   92.59
   4   3   4  624.23   63.89
  -4   3  -4  530.17   57.03
   4  -3   4  438.54   88.28
  -4  -3  -4  558.80   68.43
   4  -3   4  510.35   67.91
   4   3   5  262.11   54.43
  -4   3  -5  296.46   89.80
  -4   3  -5  264.59   62.85
  -4  -3  -5  255.04   59.55
   4  -3   5  267.84   87.75
  -4   3  -6 1855.05   65.34
   4   3   6 1810.35   83.04
  -4   3  -6 1731.49  134.63
  -4  -3  -6 1462.59   90.55
   4  -3   6 1640.85  126.57
   4   3   7   72.33   61.42
  -4   3  -7   46.50   91.32
  -4   3  -7   72.21   40.27
  -4  -3  -7  -24.07   52.69
   4  -3   7   83.69   86.67
  -4   3  -8  108.63   36.18
   4   3   8  135.90   46.30
  -4   3  -8  102.98   64.82
  -4  -3  -8   86.65   54.48
   4  -3   8  140.69   93.01
  -4   3  -9  326.07   34.76
   4   3   9  392.20   51.24
  -4   3  -9  335.41  117.24
   4  -3   9  327.71  110.89
  -4  -3  -9  262.95   80.57
  -4   3 -10   56.90   22.75
   4   3  10   15.40   44.78
  -4   3 -10  -12.99  108.99
   4  -3  10   69.46  103.62
  -4  -3 -10   51.05   56.50
   4   3  11 2314.92  110.74
  -4   3 -11 2392.19  192.15
  -4   3 -11 2220.26   47.78
   4  -3  11 2597.38  196.11
  -4  -3 -11 2430.52  120.26
  -4   3 -12  147.11  140.04
   4   3  12  290.51   67.55
  -4  -3 -12  263.67   63.28
   4  -3  12  323.54  131.51
  -4   3 -13  597.13  155.43
   4   3  13  551.75   95.40
   4   3  13  467.51   58.01
   4  -3  13  563.49  149.43
  -4  -3 -13  341.58   89.95
   4   3  14   75.84   60.36
   4   3  14   51.38   87.91
  -4   3 -14   45.04  142.49
   4  -3  14   62.08  135.30
  -4   3 -15  174.73  156.22
   4   3  15  257.59  153.62
   4   3  15  161.88   64.26
   4  -3  15  132.00  155.43
   4   3  16  289.91   69.47
   4   3  16  406.70  166.39
  -4   3 -16  422.80  180.41
   4  -3  16  447.59  171.36
   4   3  17  156.19   33.34
   4   3  17  366.60  168.89
   4   3  17  115.95   64.17
  -4   3 -17  372.99  184.24
   4  -3  17  256.50  110.54
   4   3  18  121.15   38.13
   4   3  18  201.40   56.46
   4   3  18  331.04  166.83
   4  -3  18  381.88  178.42
   4   3  19  629.49  205.12
   4  -3  19  368.64  202.65
   4   3  20   82.81  186.77
   4  -3  20   28.78  192.91
   4   3  21  357.64  196.57
   4  -3  21   34.85  140.31
   4   4 -22   86.84   57.32
   4   4 -22  -14.77  207.98
  -4   4  22 -109.16  107.81
  -4   4  22  114.00  109.22
  -4   4  22   22.51   66.62
  -4  -4  22   16.53   84.24
   4   4 -21  102.66  193.09
   4   4 -21   -9.11   60.77
  -4   4  21   -3.18   63.11
  -4   4  21   -7.10  105.38
  -4   4  21 -138.29  140.66
  -4  -4  21 -110.78  101.65
   4   4 -20  -34.07  178.94
   4   4 -20  106.45   81.06
  -4   4  20    5.22   60.64
  -4   4  20  -11.23  134.90
  -4   4  20  -22.83  108.64
  -4  -4  20  117.97  102.36
   4   4 -19  298.23  202.58
  -4   4  19  313.56  121.64
  -4   4  19  375.52  116.91
  -4   4  19  248.11   87.45
  -4  -4  19  242.51   91.55
   4   4 -18   28.11   61.57
   4   4 -18   96.82  157.12
  -4   4  18  -75.41  105.60
  -4   4  18   61.04   94.21
  -4   4  18  -27.65   56.54
  -4  -4  18  115.40   95.85
   4   4 -17   15.51  163.07
   4   4 -17   34.55   63.94
  -4   4  17   16.66   88.01
  -4   4  17   80.18   57.83
  -4   4  17   40.31  106.98
  -4  -4  17   82.74   72.79
   4   4 -16  -12.29  162.40
   4   4 -16  137.59   66.70
  -4   4  16  210.37  111.36
  -4   4  16  189.13   61.99
  -4   4  16  182.60  107.83
  -4  -4  16  174.49   74.80
   4   4 -15   30.71   59.26
  -4   4  15   20.07   59.60
  -4   4  15    5.57   75.17
  -4   4  15  168.32   98.70
  -4  -4  15   70.35   88.29
   4   4 -14   74.77  132.28
   4   4 -14  -29.35   69.24
  -4   4  14    7.81   39.14
  -4   4  14   13.87   68.90
  -4   4  14   43.35   98.43
  -4  -4  14  -85.05   65.51
   4   4 -13  111.41  132.04
   4   4 -13   98.77   58.84
  -4   4  13  251.42   90.37
  -4   4  13  117.77  106.09
  -4  -4  13  133.24   66.81
   4   4 -12  178.14   63.26
   4   4 -12  334.88  130.52
  -4   4  12  381.44   89.27
  -4   4  12  456.27  112.98
  -4  -4  12  285.58   70.31
   4   4 -11  165.99  117.36
   4   4 -11  161.91   57.14
  -4   4  11  142.48   57.30
  -4   4  11  268.62  103.52
  -4  -4  11   93.91   63.37
   4   4 -10  194.78   56.18
   4   4 -10  213.78  116.10
  -4   4  10  276.52  103.19
  -4  -4  10  150.66   66.08
   4   4  -9  259.15  115.24
   4   4  -9  309.18   40.37
  -4   4   9  256.48  108.36
  -4  -4   9  272.46   68.03
   4   4  -8 3074.77  120.53
   4   4  -8 3130.40  145.71
  -4   4   8 3172.57  187.20
  -4  -4   8 2998.10  131.41
   4   4  -7   42.58   77.79
   4   4  -7  520.17   63.44
  -4   4   7  552.91  111.86
  -4  -4   7  345.54   69.69
   4   4  -6   30.27   57.90
  -4   4   6  156.53   95.31
  -4  -4   6  142.95   62.73
   4   4  -5   27.86   58.33
  -4   4   5   91.58   60.08
  -4  -4   5   74.14   63.33
   4   4  -4 1762.94  101.81
  -4   4   4 1849.89  142.90
  -4  -4   4 1871.63  104.40
   4   4  -3  -14.72   60.34
  -4   4   3  -70.06   82.00
   4  -4  -3  -41.79   54.39
  -4  -4   3   39.44   39.74
   4   4  -2 1836.58   74.69
  -4   4   2 2144.81  134.95
   4  -4  -2 1815.94  140.45
  -4  -4   2 1965.92  112.50
   4   4  -1 1354.34   95.12
  -4   4   1 1317.90   84.66
  -4   4   1 1404.72  117.36
   4  -4  -1 1366.58   84.53
  -4  -4   1 1239.22   96.82
  -4   4   0  862.65   98.76
   4   4   0  806.50   82.55
  -4   4   0  714.59   78.16
   4  -4   0  593.69  106.91
  -4  -4   0  755.62   83.55
   4   4   1 5430.28  182.54
  -4   4  -1 5520.35  186.33
  -4   4  -1 5621.10  193.17
   4  -4   1 5339.88  212.75
  -4  -4  -1 5220.76  185.75
  -4   4  -2 2075.79  113.23
   4   4   2 1988.85  107.08
  -4   4  -2 2146.29  120.59
   4  -4   2 2009.23   92.25
  -4  -4  -2 1921.77  113.32
   4   4   3  274.90   64.91
  -4   4  -3  166.16   63.76
  -4   4  -3  250.02   78.27
   4  -4   3  194.40   76.07
  -4  -4  -3  137.81   69.77
  -4   4  -4  566.04   99.61
  -4   4  -4  613.77   67.19
   4   4   4  810.96   76.15
   4  -4   4  612.28   85.89
   4  -4   4  537.12   65.18
  -4  -4  -4  659.82   79.82
   4   4   5 2353.81  110.04
  -4   4  -5 2419.81   97.78
  -4   4  -5 2215.12  145.93
   4  -4   5 2275.51  114.90
   4  -4   5 2014.41  140.69
  -4  -4  -5 2272.02  119.48
  -4   4  -6  579.43   56.06
  -4   4  -6  304.45  106.95
   4   4   6  561.02   71.88
   4  -4   6  642.53   72.65
   4  -4   6  467.70  101.39
  -4  -4  -6  434.87   79.28
   4   4   7   81.31   55.52
  -4   4  -7   -5.92   98.65
  -4   4  -7   67.82   42.72
   4  -4   7  102.57   59.96
   4  -4   7  111.95   57.03
  -4  -4  -7   51.94   67.65
   4   4   8  100.86   57.66
  -4   4  -8   50.18  105.71
  -4   4  -8  163.91   50.31
   4  -4   8  187.41   97.96
  -4  -4  -8   -9.22   66.37
   4  -4   8    3.69   69.70
   4   4   9  -13.74   55.27
  -4   4  -9  -17.31  106.53
  -4   4  -9  -24.16   43.49
  -4  -4  -9   17.17   67.41
   4  -4   9   12.61  100.90
   4  -4   9   48.09   48.73
  -4   4 -10  314.13   48.69
  -4   4 -10  291.70  133.85
   4   4  10  454.06   66.63
   4  -4  10  344.94   83.68
   4  -4  10  301.96   71.95
  -4  -4 -10  290.59   83.76
   4   4  11  139.52   58.91
  -4   4 -11   37.87   37.78
  -4   4 -11   64.16   85.37
   4  -4  11   32.29  115.18
  -4  -4 -11  101.71   76.38
  -4   4 -12   31.33   33.49
   4   4  12  109.37   75.58
  -4   4 -12  -95.91  137.11
   4  -4  12   37.53  125.82
  -4  -4 -12   66.01   80.40
   4   4  13  730.40   78.31
  -4   4 -13  760.87  174.61
  -4   4 -13  477.94   38.38
   4  -4  13  435.35  158.92
  -4  -4 -13  361.32  127.16
   4   4  14  717.02   80.30
  -4   4 -14  823.68  187.49
   4  -4  14  524.40  170.97
  -4  -4 -14  380.32   98.32
   4   4  15 -130.15  146.44
   4   4  15  -62.32   80.74
  -4   4 -15  203.29  158.00
   4  -4  15   53.57  143.20
  -4   4 -16  253.58  127.77
   4   4  16  308.04  168.97
   4   4  16  306.23   75.40
   4  -4  16  575.13  182.89
   4   4  17    1.55   63.68
   4   4  17   30.08  102.97
  -4   4 -17   79.89  182.31
   4  -4  17  134.74  167.70
  -4   4 -18  -71.72  119.53
   4   4  18   56.74   79.75
   4   4  18  145.46  168.10
   4  -4  18  -23.54  115.45
   4   4  19   67.60   54.50
  -4   4 -19 -211.74  192.53
   4   4  19    1.91   35.64
   4   4  19 -124.72  172.61
   4  -4  19 -300.43  182.79
   4   4  20  -62.87  192.82
  -4   4 -20   59.41  138.98
   4  -4  20   86.63  190.94
   4   5 -21 -136.75  210.12
   4   5 -21   95.43   91.74
  -4   5  21 -133.13  122.52
  -4   5  21  261.68  119.44
  -4   5  21   -5.36   91.80
  -4  -5  21  106.62   92.08
   4   5 -20    3.37  195.29
   4   5 -20   42.34   74.38
  -4   5  20  173.84  115.86
  -4   5  20   17.52   69.01
  -4   5  20   70.68  119.13
  -4  -5  20   93.86   91.78
   4   5 -19   64.08  123.50
   4   5 -19  114.22   75.51
  -4   5  19  134.25  119.67
  -4   5  19  -16.75   68.59
  -4   5  19   39.14  109.18
  -4  -5  19   79.90  117.71
   4   5 -18  -15.37  188.75
   4   5 -18  181.51   81.27
  -4   5  18  238.86  137.03
  -4   5  18   40.27   73.27
  -4   5  18   42.84  161.69
  -4  -5  18  282.48   91.94
   4   5 -17   10.04   73.26
   4   5 -17  136.78  176.87
  -4   5  17   49.86   73.30
  -4   5  17   65.68  123.48
  -4   5  17  -47.63  115.20
  -4  -5  17  106.65   85.06
   4   5 -16   27.80  166.06
   4   5 -16   -2.30   68.92
  -4   5  16   96.48  117.42
  -4   5  16  164.11  117.16
  -4   5  16  181.82   49.44
  -4  -5  16  141.98  108.83
   4   5 -15  254.65   94.32
   4   5 -15  105.58  165.88
  -4   5  15  258.28  118.75
  -4   5  15  417.02  124.03
  -4  -5  15  247.04   89.34
   4   5 -14   24.46   60.18
   4   5 -14  277.93  143.37
  -4   5  14   25.07   74.56
  -4   5  14   23.16  109.58
  -4  -5  14  -51.71   74.39
   4   5 -13  125.15   68.13
   4   5 -13  395.76  156.09
  -4   5  13  216.93   75.10
  -4   5  13  157.56  121.13
  -4  -5  13  278.21   79.15
   4   5 -12  117.32  141.06
   4   5 -12   51.63   63.16
  -4   5  12  200.83  116.40
  -4  -5  12  165.61   73.17
   4   5 -11   13.93   61.45
   4   5 -11   24.11  124.95
  -4   5  11  156.12  107.09
  -4  -5  11   52.37   70.68
   4   5 -10  264.91   89.34
   4   5 -10  270.90   66.75
  -4   5  10  215.86   77.46
  -4  -5  10  291.02   77.81
   4   5  -9  349.93  140.51
   4   5  -9  282.09   68.23
  -4   5   9  290.02   75.36
  -4  -5   9  256.38   77.33
   4   5  -8 1160.93   88.26
   4   5  -8 1226.57  169.67
  -4   5   8 1168.68   95.67
  -4  -5   8 1042.29   99.47
   4   5  -7  146.72   64.39
  -4   5   7    6.73  102.02
  -4  -5   7   59.33   70.84
   4   5  -6  295.87   70.02
  -4   5   6  274.41  106.17
  -4  -5   6  237.09   74.26
  -4   5   5  124.98   94.13
   4   5  -5  171.07   65.30
  -4  -5   5  130.16   77.03
   4  -5  -5  256.42  107.39
   4   5  -4  222.14   71.75
  -4   5   4  310.41   95.50
   4  -5  -4  211.50  112.84
  -4  -5   4  267.92   50.58
  -4   5   3  877.42  115.88
   4   5  -3  929.09   88.01
  -4  -5   3  893.02   96.78
   4  -5  -3  934.18  130.73
   4   5  -2  757.06   88.56
  -4   5   2  725.69  104.52
   4  -5  -2  842.98  121.54
  -4  -5   2  662.32   63.41
  -4   5   1 1573.80   78.24
   4   5  -1 1715.86  110.74
  -4   5   1 1631.34  121.79
   4  -5  -1 1506.12   96.96
  -4  -5   1 1665.20  116.33
  -4   5   0 1333.08  101.62
   4   5   0 1222.64   97.74
  -4   5   0  994.78  107.88
   4  -5   0 1080.46  128.59
  -4  -5   0 1274.58  103.26
  -4   5  -1  403.04   93.83
   4   5   1  672.24   55.51
  -4   5  -1  575.93   94.47
   4  -5   1  456.33  104.11
  -4  -5  -1  695.28   62.92
  -4   5  -2  364.84   82.32
   4   5   2  370.84   80.03
  -4   5  -2  296.65   90.00
   4  -5   2  305.73   93.93
  -4  -5  -2  414.49   87.19
  -4   5  -3 1067.39   95.33
   4   5   3 1243.77   68.78
  -4   5  -3 1098.22  118.80
   4  -5   3 1139.53  113.54
  -4  -5  -3 1129.50  107.96
  -4   5  -4  284.81  100.00
   4   5   4  363.08   78.44
  -4   5  -4  294.20   72.86
   4  -5   4  326.28   85.89
  -4  -5  -4  267.06   86.61
   4   5   5  456.85   77.28
  -4   5  -5  371.90   69.47
  -4   5  -5    3.69  108.23
   4  -5   5  291.13   86.28
  -4  -5  -5  460.28   85.94
  -4   5  -6   -9.71   97.28
   4   5   6   55.54   69.11
  -4   5  -6  223.06   74.04
   4  -5   6   13.43   72.24
  -4  -5  -6  -34.98   82.61
  -4   5  -7  189.66   60.21
  -4   5  -7  175.65  112.51
   4   5   7  305.69   73.65
   4  -5   7  -66.73   69.09
   4  -5   7  203.45   75.70
  -4  -5  -7  253.76   85.57
  -4   5  -8  475.55  132.13
  -4   5  -8  653.32   83.97
   4   5   8  538.67   84.63
   4  -5   8  454.58   85.13
   4  -5   8  653.03   84.57
  -4  -5  -8  629.57  100.78
  -4   5  -9  679.53   82.78
  -4   5  -9  699.18  155.57
   4   5   9  725.45   92.82
   4  -5   9  507.67  139.70
   4  -5   9  827.06  111.81
  -4  -5  -9  894.29  109.96
  -4   5 -10  106.41   63.90
  -4   5 -10   92.77  131.66
   4   5  10   90.24   71.40
   4  -5  10   67.37  116.29
   4  -5  10   64.92   66.08
  -4  -5 -10  129.40   85.37
  -4   5 -11   96.36   59.39
  -4   5 -11  102.12  135.50
   4   5  11   22.87   72.97
   4  -5  11  175.28  125.41
   4  -5  11   -9.27   80.48
  -4  -5 -11   98.90   95.15
  -4   5 -12  178.49  146.37
  -4   5 -12   35.80   43.25
   4   5  12  266.85   76.61
   4  -5  12  149.76   87.14
   4  -5  12   68.98   62.18
  -4  -5 -12  171.36  102.18
  -4   5 -13  140.18   99.17
   4   5  13 -115.88   72.70
  -4   5 -13  -13.36   48.24
   4  -5  13   33.51   59.30
   4  -5  13 -237.68  133.70
  -4  -5 -13   -7.19   99.03
  -4   5 -14   12.76   45.03
   4   5  14   95.54   97.54
  -4   5 -14  160.00  163.90
   4  -5  14   -7.29  144.72
  -4  -5 -14  -32.76  100.53
  -4   5 -15  259.06  183.13
   4   5  15  234.65   84.79
  -4   5 -15   51.25   39.84
   4  -5  15  402.19  158.05
  -4  -5 -15   26.53  140.67
   4   5  16  162.68   88.09
  -4   5 -16  201.10  192.05
   4  -5  16  222.33  174.80
  -4   5 -17  140.19  199.02
   4   5  17  123.65   85.68
   4   5  17 -142.94  174.92
   4  -5  17   36.02  174.81
  -4   5 -18  119.75  210.94
   4   5  18   84.47  107.72
   4   5  18  200.87  187.46
   4  -5  18   92.80  184.32
  -4   5 -19 -251.70  220.25
   4   5  19   87.92   74.20
   4   5  19 -305.56  185.16
   4  -5  19 -524.04  194.48
   4   6 -20  212.24  134.96
   4   6 -20  -21.30   87.93
  -4   6  20  -36.77   78.39
  -4   6  20    5.82  115.84
  -4   6  20 -136.75  133.98
  -4  -6  20  -15.40  102.48
   4   6 -19   91.52   90.60
   4   6 -19  447.58  217.32
  -4   6  19   -6.79   84.99
  -4   6  19   86.97  136.98
  -4   6  19  314.31  112.93
  -4  -6  19   -7.36  106.52
   4   6 -18   24.19   85.08
   4   6 -18 -162.89  199.94
  -4   6  18   44.98  107.37
  -4   6  18  168.53  130.81
  -4   6  18   77.79   54.75
  -4  -6  18  -90.35   97.96
   4   6 -17   43.77   78.18
   4   6 -17  115.30  184.69
  -4   6  17   30.74  125.46
  -4   6  17   26.43  101.09
  -4   6  17   22.74   55.75
  -4  -6  17   26.09   95.93
   4   6 -16   37.35   72.67
   4   6 -16  -48.68  179.72
  -4   6  16  -40.99  117.95
  -4   6  16   41.08   93.58
  -4  -6  16   97.92   95.63
   4   6 -15   72.82   76.12
   4   6 -15 -237.67  173.53
  -4   6  15   18.60  126.63
  -4   6  15  158.60   89.94
  -4  -6  15  185.84  121.31
   4   6 -14  123.07  178.39
   4   6 -14  128.41   75.26
  -4   6  14  275.62  128.92
  -4  -6  14  184.67   94.19
   4   6 -13    2.48  168.80
   4   6 -13  116.92   73.37
  -4   6  13  187.87  124.19
  -4  -6  13   88.38   91.09
   4   6 -12  232.36  169.78
   4   6 -12  192.28   76.77
  -4   6  12  223.85  132.46
  -4  -6  12  280.39   93.53
   4   6 -11  236.09   77.93
   4   6 -11  155.36  163.81
  -4   6  11  235.02   84.40
  -4  -6  11  143.28   94.14
   4   6 -10  427.56  167.28
   4   6 -10  342.99   82.05
  -4   6  10  339.68   82.63
  -4  -6  10  225.39   95.40
   4   6  -9  106.66  143.62
   4   6  -9    8.38   68.93
  -4   6   9   63.49   73.41
  -4  -6   9  -64.40   80.65
   4   6  -8  338.97   82.96
   4   6  -8  409.46  109.92
  -4   6   8  397.35   84.39
  -4  -6   8  349.69   96.14
   4   6  -7  547.65   59.46
  -4   6   7  584.99  131.83
  -4  -6   7  455.41   98.09
   4   6  -6   56.11   68.86
  -4   6   6 -110.00  101.39
   4  -6  -6   -2.69  109.66
  -4  -6   6   23.99   78.96
   4   6  -5  379.74   85.81
  -4   6   5  504.78  115.43
   4  -6  -5  446.17   91.54
  -4  -6   5  487.41   98.51
   4   6  -4   25.41   71.40
  -4   6   4   42.31   92.12
   4  -6  -4   29.91  110.07
  -4  -6   4  -17.94   50.20
   4   6  -3  178.54   51.48
  -4   6   3  105.78   97.02
   4  -6  -3  226.30  117.62
  -4  -6   3  226.95   86.41
   4   6  -2   49.44   74.28
  -4   6   2  -49.59   85.31
   4  -6  -2   -9.94  103.56
  -4  -6   2   20.16   51.94
   4   6  -1  216.32   84.86
  -4   6   1  328.37   99.61
   4  -6  -1  413.93  109.67
  -4  -6   1  263.42   94.55
  -4   6   0  209.93   94.15
   4   6   0  305.85   55.41
  -4   6   0  428.70   93.85
   4  -6   0  244.33   68.55
  -4  -6   0  276.36   61.35
  -4   6  -1  783.44   97.92
   4   6   1  486.32   92.21
  -4   6  -1  510.55  106.46
   4  -6   1  505.42  113.80
  -4  -6  -1  458.35  105.89
  -4   6  -2  169.71   55.05
   4   6   2  201.28   84.63
  -4   6  -2  201.80   97.68
   4  -6   2  154.33  102.71
  -4  -6  -2  127.50   94.27
  -4   6  -3 1061.62  127.79
   4   6   3  844.74  108.28
  -4   6  -3  891.01  102.79
   4  -6   3  807.27  125.63
  -4  -6  -3  863.77  115.93
  -4   6  -4  -25.11  122.23
   4   6   4  402.37   93.95
  -4   6  -4  578.85   84.07
   4  -6   4  569.77  109.93
  -4  -6  -4  491.62   70.40
  -4   6  -5  255.69   74.88
   4   6   5  241.66   87.30
  -4   6  -5   -6.37  111.45
   4  -6   5  213.76   95.89
  -4  -6  -5   20.04  100.46
  -4   6  -6   36.60   67.55
   4   6   6   63.16   78.23
  -4   6  -6   -3.32  114.40
   4  -6   6   23.85   86.40
  -4  -6  -6   19.16   92.49
  -4   6  -7  121.88   67.01
   4   6   7   12.55   83.23
  -4   6  -7    1.18  124.84
   4  -6   7   35.08  112.22
  -4  -6  -7  115.14   97.43
  -4   6  -8  255.11   70.51
   4   6   8  224.47   88.03
  -4   6  -8   28.16  130.77
   4  -6   8  200.02   94.16
  -4  -6  -8   92.69  106.44
  -4   6  -9  156.02   83.89
   4   6   9   78.94   85.22
  -4   6  -9  167.17   92.02
   4  -6   9   35.03   87.30
  -4  -6  -9    8.33   96.36
  -4   6 -10   12.47  144.14
   4   6  10  151.01   84.93
  -4   6 -10   17.21   58.60
   4  -6  10  -74.05   83.97
  -4  -6 -10  135.41  102.17
  -4   6 -11  -41.38   57.91
   4   6  11  101.52   83.38
  -4   6 -11  -10.04  144.55
   4  -6  11  112.72  111.60
  -4  -6 -11   65.04  106.69
  -4   6 -12   31.81   60.95
   4   6  12  135.06   87.18
  -4   6 -12  163.89  161.19
   4  -6  12  116.97   77.60
  -4  -6 -12   42.48  118.87
  -4   6 -13   60.51  162.30
  -4   6 -13   54.03   53.29
   4   6  13   57.79   86.94
   4  -6  13   38.53   93.70
   4  -6  13  -92.78  115.90
  -4  -6 -13  -80.25  125.57
  -4   6 -14   55.17  190.93
  -4   6 -14  267.02   74.98
   4   6  14  433.97  128.56
   4  -6  14   54.69  111.84
   4  -6  14  181.73  112.44
  -4  -6 -14  147.62  177.75
  -4   6 -15   34.23  194.87
   4   6  15  102.94   97.62
  -4   6 -15  158.23   75.68
   4  -6  15  138.72  114.07
  -4  -6 -15  -10.81  132.81
  -4   6 -16  255.25  207.08
   4   6  16   98.71   99.09
  -4   6 -16   79.20   58.38
   4  -6  16  447.38  119.09
  -4  -6 -16  115.19  132.92
   4   6  17  -92.46  127.54
  -4   6 -17  475.76  211.94
   4  -6  17  132.41  119.02
  -4   6 -18  152.19  141.52
   4   6  18  -80.76   98.42
   4   6  18 -110.31  186.50
   4  -6  18  222.45  124.74
   4   7 -18    7.62   95.63
   4   7 -18  454.16  227.65
  -4   7  18    8.14  141.93
  -4   7  18   -7.57  119.68
  -4  -7  18   87.13  117.62
   4   7 -17   73.76   86.52
   4   7 -17  201.52  210.85
  -4   7  17   99.10  140.87
  -4   7  17  -71.18  137.24
  -4  -7  17  -52.15  111.09
   4   7 -16  -43.04  136.73
   4   7 -16  -94.83   81.79
  -4   7  16   29.92  141.75
  -4   7  16   -0.94  135.33
  -4  -7  16  -28.96  111.96
   4   7 -15   65.91   79.83
   4   7 -15  -19.94  131.17
  -4   7  15  -44.66  139.67
  -4  -7  15   27.92  107.31
   4   7 -14  -88.64  196.22
   4   7 -14   40.36   82.91
  -4   7  14  150.84   89.85
  -4  -7  14   47.20  105.86
   4   7 -13  -14.49  185.48
   4   7 -13   65.98   79.95
  -4   7  13   -6.40  129.52
  -4  -7  13  -32.22   98.75
   4   7 -12  164.10   87.57
   4   7 -12  -65.48  183.24
  -4   7  12   96.91  136.26
  -4  -7  12  109.67  105.69
   4   7 -11  129.61  183.60
   4   7 -11   66.45   81.97
  -4   7  11  -37.56  133.37
  -4  -7  11   66.08  100.45
   4   7 -10   36.66  183.95
   4   7 -10  154.13   85.13
  -4   7  10  271.98  132.69
  -4  -7  10   73.98  105.37
   4   7  -9  217.25  180.58
   4   7  -9  153.75   58.14
  -4   7   9  138.88  134.83
  -4  -7   9   64.59  104.65
   4   7  -8  272.49  125.07
   4   7  -8  361.67   94.80
  -4   7   8  289.35  140.64
  -4  -7   8  321.59  112.75
   4   7  -7  377.50   94.25
  -4   7   7  401.40  138.18
   4  -7  -7  259.55  152.03
  -4  -7   7  362.82   74.91
   4   7  -6  291.77   90.84
  -4   7   6  318.97   87.33
   4  -7  -6  502.50  150.55
  -4  -7   6  151.63  110.93
   4   7  -5  418.26   92.22
  -4   7   5  436.03  133.28
   4  -7  -5  324.49  153.57
  -4  -7   5  284.96  111.43
   4   7  -4  427.95   96.57
  -4   7   4  299.51  119.47
   4  -7  -4  363.20  146.89
  -4  -7   4  471.56  113.90
   4   7  -3  152.76   89.00
  -4   7   3   95.40  110.27
   4  -7  -3   74.59  132.23
  -4  -7   3  120.13  100.53
   4   7  -2 1730.01   96.39
  -4   7   2 1842.64  157.88
   4  -7  -2 1525.57  186.28
  -4  -7   2 1461.90  157.55
  -4   7   1  -21.36   62.54
   4   7  -1   92.82   89.02
  -4   7   1   29.91   89.82
   4  -7  -1  136.79   73.64
  -4  -7   1  -16.04   61.69
  -4   7   0  -63.68   92.97
   4   7   0   80.41   56.88
  -4   7   0  119.46   98.24
   4  -7   0  -41.63  113.98
  -4  -7   0   38.20   98.44
  -4   7  -1   30.33   88.96
   4   7   1   24.18   89.62
  -4   7  -1   16.42  103.63
   4  -7   1  116.77  114.94
  -4  -7  -1  115.21   99.99
  -4   7  -2  188.52  108.44
   4   7   2  108.01   86.99
  -4   7  -2  -32.89   89.40
   4  -7   2  -20.51  114.35
  -4  -7  -2   -2.63  103.26
  -4   7  -3   33.52  112.03
   4   7   3   -7.67   90.45
  -4   7  -3   73.02   82.01
   4  -7   3  144.49  107.03
  -4  -7  -3  159.40  103.80
  -4   7  -4   39.10  127.44
   4   7   4  200.16  103.34
  -4   7  -4  268.82   62.95
   4  -7   4  329.79  120.29
  -4  -7  -4  317.85   79.02
  -4   7  -5  173.69   81.14
   4   7   5   28.86   93.76
  -4   7  -5  -11.38  124.81
   4  -7   5   33.99  106.91
  -4  -7  -5   26.13  107.66
  -4   7  -6   35.86  132.57
   4   7   6   30.28   61.70
  -4   7  -6  134.10   81.15
   4  -7   6  152.44  109.76
  -4  -7  -6   77.19  109.01
  -4   7  -7   -9.91  155.31
   4   7   7  320.72  103.28
  -4   7  -7  369.15   86.61
   4  -7   7  229.20  115.77
  -4  -7  -7   98.58  123.52
  -4   7  -8   38.33   77.47
   4   7   8   51.52   93.23
  -4   7  -8  -13.52  145.47
   4  -7   8  -38.60  134.11
  -4  -7  -8  -11.57  114.70
  -4   7  -9   -5.28  149.90
   4   7   9  257.64   95.04
  -4   7  -9  152.66   75.08
   4  -7   9   72.20  105.87
  -4  -7  -9  -82.54   82.90
  -4   7 -10  289.06  120.08
   4   7  10  626.63  113.63
  -4   7 -10  320.09   87.08
   4  -7  10  304.58  120.29
  -4  -7 -10  413.50  138.23
   4   7  11  939.57  131.41
  -4   7 -11  517.56  124.95
  -4   7 -11  661.84  213.63
   4  -7  11  698.51  129.81
  -4  -7 -11  712.07  165.61
  -4   7 -12  -12.52  175.04
   4   7  12   76.85   98.00
  -4   7 -12   53.70   71.18
   4  -7  12  -56.34  128.37
  -4  -7 -12  -79.74  132.97
  -4   7 -13  133.44  186.44
   4   7  13  201.63  100.44
  -4   7 -13  -95.06   74.17
   4  -7  13   18.82   99.57
  -4  -7 -13  -37.29  142.25
  -4   7 -14 -111.02  196.08
   4   7  14   10.67  103.79
  -4   7 -14   43.49   71.34
   4  -7  14  113.51  113.19
  -4  -7 -14   14.26  148.30
  -4   7 -15   60.72   68.62
   4   7  15   49.34  107.67
  -4   7 -15   -1.77  207.69
   4  -7  15   67.42  133.11
  -4  -7 -15    8.13  157.18
   4   7  16   29.28  110.39
  -4   7 -16   47.59   71.01
  -4   7 -16  -50.59  142.50
  -4  -7 -16  -26.08  194.61
   4   7  17  618.01  165.07
  -4   7 -17  -15.68  247.77
   4   8 -17  250.49  129.33
   4   8 -17  345.55  255.40
  -4   8  17   87.65  159.57
  -4   8  17   -1.56   99.00
  -4  -8  17   70.41  133.48
   4   8 -16  268.73  103.97
   4   8 -16  107.73  256.23
  -4   8  16  -57.45  156.45
  -4  -8  16   87.33  135.61
   4   8 -15  -75.54  225.42
   4   8 -15   66.12   99.19
  -4   8  15  119.27  148.94
  -4  -8  15   34.79  127.84
   4   8 -14  173.43  224.74
   4   8 -14  136.04   99.60
  -4   8  14  257.89  152.31
  -4  -8  14 -111.30  131.24
   4   8 -13  449.26  170.53
   4   8 -13  541.54  118.24
  -4   8  13  649.98  176.07
  -4  -8  13  382.34  145.37
   4   8 -12   12.96  129.64
   4   8 -12  -18.71   59.50
  -4   8  12   65.84  142.14
  -4  -8  12   99.36  113.34
   4   8 -11  235.47  220.95
   4   8 -11  239.00  102.60
  -4   8  11  307.46  154.72
  -4  -8  11  225.11  124.50
   4   8 -10  124.71  190.16
   4   8 -10   32.10   90.07
  -4   8  10  -76.70  135.52
  -4  -8  10   17.88  111.07
   4   8  -9  229.28  104.06
   4   8  -9  381.49  212.55
  -4   8   9  350.80  152.24
  -4  -8   9  201.35  125.60
  -4   8   8   63.84  131.69
   4   8  -8  -95.97  187.45
   4   8  -8 -109.39   91.11
   4  -8  -8   -0.35  148.30
  -4  -8   8   14.98  110.33
  -4   8   7   90.64  128.41
   4   8  -7 -136.19  118.18
   4   8  -7   75.64   58.07
   4  -8  -7   24.52  162.27
  -4  -8   7  218.82  113.58
   4   8  -6   52.29   90.52
  -4   8   6   86.47  123.44
   4  -8  -6   10.32   98.39
  -4  -8   6  -48.31  108.03
   4   8  -5  332.56  108.10
  -4   8   5  421.94  141.43
   4  -8  -5  386.58  169.55
  -4  -8   5  356.88   82.09
   4   8  -4    5.26   60.93
  -4   8   4  151.27   77.81
   4  -8  -4   58.82   96.26
  -4  -8   4   87.65  112.70
   4   8  -3   26.64  101.26
  -4   8   3  130.28  125.07
   4  -8  -3  226.08  146.84
  -4  -8   3  331.59  122.61
   4   8  -2   41.03   61.39
  -4   8   2   31.30  112.24
   4  -8  -2  -26.78  132.15
  -4  -8   2   93.62   73.19
  -4   8   1   73.48   74.54
   4   8  -1   72.04   96.57
  -4   8   1   16.03  108.87
   4  -8  -1   66.45   85.93
  -4  -8   1  -38.74  114.27
  -4   8   0  151.50  101.06
   4   8   0  -13.27   62.31
  -4   8   0   83.14  115.29
   4  -8   0   -8.63  129.14
  -4  -8   0   47.73  118.17
  -4   8  -1    5.15  101.06
   4   8   1  121.03   98.52
  -4   8  -1   89.27  122.79
   4  -8   1    0.19  132.10
  -4  -8  -1   51.52  116.32
  -4   8  -2   49.85   99.16
   4   8   2   17.47  103.36
  -4   8  -2  237.25  127.78
   4  -8   2  144.27  131.70
  -4  -8  -2   69.71  125.92
  -4   8  -3  214.57  135.41
   4   8   3  100.55   64.92
  -4   8  -3   71.52  100.92
   4  -8   3  131.12  134.27
  -4  -8  -3   37.39  128.38
  -4   8  -4   70.50  136.32
   4   8   4   58.36   99.28
  -4   8  -4  -52.97   93.85
   4  -8   4   77.41  124.97
  -4  -8  -4  129.80   77.83
  -4   8  -5 -212.25  137.97
   4   8   5   72.18  101.50
  -4   8  -5   80.54   90.55
   4  -8   5  -86.45   80.04
  -4  -8  -5  109.96  126.31
  -4   8  -6  -51.25   89.43
   4   8   6  -65.99  104.08
  -4   8  -6   21.74  150.81
   4  -8   6   50.93  124.19
  -4  -8  -6  -70.53  127.10
  -4   8  -7  133.62   94.18
   4   8   7   25.93  113.87
  -4   8  -7   19.66  169.77
   4  -8   7  101.44  132.40
  -4  -8  -7  185.75   86.99
  -4   8  -8   35.85  167.56
   4   8   8   80.65   70.65
  -4   8  -8  -29.15   83.60
   4  -8   8 -165.72  120.49
  -4  -8  -8  154.86  133.95
  -4   8  -9  -68.62  169.05
   4   8   9   37.58   68.77
  -4   8  -9   15.78   87.64
   4  -8   9  262.02  125.66
  -4  -8  -9   34.07  136.96
  -4   8 -10    1.54  168.59
   4   8  10  -54.81   68.90
  -4   8 -10  138.16  109.44
   4  -8  10  -14.42  119.18
  -4  -8 -10   25.63  136.94
  -4   8 -11   57.88  186.74
   4   8  11  148.86   74.74
  -4   8 -11    5.36   89.23
   4  -8  11   26.65  123.63
  -4  -8 -11  146.12  154.90
  -4   8 -12  -15.25   89.60
   4   8  12  123.27  115.82
  -4   8 -12  -48.72  199.50
   4  -8  12  385.36  162.86
  -4  -8 -12  108.09  107.61
  -4   8 -13 -313.22  207.80
   4   8  13   98.94  116.48
  -4   8 -13  153.35  120.36
   4  -8  13   30.69  124.11
  -4  -8 -13  -44.33  168.57
  -4   8 -14   28.32   93.46
   4   8  14   67.63  115.96
  -4   8 -14  -66.81  219.83
   4  -8  14   76.78  182.77
  -4  -8 -14  -17.53  170.54
  -4   8 -15  146.15   95.00
   4   8  15   55.84  121.38
  -4   8 -15 -248.79  239.42
   4  -8  15  142.38  133.28
  -4  -8 -15    1.87  184.34
   4   9 -14   41.53  250.18
   4   9 -14   43.89  108.24
  -4   9  14  138.63  156.06
  -4  -9  14 -159.45  131.41
   4   9 -13 -127.09  236.63
   4   9 -13   -5.44  103.06
  -4   9  13  -79.34  158.27
  -4  -9  13   81.60  135.57
   4   9 -12   40.40  152.62
   4   9 -12   55.29  106.53
  -4   9  12   53.80  160.25
  -4  -9  12   -8.26  140.40
   4   9 -11   73.58  239.01
   4   9 -11   50.01  104.84
  -4   9  11   13.51  157.75
  -4  -9  11  239.74  135.18
   4   9 -10 -156.89  103.06
   4   9 -10 -135.28  215.95
  -4   9  10   31.44  146.08
  -4  -9  10  135.94  131.88
   4   9  -9  268.42  112.35
   4   9  -9  175.45  219.69
  -4   9   9  472.26  165.99
  -4  -9   9   32.03  144.88
  -4   9   8  497.96  140.20
   4   9  -8   75.29  102.64
   4   9  -8  -87.32  205.90
   4  -9  -8 -179.24  173.82
  -4  -9   8  -76.56   83.79
  -4   9   7  109.83  160.70
   4   9  -7   63.34  144.34
   4   9  -7  543.99  115.58
   4  -9  -7  297.87  192.38
  -4  -9   7  182.75  139.83
   4   9  -6   79.03  112.62
  -4   9   6  213.42   95.34
   4  -9  -6   44.79  125.29
  -4  -9   6  245.73  135.29
   4   9  -5  101.75  107.93
  -4   9   5   93.49  139.43
   4  -9  -5  193.99  180.24
  -4  -9   5  116.94  139.63
   4   9  -4  203.89   73.01
  -4   9   4  323.52  135.58
   4  -9  -4  224.29  174.81
  -4  -9   4   30.30  145.10
   4   9  -3    2.92  112.25
  -4   9   3   93.59  125.81
   4  -9  -3   30.07  166.28
  -4  -9   3  195.61   89.04
  -4   9   2  213.60   86.53
   4   9  -2  265.86   77.85
  -4   9   2   54.98   93.27
   4  -9  -2  213.59  168.51
  -4  -9   2  359.31  147.85
  -4   9   1   36.60  121.58
   4   9  -1   64.63  109.51
  -4   9   1  170.45  139.55
   4  -9  -1   16.09  152.02
  -4  -9   1    1.16  143.42
  -4   9   0  -27.60  137.51
   4   9   0   70.22  106.59
  -4   9   0   51.16  116.52
   4  -9   0  109.50  103.16
  -4  -9   0   73.49  144.57
  -4   9  -1   90.82  137.44
   4   9   1   14.22  104.44
  -4   9  -1  -36.42  109.83
   4  -9   1  -61.94  145.58
  -4  -9  -1  -26.79  137.37
  -4   9  -2   76.38  108.32
   4   9   2  160.72  110.87
  -4   9  -2  130.87  145.94
   4  -9   2  -82.01  145.98
  -4  -9  -2  -35.39   90.22
  -4   9  -3 -122.14  150.81
   4   9   3  148.41  113.55
  -4   9  -3   44.69  103.20
   4  -9   3  -39.22  149.31
  -4  -9  -3  -13.15  134.33
   4   9   4  208.93   89.77
  -4   9  -4  298.08  119.79
   4  -9   4  342.74  163.17
  -4  -9  -4  425.30  108.72
  -4   9  -5  -33.06  166.54
   4   9   5  183.43  118.78
  -4   9  -5   32.71  105.72
   4  -9   5  184.03  148.90
  -4  -9  -5  -81.69  143.81
  -4   9  -6  393.18  166.86
   4   9   6 -166.08  121.29
  -4   9  -6  108.87  100.05
   4  -9   6   22.30  147.86
  -4  -9  -6  -35.95  148.08
  -4   9  -7  -18.26   96.98
   4   9   7   86.49  116.86
  -4   9  -7  119.09  172.43
   4  -9   7 -108.52  138.56
  -4  -9  -7    5.35  150.02
  -4   9  -8   54.67  184.79
   4   9   8  -63.27  122.61
  -4   9  -8   40.13   97.20
   4  -9   8  -25.80  145.13
  -4  -9  -8   78.78  153.72
  -4   9  -9   23.92   97.23
   4   9   9  -72.92  122.71
  -4   9  -9   48.04  190.87
   4  -9   9   19.04  144.64
  -4  -9  -9   27.98  149.28
  -4   9 -10  -18.09   97.82
   4   9  10  -30.06  123.63
  -4   9 -10   -0.53  193.95
   4  -9  10  -14.66  142.65
  -4  -9 -10  121.07  161.87
  -4   9 -11  110.17  213.40
   4   9  11   -0.84  125.58
  -4   9 -11   10.37   96.88
   4  -9  11 -147.96  188.71
  -4  -9 -11  115.33  172.11
  -4   9 -12  263.53  225.74
   4   9  12   53.48  131.06
  -4   9 -12   65.07  104.80
   4  -9  12  172.96  147.93
  -4  -9 -12 -109.43  184.53
  -4   9 -13  266.58  242.10
   4   9  13  -27.47  137.15
  -4   9 -13  -15.59  137.91
   4  -9  13  342.26  153.08
  -4  -9 -13  279.39  191.78
   4  10 -11  194.28  124.76
   4  10 -11  372.58  263.86
  -4  10  11  249.45  176.55
  -4 -10  11   47.64  166.63
   4  10 -10  -29.13  239.80
   4  10 -10 -219.17  113.08
  -4  10  10  428.86  165.54
  -4 -10  10  -54.83  146.13
   4  10  -9   46.57  239.99
   4  10  -9  128.47  117.77
  -4  10   9  100.15  164.91
  -4 -10   9  125.21  155.26
  -4  10   8 -118.86  102.46
   4  10  -8  -53.89  223.84
   4  10  -8  276.62  115.99
   4 -10  -8  341.66  193.68
  -4 -10   8   15.12  154.82
  -4  10   7    1.52   95.00
   4  10  -7  -62.42  131.71
   4  10  -7  162.52  108.46
   4 -10  -7  -73.41  191.52
  -4 -10   7 -191.25  153.94
   4  10  -6  -86.02  112.86
  -4  10   6  -28.51  140.97
   4 -10  -6    0.26  123.69
  -4 -10   6  167.28  151.63
   4  10  -5   71.01  120.25
  -4  10   5  297.91  147.93
   4 -10  -5 -227.47  198.95
  -4 -10   5  213.29  159.43
   4  10  -4   83.09  122.40
  -4  10   4  171.69  144.13
   4 -10  -4 -259.03  193.48
  -4 -10   4  133.22  104.35
   4  10  -3  -77.30  127.49
  -4  10   3 -255.51   91.13
   4 -10  -3 -162.53  128.21
  -4 -10   3  -24.04  165.27
  -4  10   2  -97.11   97.93
   4  10  -2 -222.72  120.06
  -4  10   2  112.12  134.09
   4 -10  -2  -36.47  179.15
  -4 -10   2  272.42  151.19
  -4  10   1 -232.66  149.45
   4  10  -1    8.37   77.54
  -4  10   1   10.54  130.36
   4 -10  -1  -59.29  178.90
  -4 -10   1  -60.60  152.12
  -4  10   0  -69.69   82.38
   4  10   0  306.31  124.63
  -4  10   0  183.26  158.84
   4 -10   0  -15.60  175.72
  -4 -10   0  190.21  156.39
  -4  10  -1  304.65  163.41
   4  10   1 -152.69  130.08
  -4  10  -1  110.11  126.93
   4 -10   1   59.29  168.54
  -4 -10  -1   35.92  167.58
  -4  10  -2  172.42   81.63
   4  10   2  135.51   85.69
  -4  10  -2    1.56  172.33
   4 -10   2  109.62  172.97
  -4 -10  -2  -17.13  106.92
  -4  10  -3   30.48  122.43
   4  10   3  248.50  134.16
  -4  10  -3   45.01  174.00
   4 -10   3   14.04  172.19
  -4 -10  -3   84.74  164.02
  -4  10  -4  147.63  179.29
   4  10   4  236.83  135.91
  -4  10  -4   73.13  121.63
   4 -10   4  -15.03  171.90
  -4 -10  -4   -1.55  109.59
  -4  10  -5  -73.13  189.43
   4  10   5  370.28  140.84
  -4  10  -5   14.38  117.34
   4 -10   5   41.48  169.23
  -4 -10  -5 -132.54  166.00
  -4  10  -6   58.02  109.55
   4  10   6  -48.16  135.22
  -4  10  -6 -183.07  189.83
   4 -10   6   -4.88  164.06
  -4 -10  -6  -15.86  111.41
  -4  10  -7  247.62  201.98
   4  10   7  -23.78   86.44
  -4  10  -7  -84.73  107.08
   4 -10   7  280.96  163.97
  -4 -10  -7  -24.33  167.03
  -4  10  -8   52.78  209.15
   4  10   8   12.03  140.98
  -4  10  -8   32.25  109.92
   4 -10   8  -44.88  169.78
  -4 -10  -8 -312.72  174.08
  -4  10  -9  -69.24  228.70
   4  10   9  157.34  148.28
  -4  10  -9  159.97  116.97
   4 -10   9   59.71  176.63
  -4 -10  -9  345.35  192.18
  -4  10 -10  -68.86  106.48
   4  10  10  -24.82  141.57
  -4  10 -10  201.36  221.68
   4 -10  10 -138.55  170.66
  -4 -10 -10  -73.90  193.85
   4 -11  -7    6.18  204.56
  -4  11   6 -174.41  171.89
   4  11  -6 -122.13  155.81
   4  11  -6  -69.61  132.73
   4 -11  -6   -4.25  224.61
  -4 -11   6    4.53  110.07
   4  11  -5   73.31   81.26
  -4  11   5  -79.73  164.53
   4 -11  -5  152.35  141.45
  -4 -11   5   64.74  176.45
  -4  11   4  -44.75  158.98
   4 -11  -4  -57.42  212.85
  -4 -11   4 -178.43  180.92
  -4  11   3  228.91  110.45
   4  11  -3   -3.31   85.01
  -4  11   3 -242.97  148.81
   4 -11  -3  209.97  207.56
  -4 -11   3  -68.73  168.43
  -4  11   2   20.04  173.64
   4  11  -2  238.02  140.66
  -4  11   2   40.51  153.51
   4 -11  -2   99.91  209.72
  -4 -11   2  -25.84  174.65
  -4  11   1   66.25  140.50
   4  11  -1  116.05  133.30
  -4  11   1   21.27  171.78
   4 -11  -1   90.53  196.06
  -4 -11   1  -28.55  118.92
  -4  11   0  112.57  138.16
   4  11   0   -5.35   88.40
  -4  11   0  254.19  184.98
   4 -11   0  212.34  197.51
  -4 -11   0  -46.23  188.61
  -4  11  -1  -36.24  189.13
   4  11   1    5.45  139.95
  -4  11  -1  106.58  130.60
   4 -11   1  134.33  192.12
  -4 -11  -1  -74.82  186.68
  -4  11  -2  233.92   96.28
   4  11   2  133.45  154.58
  -4  11  -2  431.50  206.30
   4 -11   2  288.98  209.63
  -4 -11  -2  140.54  125.76
  -4  11  -3  291.07  202.54
   4  11   3  427.41  150.43
  -4  11  -3   12.25  134.95
   4 -11   3  211.73  198.02
  -4 -11  -3 -373.63  193.78
  -4  11  -4  171.53  196.54
   4  11   4  -11.47   91.73
  -4  11  -4  -57.74  124.45
   4 -11   4  222.27  177.89
  -4 -11  -4 -279.22  188.47
  -4  11  -5  173.78  130.64
   4  11   5  271.22  146.46
  -4  11  -5  -41.30  219.36
   4 -11   5 -137.46  192.22
  -4 -11  -5  119.97  202.14
  -5   0  23   50.15   91.11
  -5   0  23  -91.29  136.28
  -5   0  23  -30.25   59.29
  -5   0  22   92.59  101.49
  -5   0  22   38.63  135.00
  -5   0  22   72.06   59.79
  -5   0  21   23.71   77.48
  -5   0  21 -174.51   92.83
  -5   0  21  -16.19  117.89
  -5   0  20  125.40   78.60
  -5   0  20   71.14  121.34
  -5   0  19   14.28   99.87
  -5   0  19  -10.17   53.82
  -5   0  18  210.72  110.74
  -5   0  18  174.58   59.93
   5   0 -17  152.07  101.34
  -5   0  17   18.58   69.92
  -5   0  17   78.98   95.05
   5   0 -16 1050.87  118.87
  -5   0  16  919.17  115.25
  -5   0  16  773.34   71.92
   5   0 -15  -82.05   84.85
  -5   0  15  -93.49   79.11
  -5   0  15  -20.44   50.19
   5   0 -14  431.81   97.61
  -5   0  14  629.70   88.74
  -5   0  14  529.29   63.13
   5   0 -13    9.06   68.81
  -5   0  13    6.35   64.01
  -5   0  13  -15.72   47.45
   5   0 -12  -33.54   87.12
   5   0 -12    5.38   31.98
  -5   0  12   69.72   46.93
  -5   0  12   56.54   58.34
   5   0 -11   46.82   87.16
   5   0 -11  101.04   49.76
  -5   0  11  114.49   48.26
  -5   0  11   68.79   55.98
   5   0 -10  995.97   80.59
   5   0 -10  970.53   67.01
  -5   0  10  926.28   67.76
  -5   0  10  985.84   87.44
   5   0  -9  167.01   34.76
   5   0  -9  228.31   59.83
  -5   0   9  255.08   52.25
  -5   0   9  144.86   48.16
   5   0  -8 2548.82  107.80
   5   0  -8 2805.02  102.31
  -5   0   8 2770.73  100.54
   5   0  -7   60.91   49.25
   5   0  -7   35.95   51.73
  -5   0   7   42.99   50.04
   5   0  -6   55.95   56.35
   5   0  -6   27.26   33.37
  -5   0   6   50.23   52.04
   5   0  -5   25.19   49.97
   5   0  -5   -9.49   53.73
  -5   0   5   95.57   52.64
   5   0  -4 1235.97   79.81
  -5   0   4 1174.98   77.62
   5   0  -3   53.54   52.82
  -5   0   3   -6.39   32.14
   5   0  -2 1131.90   73.54
  -5   0   2 1058.19   70.27
   5   0  -1    8.38   48.31
  -5   0   1   26.00   28.12
   5   0   0 5579.89  140.88
  -5   0   0 5660.96  138.68
   5   0   1  -17.78   40.35
  -5   0  -1  -36.29   37.55
   5   0   2   81.96   36.12
  -5   0  -2   80.40   35.63
   5   0   3   31.86   39.51
  -5   0  -3   17.26   30.75
   5   0   4 3768.79   90.43
  -5   0  -4 3785.95   89.93
   5   0   5   29.44   87.06
   5   0   5   63.97   28.23
  -5   0  -5   54.49   29.41
   5   0   614209.23  265.44
   5   0   614657.57  469.70
  -5   0  -614780.30  280.12
   5   0   7   81.05   60.55
   5   0   7  114.07   23.00
  -5   0  -7   98.81   26.28
   5   0   8  277.36  100.56
  -5   0  -8  160.00   17.08
   5   0   9   82.58  100.36
   5   0  10 1243.74  140.02
   5   0  11   69.63  112.00
   5   0  12 1184.38  173.01
   5   0  13   76.45   87.06
   5   0  14  449.27  163.45
   5   0  15   85.44   94.51
   5   0  16  258.31  164.49
   5   0  17  -48.50  104.74
   5   0  18 1029.80  230.88
   5   0  19 -193.47  126.72
   5   0  20   93.67  189.76
   5   0  21   29.14  126.77
  -5   1  23  -54.69  128.79
  -5   1  23  -10.10   61.04
  -5   1  23   21.67   98.04
  -5  -1  23   40.52   90.37
  -5  -1  23  279.09  147.95
  -5  -1  23  109.65   85.38
  -5   1  22   48.98  123.70
  -5   1  22   70.89   60.67
  -5   1  22    2.48  101.80
  -5  -1  22  384.49  136.56
  -5  -1  22  -49.56   87.65
   5   1 -21  251.63  150.51
  -5   1  21   63.58   99.22
  -5   1  21  107.84  112.51
  -5   1  21    5.21   58.78
  -5  -1  21   38.00   66.83
  -5  -1  21   62.98  129.61
   5   1 -20  159.50  138.87
  -5   1  20    6.81  125.63
  -5   1  20  -40.09  135.43
  -5   1  20   21.74   70.11
  -5  -1  20   32.42   63.88
  -5  -1  20   64.13  120.97
   5   1 -19  155.59  125.10
  -5   1  19   24.92   66.76
  -5   1  19 -107.78   95.86
  -5   1  19   93.98  122.58
  -5  -1  19  -31.66  115.00
  -5  -1  19   60.82   61.16
   5   1 -18  785.45  157.07
  -5   1  18  728.67   69.05
  -5   1  18  448.25  114.05
  -5   1  18  786.26  114.64
  -5  -1  18  538.88  105.58
  -5  -1  18  830.39  140.44
   5   1 -17  702.96  143.78
  -5   1  17  419.55  100.49
  -5   1  17  550.36   63.36
  -5  -1  17  612.41   77.82
  -5  -1  17  626.29  128.16
   5   1 -16   49.06  102.80
   5   1 -16  -23.57   35.45
  -5   1  16   72.27   49.19
  -5   1  16    2.05   71.11
  -5  -1  16   29.86   72.85
  -5  -1  16   56.84   96.91
   5   1 -15  -36.22  106.16
   5   1 -15  183.55   55.87
  -5   1  15  155.46   52.49
  -5   1  15  114.95   88.98
  -5  -1  15  116.02   95.89
  -5  -1  15   79.27   56.33
   5   1 -14   30.72   96.11
   5   1 -14   59.97   51.47
  -5   1  14   52.79   61.12
  -5   1  14   31.28   50.19
  -5  -1  14  188.64   56.81
  -5  -1  14  166.77   89.02
   5   1 -13  439.05   58.12
   5   1 -13  123.61  101.42
  -5   1  13  237.99   64.70
  -5   1  13  523.02   59.38
  -5  -1  13  176.93   92.54
  -5  -1  13  424.82   60.68
   5   1 -12  131.51   87.22
   5   1 -12  234.66   51.78
  -5   1  12  137.17   52.34
  -5   1  12  156.67   70.32
  -5  -1  12   92.43   54.79
  -5  -1  12   87.36   53.15
   5   1 -11 2691.99  153.87
  -5   1  11 2706.81  101.61
  -5   1  11 2585.47  124.78
  -5  -1  11 2612.21  102.81
   5   1 -10  187.93   52.02
   5   1 -10  175.53   77.06
  -5   1  10  218.41   49.88
  -5   1  10  166.27   52.05
  -5  -1  10  171.94   53.85
   5  -1 -10  220.24   50.83
   5   1  -9  564.75   88.72
   5   1  -9  673.95   61.04
  -5   1   9  771.97   69.71
  -5   1   9  704.51   61.03
   5  -1  -9  596.96   70.00
  -5  -1   9  764.28   62.84
   5   1  -8  642.64   79.25
   5   1  -8  646.90   63.05
  -5   1   8  585.29   61.70
  -5   1   8  678.59   59.85
  -5  -1   8  546.39   61.81
   5  -1  -8  572.11   46.38
   5   1  -7  457.26   38.74
  -5   1   7  330.10   38.58
   5   1  -7  334.64   72.33
  -5   1   7  466.40   48.54
  -5  -1   7  421.99   59.87
   5  -1  -7  366.78   45.54
   5   1  -6 2944.28  122.85
   5   1  -6 2818.75   77.72
  -5   1   6 2661.72  103.57
   5  -1  -6 2762.32   70.33
  -5  -1   6 2845.74  103.82
   5   1  -5  219.68   58.98
   5  -1  -5  231.95   28.10
  -5  -1   5  218.25   56.84
   5   1  -4  872.67   72.48
  -5   1   4  853.66   71.63
  -5  -1   4 1033.19   72.74
   5   1  -3 1406.27   80.09
  -5   1   3 1280.99   76.84
   5  -1  -3 1230.50   54.67
  -5  -1   3 1293.18   53.98
  -5   1   210505.53  252.45
   5   1  -210461.96  257.71
  -5  -1   210438.52  258.16
   5  -1  -210543.43  219.97
   5   1  -1 2512.74   68.66
  -5   1   1 2407.53   92.55
   5  -1  -1 2396.65   80.06
   5  -1  -1 2362.30   67.58
  -5  -1   1 2527.82   97.04
  -5   1   0   15.63   43.63
   5   1   0   38.63   47.96
   5  -1   0    4.19   28.63
  -5  -1   0   24.15   46.45
   5  -1   0   17.36   56.66
  -5   1  -1  581.95   50.69
   5   1   1  595.11   58.01
  -5  -1  -1  582.90   55.64
   5  -1   1  618.06   67.17
   5   1   2   62.52   40.11
  -5   1  -2   71.54   34.32
   5  -1   2   56.40   63.39
  -5  -1  -2   43.50   41.16
   5   1   3 4360.47  103.52
  -5   1  -3 4371.30  106.41
   5  -1   3 4512.36  167.27
  -5  -1  -3 4313.29  104.78
  -5   1  -4  709.65   43.68
   5   1   4  701.56   42.93
  -5  -1  -4  660.95   45.54
   5  -1   4  722.14   95.10
   5   1   5 2147.09   72.80
  -5   1  -5 2107.99   54.76
   5  -1   5 2207.01  138.21
  -5  -1  -5 2113.84   74.21
  -5   1  -6   69.74   20.27
   5   1   6   45.03   34.00
  -5  -1  -6   78.45   39.11
   5  -1   6   27.69   84.35
   5   1   7  541.80   38.64
  -5   1  -7  565.39   24.06
  -5   1  -7  562.41   33.61
  -5  -1  -7  505.57   46.60
   5  -1   7  725.99  110.23
   5   1   8   63.78   27.12
   5  -1   8   50.95   93.92
  -5  -1  -8   15.85   40.32
   5   1   9  323.65   28.20
   5   1   9  441.36  113.97
   5  -1   9  370.95  113.85
  -5  -1  -9  249.99   46.64
   5   1  10   30.30   20.07
   5   1  10  -40.30  103.50
   5  -1  10   -0.72   68.21
  -5  -1 -10  -10.45   30.34
   5   1  11  747.50  144.50
   5  -1  11  702.72  143.82
   5   1  12   50.98   79.09
   5  -1  12   54.54  120.01
   5   1  13  269.34  136.75
   5  -1  13  268.99  140.07
   5   1  14  459.80  156.98
   5  -1  14  611.79  162.61
   5   1  15  267.75  104.94
   5  -1  15  336.62  104.92
   5   1  16  316.19  158.65
   5  -1  16   -6.87  160.32
   5   1  17  506.87  179.64
   5  -1  17  476.78  183.57
   5   1  18   33.33  111.58
   5  -1  18   34.60  167.44
   5   1  19  109.65  207.45
   5  -1  19  528.36  207.55
   5   1  20   25.77  126.27
   5  -1  20  327.53  194.16
   5   1  21  277.51  233.81
   5  -1  21  596.62  230.17
   5   2 -23   11.36  180.37
  -5   2  23  -29.55   60.81
  -5   2  23  -43.98  115.60
  -5   2  23   12.78   93.06
  -5  -2  23   93.91   97.90
  -5  -2  23  -18.54   86.52
   5   2 -22  -41.98  171.13
  -5   2  22   20.17   97.41
  -5   2  22   71.61   61.09
  -5   2  22   10.39  108.31
  -5  -2  22   49.96   71.82
  -5  -2  22   22.57   97.07
   5   2 -21   19.87  160.51
  -5   2  21  179.00  125.04
  -5   2  21   62.28   97.52
  -5   2  21  -63.87   58.03
  -5  -2  21  -72.00   88.53
  -5  -2  21   53.69   69.48
   5   2 -20  -26.15  152.82
  -5   2  20  -79.53   73.06
  -5   2  20   39.82   93.61
  -5   2  20   35.60   94.50
  -5  -2  20   -6.21   86.61
  -5  -2  20   85.39   71.45
   5   2 -19  141.31  143.74
   5   2 -19    6.60   37.05
  -5   2  19   35.52  107.43
  -5   2  19    4.36   52.53
  -5   2  19  -27.81   85.65
  -5  -2  19   24.36   88.61
  -5  -2  19 -143.18   80.59
   5   2 -18  222.00   64.00
   5   2 -18  408.39  151.54
  -5   2  18  188.05   88.40
  -5   2  18  274.11   61.42
  -5   2  18  304.42   96.99
  -5  -2  18   82.57   73.21
  -5  -2  18   74.61   85.88
   5   2 -17  222.04   60.66
   5   2 -17  100.84  136.75
  -5   2  17  231.11   96.99
  -5   2  17  114.85   57.89
  -5   2  17  161.48   78.89
  -5  -2  17  -18.93   79.06
  -5  -2  17  201.41   89.85
   5   2 -16  187.02   59.81
   5   2 -16  118.93   82.74
  -5   2  16  139.90   54.56
  -5   2  16  218.38   76.21
  -5   2  16   22.42   94.82
  -5  -2  16  112.08   65.93
  -5  -2  16   46.83   73.75
   5   2 -15   74.44  124.69
   5   2 -15  150.35   78.42
  -5   2  15  213.21   96.90
  -5   2  15   48.55   71.76
  -5   2  15  145.65   55.73
  -5  -2  15  183.41   63.51
   5   2 -14  148.11   74.31
   5   2 -14  118.36   73.00
  -5   2  14  142.36   54.93
  -5   2  14   73.01   92.07
  -5   2  14   91.49   66.03
  -5  -2  14  111.54   59.59
   5   2 -13  155.39   52.00
   5   2 -13   79.86  105.74
  -5   2  13  142.80   81.12
  -5   2  13  114.63   55.48
  -5  -2  13  107.09   56.70
   5   2 -12  148.82   53.54
   5   2 -12  114.63   96.40
  -5   2  12  129.57   57.14
  -5   2  12  174.02   55.34
  -5  -2  12  124.46   54.81
   5   2 -11  210.90   54.79
   5   2 -11  155.30   94.13
  -5   2  11  189.32   49.43
  -5   2  11  145.87   55.67
  -5  -2  11  172.43   56.12
   5   2 -10 1074.90   71.51
   5   2 -10 1043.60  114.44
  -5   2  10 1019.58   75.04
  -5   2  10  955.15   72.89
  -5  -2  10  935.06   72.47
   5   2  -9  280.06   54.07
   5   2  -9  159.25   81.86
  -5   2   9  208.54   50.57
  -5   2   9  188.34   57.15
  -5  -2   9  149.19   55.99
   5   2  -8 3968.40  124.13
   5   2  -8 3595.73  171.45
  -5   2   8 3578.94  100.47
  -5   2   8 3687.65  125.69
  -5  -2   8 3892.13  124.64
   5   2  -7 1856.33   86.27
   5   2  -7 1924.48  124.54
  -5   2   7 1689.29   88.55
  -5   2   7 1873.20   65.01
  -5  -2   7 1802.22   87.89
   5   2  -6  430.57   60.68
  -5   2   6  397.97   60.38
  -5   2   6  441.42   26.11
  -5  -2   6  408.20   64.54
   5   2  -5  -22.62   54.55
  -5   2   5   69.25   54.92
  -5  -2   5   40.53   55.42
   5   2  -4 2207.51   70.40
  -5   2   4 2181.87   69.49
  -5  -2   4 2115.31  100.01
   5   2  -3 7116.40  161.36
  -5  -2   3 6865.94  191.34
   5   2  -2 2235.13   70.57
  -5   2   2 2027.85   58.66
  -5  -2   2 2133.50   69.92
  -5   2   1 3214.16   90.81
   5   2  -1 3170.64  117.57
  -5  -2   1 3114.07  116.48
   5  -2  -1 3125.72   94.09
   5   2   0  269.58   60.06
  -5   2   0  344.48   60.72
   5  -2   0  323.84   48.51
  -5  -2   0  363.97   39.35
   5   2   1  796.04   65.73
  -5   2  -1  808.31   85.17
   5  -2   1  737.77   69.82
  -5  -2  -1  696.44   66.48
   5   2   2 1473.26   52.50
  -5   2  -2 1494.25   91.21
  -5   2  -2 1655.77   91.49
  -5  -2  -2 1314.23   76.61
   5  -2   2 1518.00   90.19
   5   2   3  362.33   52.46
  -5   2  -3  410.94   61.07
  -5   2  -3  400.96   77.30
  -5  -2  -3  366.77   53.83
   5  -2   3  402.87   75.12
   5   2   4   23.00   40.60
  -5   2  -4   80.38   57.67
  -5   2  -4   -7.10   70.68
  -5   2  -4   49.11   29.67
   5  -2   4   16.99   70.49
  -5  -2  -4   37.13   43.65
   5   2   5 1253.05   58.80
  -5   2  -5 1254.39   72.53
  -5   2  -5 1167.64   50.06
  -5   2  -5 1077.60  106.30
   5  -2   5 1394.95  108.38
  -5  -2  -5 1172.53   64.29
  -5   2  -6  618.75   48.59
   5   2   6  579.55   59.70
  -5   2  -6  592.72   35.45
  -5   2  -6  534.37  101.51
   5  -2   6  833.09  101.95
  -5  -2  -6  553.47   53.47
   5   2   7  347.94   51.04
  -5   2  -7  363.38   35.00
  -5   2  -7  206.20   95.30
  -5   2  -7  320.49   25.62
   5  -2   7  402.90   96.64
  -5  -2  -7  401.20   59.34
   5   2   8 1362.83   54.24
  -5   2  -8 1678.08  135.41
  -5   2  -8 1360.44   35.94
  -5   2  -8 1403.19   39.09
  -5  -2  -8 1393.69   65.61
   5   2   9  310.91   47.23
  -5   2  -9  357.64  107.00
   5  -2   9  313.70  105.38
  -5  -2  -9  274.77   59.06
   5   2  10  312.25   44.54
  -5   2 -10  162.23  111.61
   5  -2  10  302.42  112.96
  -5  -2 -10  184.38   46.12
   5   2  11   18.08   38.03
   5   2  11  101.08   76.47
  -5   2 -11   55.62  111.46
   5  -2  11  -55.82   71.64
  -5  -2 -11   16.74   51.34
   5   2  12   24.21   38.25
   5   2  12   20.38  124.26
   5  -2  12   12.01  112.75
  -5  -2 -12   20.95   47.17
   5   2  13  102.11   36.26
   5   2  13  162.39  134.25
   5  -2  13  225.63  135.40
   5   2  14  311.15  152.06
   5   2  14  168.32   35.87
   5  -2  14  299.65  152.98
   5   2  15   24.58   15.70
   5   2  15  -18.64  145.32
   5   2  15   39.78   27.87
   5  -2  15   12.38  151.35
   5   2  16   17.22  102.10
   5  -2  16  387.66  163.44
   5   2  17  101.36  176.66
   5  -2  17  228.97  175.47
   5   2  18    6.97  176.70
   5  -2  18 -110.43  115.35
   5   2  19 -150.06  121.45
   5  -2  19  218.39  182.38
   5   2  20  108.95  196.88
   5  -2  20  221.43  197.43
   5   2  21   35.18  217.02
   5  -2  21  271.81  145.33
   5   3 -22 -105.41  204.48
  -5   3  22  132.41   68.48
  -5   3  22   86.25  105.72
  -5   3  22  145.47  108.93
  -5  -3  22   55.63   83.99
   5   3 -21   19.99   42.82
   5   3 -21  -77.31  183.30
  -5   3  21   68.02  100.32
  -5   3  21  166.66   96.69
  -5   3  21   -4.89   64.07
  -5  -3  21  152.61   81.98
   5   3 -20  186.83  162.71
   5   3 -20   18.39   80.85
  -5   3  20   66.36   93.45
  -5   3  20  -48.86  101.30
  -5   3  20   27.77   57.82
  -5  -3  20 -116.55   98.75
   5   3 -19  -57.19   63.57
   5   3 -19  249.18  156.75
  -5   3  19   42.26   88.16
  -5   3  19   34.33   55.73
  -5   3  19  -17.15  100.13
  -5  -3  19  -32.60   74.36
   5   3 -18  120.78   99.80
   5   3 -18   48.85   67.72
  -5   3  18   77.81  138.36
  -5   3  18   47.39   88.70
  -5   3  18   42.64   57.47
  -5  -3  18  186.01   74.38
   5   3 -17  182.11  149.18
   5   3 -17   46.00   64.79
  -5   3  17   19.59   79.28
  -5   3  17  214.71  107.48
  -5   3  17   87.30   75.59
  -5  -3  17  108.17   70.30
   5   3 -16   60.11  134.73
   5   3 -16  -39.15   57.73
  -5   3  16   -4.35  100.74
  -5   3  16   63.81   56.78
  -5   3  16   21.53   68.29
  -5  -3  16   64.54   86.04
   5   3 -15  219.58  143.09
   5   3 -15  356.68   67.23
  -5   3  15  261.45   67.11
  -5   3  15  250.24  101.40
  -5   3  15   63.06  114.94
  -5  -3  15  343.44   74.16
   5   3 -14  226.16   83.67
   5   3 -14  140.26  123.77
  -5   3  14  149.07   68.05
  -5   3  14  151.59  104.15
  -5   3  14  110.91   60.94
  -5  -3  14  197.24   66.01
   5   3 -13   55.36   71.19
   5   3 -13  131.62   55.85
  -5   3  13   84.66   55.89
  -5   3  13  -45.40   96.28
  -5   3  13   -6.23   37.23
  -5  -3  13   28.84   59.75
   5   3 -12  247.14  110.04
   5   3 -12  146.51   57.96
  -5   3  12  184.65  109.09
  -5   3  12  173.62   59.14
  -5   3  12  172.67   71.36
  -5  -3  12  114.63   62.35
   5   3 -11  231.51  112.43
   5   3 -11  521.15   63.27
  -5   3  11  492.74  118.63
  -5   3  11  479.95   55.09
  -5   3  11  539.62   64.93
  -5  -3  11  312.87   67.11
   5   3 -10  289.32   56.15
   5   3 -10  153.50   65.77
  -5   3  10  228.64   40.22
  -5   3  10  309.86  107.78
  -5   3  10  263.04   44.03
  -5  -3  10  198.96   62.09
   5   3  -9  324.50   58.19
   5   3  -9  335.36  100.70
  -5   3   9  396.81  107.74
  -5   3   9  304.40   50.23
  -5  -3   9  185.92   64.54
   5   3  -8   78.08   91.22
  -5   3   8   93.10   38.48
  -5   3   8  123.82   96.18
  -5  -3   8   34.06   56.06
   5   3  -7  370.64   65.24
  -5   3   7  682.15  110.51
  -5  -3   7  402.48   66.81
   5   3  -6  -58.16   53.64
  -5   3   6  139.00   97.16
  -5  -3   6  -12.47   56.55
   5   3  -5  246.17   63.37
  -5   3   5  328.08  103.66
  -5  -3   5  242.36   66.13
   5   3  -4 3743.80  134.54
  -5   3   4 3900.12  206.25
  -5  -3   4 3638.36  138.56
   5   3  -3 5701.83  175.34
  -5   3   3 5912.61  138.06
  -5   3   3 5878.41  189.52
  -5  -3   3 5684.89  179.97
   5   3  -2  140.96   60.47
  -5   3   2   51.36   92.29
  -5   3   2   83.68   41.69
  -5  -3   2   87.52   41.37
   5   3  -1 6590.20  156.51
  -5   3   1 6511.68  157.54
  -5   3   1 6959.52  249.19
  -5  -3   1 6531.85  159.34
   5   3   0  367.46   68.02
  -5   3   0  545.09   55.46
  -5   3   0  428.58   89.97
  -5  -3   0  391.57   73.03
   5   3   1  493.30   66.97
  -5   3  -1  457.96   85.23
  -5   3  -1  576.33   66.51
  -5  -3  -1  411.34   70.36
   5  -3   1  543.70   65.11
   5   3   2 2544.88   73.76
  -5   3  -2 2461.27  116.07
  -5   3  -2 2341.90  113.04
  -5  -3  -2 2280.61   77.05
   5  -3   2 2438.80  113.74
  -5   3  -3 6506.29  214.62
   5   3   3 6684.06  185.60
  -5   3  -3 6584.35  192.99
  -5  -3  -3 6393.56  187.54
   5  -3   3 6507.15  251.17
   5   3   4  274.99   56.23
  -5   3  -4  297.91   82.26
  -5   3  -4  237.88   54.52
  -5  -3  -4  330.96   60.42
   5  -3   4  272.82   78.45
   5   3   5  199.23   49.56
  -5   3  -5  272.93   82.69
  -5   3  -5  198.87   49.36
  -5  -3  -5  233.29   58.73
   5  -3   5  249.71   82.36
   5   3   6  674.60   61.44
  -5   3  -6  753.86   52.14
  -5   3  -6  635.37  107.56
  -5  -3  -6  766.14   68.88
   5  -3   6  756.30  101.60
   5   3   7    6.59   61.40
  -5   3  -7   11.99   92.21
  -5   3  -7  112.86   45.90
  -5  -3  -7   90.80   54.96
   5  -3   7   96.49   57.33
   5   3   8  -17.97   44.33
  -5   3  -8   95.10   94.12
  -5   3  -8   -2.38   36.97
  -5  -3  -8   27.35   68.12
   5  -3   8   89.64   89.82
   5   3   9 1870.96   83.56
  -5   3  -9 1893.08   72.28
  -5   3  -9 1751.21  156.60
  -5  -3  -9 1962.82  121.27
   5  -3   9 1840.62  160.43
   5   3  10  290.99   48.18
  -5   3 -10  307.58  119.69
  -5   3 -10  225.30   26.80
  -5   3 -10  186.46   21.25
   5  -3  10  143.51  118.38
  -5  -3 -10  267.86   82.11
   5   3  11  418.22   71.87
  -5   3 -11  626.86  140.99
   5  -3  11  462.91  131.96
  -5  -3 -11  452.67   91.03
   5   3  12   26.06   58.52
  -5   3 -12  188.58  128.61
   5  -3  12  118.41  122.72
  -5  -3 -12    1.37   78.78
   5   3  13 1063.10   72.74
  -5   3 -13 1360.84  188.35
   5  -3  13 1164.05  185.07
  -5  -3 -13 1041.49  108.25
   5   3  14  193.33   63.02
   5   3  14  417.85  157.82
  -5   3 -14  301.51  153.73
   5  -3  14  278.72  101.39
  -5  -3 -14  170.83   61.16
   5   3  15  472.60  169.86
   5   3  15  362.25   64.99
  -5   3 -15  439.10  173.75
   5  -3  15  387.62  170.26
   5   3  16  313.56  174.92
   5   3  16  204.81   47.58
   5  -3  16  456.17  177.12
   5   3  17  862.10  219.35
   5  -3  17  756.92  211.69
   5   3  18  -35.35   40.40
   5   3  18   -1.51   27.13
   5   3  18  -28.38  109.16
   5  -3  18  189.22  168.27
   5   3  19 -373.96  185.82
   5  -3  19   73.94  118.40
   5   3  20  352.57  215.65
   5  -3  20  240.54  202.12
   5   4 -22  -63.66  204.44
   5   4 -22   77.48   83.22
  -5   4  22 -174.53  115.64
  -5   4  22  -24.81   67.87
  -5   4  22  147.75  109.41
  -5  -4  22   53.20  116.69
   5   4 -21  141.88   71.40
   5   4 -21   31.41  199.47
  -5   4  21  -10.62  117.27
  -5   4  21  101.44  110.48
  -5   4  21   -6.36   65.95
  -5  -4  21   62.12   90.72
   5   4 -20  133.22   72.89
   5   4 -20   39.36  191.45
  -5   4  20  185.50  158.73
  -5   4  20    7.80   66.40
  -5   4  20  185.70  102.65
  -5  -4  20   18.87   90.32
   5   4 -19  250.99   83.53
   5   4 -19  225.03  193.26
  -5   4  19  332.53  127.23
  -5   4  19  268.93  104.62
  -5  -4  19  157.28   91.64
   5   4 -18  -62.85  169.00
   5   4 -18   34.39   90.65
  -5   4  18   70.73  143.97
  -5   4  18   61.50  114.21
  -5   4  18   66.79   64.20
  -5  -4  18  -31.70   81.49
   5   4 -17  151.54   71.93
   5   4 -17  118.78  163.82
  -5   4  17   84.17   67.57
  -5   4  17   99.50  112.03
  -5   4  17    5.66   83.20
  -5  -4  17   50.48   77.08
   5   4 -16  176.80  162.98
   5   4 -16  174.01   76.69
  -5   4  16  154.94   85.37
  -5   4  16  161.63   73.23
  -5   4  16  457.87  125.15
  -5  -4  16  369.85  103.85
   5   4 -15  161.54  126.01
   5   4 -15   -1.30   62.17
  -5   4  15   -6.14   63.85
  -5   4  15   22.97  109.58
  -5   4  15   36.90   69.50
  -5  -4  15   12.98   69.10
   5   4 -14  -14.43  132.85
   5   4 -14   27.09   59.65
  -5   4  14    0.40   61.78
  -5   4  14   46.87   63.71
  -5   4  14   45.74  109.76
  -5  -4  14  -23.06   65.94
   5   4 -13  267.60  127.54
   5   4 -13   75.96   60.70
  -5   4  13   88.48   61.20
  -5   4  13  100.19  116.83
  -5   4  13   65.64   44.58
  -5  -4  13  112.16   68.16
   5   4 -12  -63.42   55.60
   5   4 -12  100.21  114.17
  -5   4  12   63.03  103.76
  -5   4  12  -56.34   41.70
  -5   4  12   60.27   51.38
  -5  -4  12    0.37   65.04
   5   4 -11  149.66  110.57
   5   4 -11    5.03   59.31
  -5   4  11 -125.75  106.07
  -5   4  11   49.81   47.27
  -5  -4  11   57.75   64.84
   5   4 -10  414.55  127.37
   5   4 -10  597.38   69.09
  -5   4  10  370.47  123.17
  -5   4  10  326.74   64.70
  -5  -4  10  465.75   77.92
   5   4  -9  217.69  117.89
   5   4  -9  263.77   41.53
  -5   4   9  375.55  113.34
  -5  -4   9  115.45   70.41
   5   4  -8  499.94   83.06
   5   4  -8  486.18   44.87
  -5   4   8  430.60  122.51
  -5  -4   8  313.73   74.40
   5   4  -7  575.33   48.09
  -5   4   7  702.30  122.13
  -5  -4   7  656.08   79.53
   5   4  -6  803.87   77.60
  -5   4   6  954.40  130.98
  -5  -4   6  838.27   86.32
   5   4  -5   40.18   56.95
  -5   4   5   45.65   93.93
  -5  -4   5   98.25   65.28
   5   4  -4 1367.32   92.55
  -5   4   4 1416.78  140.75
  -5  -4   4 1377.49   69.29
   5   4  -3  435.93   72.55
  -5   4   3  479.58   49.82
  -5   4   3  396.62  107.18
  -5  -4   3  306.96   79.38
   5   4  -2 2382.47  118.55
  -5   4   2 2273.06   88.74
  -5   4   2 2441.80  151.20
  -5  -4   2 2220.07  118.86
   5   4  -1  979.87   57.62
  -5   4   1  835.37   67.11
  -5   4   1  928.55  109.33
  -5  -4   1  785.94   60.03
   5   4   0 4833.87  168.75
  -5   4   0 4786.86  189.33
  -5   4   0 4731.41  186.93
  -5  -4   0 4679.70  176.56
   5   4   1  980.43   84.77
  -5   4  -1  969.12   81.45
  -5   4  -1  802.38   94.62
  -5  -4  -1  768.56   85.85
   5   4   2 3075.17  124.54
  -5   4  -2 2772.82  132.18
  -5   4  -2 2969.26  137.17
  -5  -4  -2 2629.58  128.87
   5   4   3  284.07   66.00
  -5   4  -3  139.05   79.53
  -5   4  -3  164.80   63.71
  -5  -4  -3  170.94   71.11
   5  -4   3  231.27   48.95
   5   4   4  614.58   73.14
  -5   4  -4  639.82   67.96
  -5   4  -4  418.95   97.30
  -5  -4  -4  616.32   80.73
   5  -4   4  560.49   90.04
   5   4   5  375.52   65.77
  -5   4  -5  277.04   96.48
  -5   4  -5  294.85   77.86
  -5  -4  -5  333.94   72.91
   5  -4   5  454.55   92.26
   5   4   6 1933.25   99.47
  -5   4  -6 1875.28   87.51
  -5   4  -6 1845.49  102.93
  -5  -4  -6 1947.23  109.59
   5  -4   6 1957.12  136.65
   5   4   7  570.92   73.28
  -5   4  -7  729.59   57.68
  -5   4  -7  625.87  120.34
  -5  -4  -7  629.83   81.73
   5  -4   7  666.33  115.11
   5   4   8  768.32   69.43
  -5   4  -8  496.65  127.87
  -5   4  -8  541.85   52.50
   5  -4   8  671.94  118.84
  -5  -4  -8  501.15   83.21
   5   4   9  717.36   71.95
  -5   4  -9  445.67   60.76
  -5   4  -9  412.82   84.91
  -5  -4  -9  399.56   81.49
   5  -4   9  346.82  123.07
   5   4  10  276.78   63.36
  -5   4 -10  288.27   49.84
  -5   4 -10  294.89  131.41
   5  -4  10  324.31  123.27
  -5  -4 -10  293.23   80.36
   5   4  11  852.14   81.63
  -5   4 -11  898.76   55.56
  -5   4 -11  934.23  167.30
  -5  -4 -11  820.59  104.35
   5  -4  11 1021.43  154.00
   5   4  12  206.63   60.81
  -5   4 -12   72.04   32.22
  -5   4 -12  149.05  139.95
  -5  -4 -12   46.76  110.13
   5  -4  12  205.76  127.58
   5   4  13  605.94   75.47
  -5   4 -13  334.04   28.05
  -5   4 -13  516.32  170.25
   5  -4  13  426.37  155.69
  -5  -4 -13  332.00   99.96
   5   4  14  454.67   90.62
  -5   4 -14  359.29  171.48
   5  -4  14  287.81  154.52
  -5  -4 -14  161.29   91.48
   5   4  15   57.84   62.77
   5   4  15  190.20  164.30
  -5   4 -15  -44.91  171.85
   5  -4  15   34.11  146.97
  -5  -4 -15  138.45   78.27
   5   4  16  135.46  107.30
   5   4  16   44.60   80.61
  -5   4 -16  153.95  178.20
   5  -4  16  167.83  167.98
   5   4  17  131.05   78.12
   5   4  17 -131.04  181.87
  -5   4 -17   63.10  187.13
   5  -4  17  -93.21  176.42
   5   4  18  147.09   75.39
   5   4  18  -49.28  194.82
  -5   4 -18   92.36  201.78
   5  -4  18  230.45  195.20
   5   4  19  162.05  224.12
   5  -4  19  538.18  221.30
   5   4  20   70.95  210.52
   5  -4  20  355.13  147.21
   5   5 -21   19.82   81.38
   5   5 -21 -164.21  205.79
  -5   5  21  -65.05   72.95
  -5   5  21 -108.15  127.51
  -5  -5  21   16.75   98.36
   5   5 -20 -147.02  201.85
   5   5 -20  -59.16   78.04
  -5   5  20  -66.57  103.43
  -5   5  20   -9.32   73.22
  -5   5  20    8.81  125.58
  -5  -5  20   91.75   94.71
   5   5 -19  345.13  190.85
   5   5 -19  -34.04  101.42
  -5   5  19  108.35  125.94
  -5   5  19  -45.52   73.64
  -5   5  19 -221.30  122.65
  -5  -5  19   44.00   94.73
   5   5 -18  -17.46  181.08
   5   5 -18    4.59   79.77
  -5   5  18   20.93   76.25
  -5   5  18  -64.60   93.41
  -5   5  18  -77.10  124.33
  -5  -5  18 -148.89   92.02
   5   5 -17  -42.93  166.79
   5   5 -17   -8.32   75.58
  -5   5  17   81.71   75.99
  -5   5  17  114.42   86.95
  -5   5  17   97.32  126.69
  -5  -5  17   12.24   87.35
   5   5 -16   58.27   72.27
   5   5 -16   -2.56  157.68
  -5   5  16  124.17  125.54
  -5   5  16   67.83   81.62
  -5   5  16   89.82   79.47
  -5  -5  16    3.45   85.62
   5   5 -15  161.20  153.80
   5   5 -15   23.61   67.68
  -5   5  15   55.53   47.23
  -5   5  15   37.72   72.87
  -5   5  15  -12.34  118.97
  -5  -5  15   -3.85   82.62
   5   5 -14  191.56  147.04
   5   5 -14  -19.55   66.71
  -5   5  14  -37.58   67.39
  -5   5  14  114.83  115.47
  -5  -5  14  102.46   76.59
   5   5 -13  858.85   96.59
   5   5 -13  779.79  194.03
  -5   5  13 1183.15  161.37
  -5   5  13  988.92  112.55
  -5  -5  13 1167.15  108.25
   5   5 -12   37.04   66.61
   5   5 -12   57.70  139.77
  -5   5  12  130.11  113.72
  -5   5  12   24.14   58.73
  -5  -5  12  190.49   79.17
   5   5 -11  171.59   67.17
   5   5 -11  125.02  135.29
  -5   5  11  100.95  115.90
  -5  -5  11   68.50   80.03
   5   5 -10   19.05   63.15
   5   5 -10  -70.27   83.01
  -5   5  10  -81.46  109.78
  -5  -5  10  -28.14   74.61
   5   5  -9  578.91  147.14
   5   5  -9  572.73   80.07
  -5   5   9  560.39  132.93
  -5  -5   9  441.43   88.77
   5   5  -8  -16.76   64.10
   5   5  -8  -99.65   77.55
  -5   5   8   26.35  104.47
  -5  -5   8   11.18   70.49
   5   5  -7   96.35   68.22
  -5   5   7  161.77  106.94
  -5  -5   7   41.23   74.42
   5   5  -6   14.52   63.73
  -5   5   6   70.29   67.16
  -5  -5   6  -30.10   70.06
   5   5  -5   61.76   66.31
  -5   5   5   53.95   98.04
  -5  -5   5   68.20   71.84
   5   5  -4   62.60   70.37
  -5   5   4  255.18   97.53
  -5  -5   4  108.68   76.59
   5   5  -3   82.13   73.00
  -5   5   3  225.03   97.65
  -5  -5   3  287.48   79.60
   5   5  -2  253.65   76.78
  -5   5   2  330.31   64.99
  -5   5   2  295.54   99.99
  -5  -5   2  356.10   85.88
   5   5  -1  908.85   93.73
  -5   5   1  757.36   85.00
  -5   5   1  846.54  112.20
  -5  -5   1  963.05   97.66
   5  -5  -1 1010.20  121.96
   5   5   0  772.11   89.56
  -5   5   0  891.51  101.04
  -5   5   0  705.31  108.28
  -5  -5   0  598.92   62.46
   5  -5   0  605.13  112.46
   5   5   1   21.04   69.81
  -5   5  -1   54.19   48.31
  -5   5  -1   17.55   70.62
  -5  -5  -1    4.46   73.61
   5  -5   1  121.37   91.06
   5   5   2  154.85   72.31
  -5   5  -2   86.66   72.74
  -5   5  -2   95.53   75.47
  -5  -5  -2  138.50   79.88
   5  -5   2  211.67   90.11
   5   5   3  393.22   78.33
  -5   5  -3  273.07   93.90
  -5   5  -3  374.59   78.77
  -5  -5  -3  196.53   85.85
   5  -5   3  412.78   94.61
   5   5   4   17.28   69.74
  -5   5  -4  111.76   63.59
  -5   5  -4   65.79   86.66
  -5  -5  -4   97.59   73.47
   5  -5   4    5.02   84.67
   5   5   5  224.00   71.84
  -5   5  -5   41.07   82.84
  -5   5  -5  -11.50   95.07
  -5  -5  -5   39.66   80.11
   5  -5   5  294.71   81.44
   5   5   6  -27.54   66.25
  -5   5  -6   45.57   57.20
  -5   5  -6   21.21   98.74
  -5  -5  -6   48.15   74.26
   5  -5   6  -28.69   56.34
   5  -5   6   53.10   96.77
   5   5   7 -124.01   66.81
  -5   5  -7    4.39   52.00
  -5   5  -7   91.44   66.87
  -5  -5  -7  -20.22   77.39
   5  -5   7    2.95   71.48
   5  -5   7  -23.15   61.93
   5   5   8  123.79   72.46
  -5   5  -8   90.14  116.01
  -5   5  -8  136.90   56.75
  -5  -5  -8   55.13   85.79
   5  -5   8  147.99  108.50
   5  -5   8   96.78   73.05
   5   5   9  127.04   73.31
  -5   5  -9  164.61   56.63
  -5   5  -9   53.99  132.96
  -5  -5  -9  179.61   91.98
   5  -5   9  204.24  116.72
   5   5  10  688.31   87.35
  -5   5 -10  640.16   63.63
  -5   5 -10  563.97  157.94
  -5  -5 -10  495.26  108.13
   5  -5  10  232.93  140.30
   5   5  11  428.61   80.49
  -5   5 -11  382.70  154.83
  -5   5 -11  197.81   67.04
  -5  -5 -11  360.82  104.00
   5  -5  11  346.12  135.52
   5   5  12  395.37   81.99
  -5   5 -12  386.17   64.53
  -5   5 -12  352.52  163.76
  -5  -5 -12  364.64  116.81
   5  -5  12  386.62  152.77
   5   5  13  215.14  102.69
  -5   5 -13  203.97  109.05
  -5   5 -13  214.21   49.98
  -5  -5 -13  237.99  145.28
   5  -5  13   64.38  152.58
   5   5  14  262.97   85.98
  -5   5 -14   56.68  182.89
  -5   5 -14  257.40   49.19
  -5  -5 -14  129.12  112.94
   5  -5  14  218.90  161.42
   5   5  15  146.65   77.78
  -5   5 -15   12.37   23.45
  -5   5 -15   36.56   15.82
  -5   5 -15  -81.38  114.16
   5  -5  15   86.60  153.53
  -5  -5 -15  122.66  134.68
   5   5  16  226.26  114.77
  -5   5 -16  411.11  206.19
   5  -5  16  415.51  188.09
  -5  -5 -16  266.72  106.03
   5   5  17  208.55  183.35
   5   5  17  -44.16   77.78
  -5   5 -17   47.79  189.29
   5  -5  17  224.19  173.48
   5   5  18   42.14  101.61
   5   5  18  -91.90  186.28
  -5   5 -18  711.14  200.53
   5  -5  18 -210.14  184.10
   5   5  19   56.80  208.70
   5   5  19   90.82   88.35
  -5   5 -19  189.71  218.34
   5  -5  19  607.23  203.92
   5   6 -20  -87.57  221.10
   5   6 -20  112.01   99.41
  -5   6  20  -77.52   88.51
  -5   6  20  111.51  111.57
  -5   6  20  290.86  137.16
  -5  -6  20  132.34  114.03
   5   6 -19   56.17  203.01
   5   6 -19  166.86   92.90
  -5   6  19   24.01   89.51
  -5   6  19   55.26  106.50
  -5   6  19  -75.83  138.30
  -5  -6  19   55.28  109.28
   5   6 -18  -46.63  192.12
   5   6 -18   21.67  116.08
  -5   6  18   14.01   87.32
  -5   6  18  202.22   98.14
  -5   6  18  -81.02  137.34
  -5  -6  18   49.26  105.57
   5   6 -17    1.91   79.53
   5   6 -17   73.84  181.72
  -5   6  17 -102.58   57.65
  -5   6  17  129.39  134.75
  -5   6  17   80.84   91.06
  -5  -6  17  -36.59  100.67
   5   6 -16   58.45   77.52
   5   6 -16  -23.80  183.75
  -5   6  16  -12.53   57.11
  -5   6  16  124.89  129.06
  -5   6  16  -29.94   86.74
  -5  -6  16  124.16   98.01
   5   6 -15   57.02   77.44
   5   6 -15  204.41  124.63
  -5   6  15  133.60   80.98
  -5   6  15  205.47  134.36
  -5  -6  15  131.52  102.48
   5   6 -14  265.47  109.10
   5   6 -14  -36.33   76.47
  -5   6  14  -49.90   99.88
  -5   6  14   50.15  130.17
  -5  -6  14  191.79   94.63
   5   6 -13  -17.11  107.36
   5   6 -13  139.08   74.87
  -5   6  13   34.11  120.18
  -5  -6  13  -42.57   91.27
   5   6 -12   92.51   77.33
   5   6 -12  218.56  159.82
  -5   6  12  143.94   83.20
  -5  -6  12  254.52   94.47
   5   6 -11  239.78  177.56
   5   6 -11  357.48   84.36
  -5   6  11  112.38  137.67
  -5  -6  11  403.68   95.99
   5   6 -10   64.46   76.25
   5   6 -10   30.40  154.54
  -5   6  10  123.75  120.28
  -5  -6  10   15.25   88.44
   5   6  -9  277.25   83.54
   5   6  -9  125.93  165.46
  -5   6   9  317.59  131.22
  -5  -6   9  168.79   97.69
   5   6  -8   10.98  110.40
   5   6  -8  577.81   62.69
  -5   6   8  584.89  138.67
  -5  -6   8  593.30  106.77
   5   6  -7  352.61   83.89
  -5   6   7  209.70   81.07
  -5  -6   7  225.21   95.65
   5   6  -6  102.39   83.17
  -5   6   6  340.56  116.34
  -5  -6   6  261.99   91.71
   5   6  -5  201.86   81.12
  -5   6   5   73.00  115.65
  -5  -6   5  239.02   94.09
   5   6  -4   47.19   48.99
  -5   6   4  -70.38  100.85
  -5  -6   4  121.83   85.89
   5   6  -3  286.73   85.68
  -5   6   3  260.31   71.71
   5  -6  -3  214.96  117.81
  -5  -6   3  373.25   94.64
   5   6  -2  139.66   83.07
  -5   6   2  205.39  100.60
  -5   6   2  253.76   81.60
  -5  -6   2  293.91   92.66
   5  -6  -2  169.03  119.46
   5   6  -1  458.64   95.80
  -5   6   1  522.68   93.19
  -5   6   1  659.25  104.88
  -5  -6   1  443.73  100.33
   5  -6  -1  521.59   83.71
   5   6   0  148.37   84.93
  -5   6   0  218.92  111.89
  -5   6   0  204.58   95.45
  -5  -6   0  176.77   58.52
   5  -6   0  300.30  110.17
   5   6   1  558.42  101.95
  -5   6  -1  689.43  106.83
  -5   6  -1  757.84   70.96
  -5  -6  -1  566.41  108.69
   5  -6   1  516.52  125.13
   5   6   2 1157.22  113.17
  -5   6  -2  999.90  120.95
  -5   6  -2 1177.33  110.54
  -5  -6  -2  928.18  119.14
   5  -6   2  796.78  136.28
  -5   6  -3    9.75   90.53
   5   6   3  -95.27   76.96
  -5   6  -3  -24.39   69.89
  -5  -6  -3   54.94   54.64
   5  -6   3   26.74   92.92
   5   6   4  250.72   55.94
  -5   6  -4   -4.17  109.63
  -5   6  -4  272.57   80.91
  -5  -6  -4  360.03   97.69
   5  -6   4  216.19  103.18
   5   6   5  252.03   88.39
  -5   6  -5   30.47  119.67
  -5   6  -5  321.75   79.73
  -5  -6  -5  238.44   99.56
   5  -6   5  215.59   98.58
   5   6   6  141.43   80.10
  -5   6  -6   14.19  110.21
  -5   6  -6   54.97   69.88
  -5  -6  -6   43.55   91.97
   5  -6   6  138.07   93.75
   5   6   7    1.03   84.74
  -5   6  -7  103.53   70.44
  -5   6  -7  210.11  128.06
  -5  -6  -7  152.11  100.01
   5  -6   7  170.32   91.76
   5   6   8  705.62  103.33
  -5   6  -8  562.48  156.44
  -5   6  -8  579.93   82.71
  -5  -6  -8  411.13  119.36
   5  -6   8  577.82  109.22
  -5   6  -9  245.44   66.83
   5   6   9  130.38   89.48
  -5   6  -9   16.38  146.80
  -5  -6  -9  145.57  104.22
   5  -6   9   84.72   93.70
   5   6  10  344.82   96.88
  -5   6 -10  251.95   72.34
  -5   6 -10  442.01  105.98
  -5  -6 -10  342.90  117.57
   5  -6  10  215.40  125.81
   5   6  11   84.41   82.52
  -5   6 -11    4.66   77.00
  -5   6 -11  -58.33  145.18
  -5  -6 -11  -62.33  106.44
   5  -6  11   32.15   77.02
   5  -6  11   42.85   83.77
   5   6  12   38.98   89.57
  -5   6 -12   -0.75  161.18
  -5   6 -12  182.58   79.84
  -5  -6 -12   93.19  121.73
   5  -6  12   51.65   94.12
   5   6  13  388.18  103.41
  -5   6 -13  357.22   69.91
  -5   6 -13  260.68  192.70
  -5  -6 -13  272.11  145.83
   5  -6  13  426.63  114.12
   5   6  14  173.75   94.17
  -5   6 -14   33.05   70.03
   5  -6  14  119.70  112.32
  -5  -6 -14  272.19  134.56
   5   6  15  148.94   95.80
  -5   6 -15   97.76   68.42
  -5   6 -15  -18.28  196.11
  -5  -6 -15  146.52  134.12
   5  -6  15  224.32  115.42
   5   6  16   14.43   92.62
  -5   6 -16   -7.48  201.27
   5  -6  16   70.79  116.24
  -5  -6 -16  129.20  133.84
   5   6  17  159.74  124.28
  -5   6 -17  -28.94  214.88
   5  -6  17   30.40  125.41
   5   6  18  187.84   97.49
   5   6  18  -40.44  205.74
  -5   6 -18  225.57  224.71
   5  -6  18    8.08  134.63
   5   7 -18 -150.88  221.33
   5   7 -18   23.22   93.17
  -5   7  18  -25.22  149.10
  -5   7  18    3.33   65.91
  -5   7  18  115.45  102.30
  -5  -7  18   88.49  119.46
   5   7 -17   41.52  216.63
   5   7 -17   -2.60   89.54
  -5   7  17   12.39  129.60
  -5   7  17  127.02  148.08
  -5  -7  17  115.94  115.69
   5   7 -16  332.36  217.81
   5   7 -16   54.03   91.97
  -5   7  16  145.15  128.57
  -5   7  16   37.96  146.44
  -5  -7  16  135.62  116.88
   5   7 -15  118.78   85.66
   5   7 -15  -42.63  200.45
  -5   7  15   51.14   92.53
  -5   7  15   98.33  141.32
  -5  -7  15   -3.20  111.82
   5   7 -14  -17.97  203.76
   5   7 -14  163.27   88.30
  -5   7  14   81.42   93.50
  -5  -7  14   82.43  112.78
   5   7 -13   15.90   88.12
   5   7 -13  -67.89  194.93
  -5   7  13  172.33  143.94
  -5  -7  13  154.84  105.27
   5   7 -12 -102.76   85.23
   5   7 -12   18.27  187.13
  -5   7  12  135.40  134.65
  -5  -7  12  -92.06  103.05
   5   7 -11  209.45  193.53
   5   7 -11  154.73   94.41
  -5   7  11  179.28  142.66
  -5  -7  11  138.79  109.37
   5   7 -10  934.67  114.33
   5   7 -10  877.76  227.46
  -5   7  10  749.35  175.01
  -5  -7  10  641.83  133.49
   5   7  -9  -29.71  171.34
   5   7  -9   13.37   51.14
  -5   7   9  -59.80  120.90
  -5  -7   9  -14.88   96.38
   5   7  -8  -71.49  111.18
   5   7  -8   25.86   81.96
  -5   7   8  -40.81  121.89
  -5  -7   8  -22.00   96.17
   5   7  -7  261.70   95.60
  -5   7   7  353.13  141.14
  -5  -7   7  347.25  110.65
   5   7  -6  568.26  102.05
  -5   7   6  507.17   97.19
  -5  -7   6  454.50  118.12
   5   7  -5  395.43   65.10
  -5   7   5  527.66  136.44
   5  -7  -5  399.55  105.60
  -5  -7   5  404.27  114.94
   5   7  -4  679.73  109.00
  -5   7   4  572.38  142.39
   5  -7  -4  465.68  160.41
  -5  -7   4  755.99  131.99
   5   7  -3  548.73  108.39
  -5   7   3  660.82  136.14
   5  -7  -3  561.45  151.23
  -5  -7   3  462.27  122.73
   5   7  -2   32.39   91.39
  -5   7   2   91.18   92.97
  -5   7   2  124.51  106.23
  -5  -7   2   93.72  100.62
   5  -7  -2   92.98  125.07
   5   7  -1   34.00   85.39
  -5   7   1 -115.16   87.69
  -5   7   1   19.75   93.97
  -5  -7   1   31.15   64.07
   5  -7  -1   88.95  116.38
   5   7   0   79.31   86.44
  -5   7   0  114.27   96.43
  -5   7   0   31.94   98.58
  -5  -7   0   76.45  108.44
   5  -7   0    1.02  123.48
  -5   7  -1   79.60  104.03
   5   7   1  148.27   91.32
  -5   7  -1  216.86   94.68
  -5  -7  -1   65.66   69.94
   5  -7   1   74.60  122.18
   5   7   2 -131.15   87.70
  -5   7  -2   85.68   88.14
  -5   7  -2 -134.67  103.02
  -5  -7  -2   50.38   98.84
   5  -7   2   72.78  113.68
   5   7   3  144.96   84.86
  -5   7  -3   13.14   85.70
  -5   7  -3 -176.52  108.93
  -5  -7  -3  -34.49   98.67
   5  -7   3  -96.72  110.73
   5   7   4  361.57  108.96
  -5   7  -4  273.40   96.57
  -5   7  -4  621.83  138.38
  -5  -7  -4  409.14   82.92
   5  -7   4  468.80  129.85
   5   7   5  139.63  102.18
  -5   7  -5  190.77  135.19
  -5   7  -5  405.86   88.98
  -5  -7  -5  162.49  120.10
   5  -7   5  185.40  117.18
   5   7   6  182.89   95.12
  -5   7  -6  -11.26  135.38
  -5   7  -6  148.92   80.28
  -5  -7  -6   22.49  116.11
   5  -7   6  148.59  112.11
  -5   7  -7    1.96   93.07
   5   7   7  148.55   99.42
  -5   7  -7  200.16   80.32
   5  -7   7  176.29  113.40
  -5  -7  -7  135.69  117.88
   5   7   8   82.06   93.85
  -5   7  -8   68.55  101.45
  -5   7  -8   -6.83  143.57
   5  -7   8  202.44  140.17
  -5  -7  -8   43.09  117.11
   5   7   9  178.03  102.10
  -5   7  -9  113.90   82.41
  -5   7  -9  154.34  156.52
  -5  -7  -9   83.02  126.99
   5  -7   9  318.19  112.89
  -5   7 -10   19.69   76.18
   5   7  10   38.51   98.12
  -5   7 -10  -83.47  164.89
  -5  -7 -10  135.13  127.00
   5  -7  10  190.58  107.05
  -5   7 -11  -74.53   94.03
   5   7  11   56.07   99.61
  -5   7 -11  -15.91  169.36
   5  -7  11  -74.82  133.21
  -5  -7 -11  -64.88  124.74
   5   7  12   -0.98   99.14
  -5   7 -12   49.82   75.72
  -5   7 -12 -123.80  180.02
   5  -7  12  116.45  102.23
  -5  -7 -12  -37.65  137.11
   5   7  13 -132.91   98.01
  -5   7 -13  -70.41  186.46
  -5   7 -13    1.96   74.31
  -5  -7 -13   59.73  141.34
   5   7  14  178.50  101.91
  -5   7 -14  150.05  195.04
  -5   7 -14  -46.15   72.77
  -5  -7 -14   38.17  198.15
   5   7  15    2.85  140.83
  -5   7 -15  -69.36   96.61
  -5   7 -15 -371.50  207.21
  -5  -7 -15  -60.94  158.93
   5   7  16 -161.48  109.51
  -5   7 -16   97.41  218.53
  -5  -7 -16  -21.80  169.48
   5   8 -16 -283.57  151.50
   5   8 -16  -14.54  101.02
  -5   8  16  123.58  106.95
  -5   8  16   31.10  154.35
  -5  -8  16  390.33  134.71
   5   8 -15  216.39  252.15
   5   8 -15  151.60  107.38
  -5   8  15  253.25  167.70
  -5  -8  15   80.47  138.58
   5   8 -14  -79.10  237.10
   5   8 -14  154.03  102.47
  -5   8  14  175.79  160.94
  -5  -8  14  160.34  130.74
   5   8 -13  -27.97   96.88
   5   8 -13 -131.52  217.62
  -5   8  13  143.38  156.36
  -5  -8  13   88.93  120.18
   5   8 -12  275.32  104.23
   5   8 -12   92.90  231.32
  -5   8  12  289.82  170.14
  -5  -8  12  176.65  130.80
   5   8 -11  -50.41  197.46
   5   8 -11   -7.54   92.13
  -5   8  11   75.61  151.39
  -5  -8  11   20.02  113.43
   5   8 -10   -7.28  194.86
   5   8 -10  -11.93   93.02
  -5   8  10 -234.55  151.61
  -5  -8  10   14.36  115.01
   5   8  -9   12.86   93.07
   5   8  -9  -76.48  198.37
  -5   8   9   78.32  142.85
  -5  -8   9   50.66  113.38
   5   8  -8  397.56  110.98
   5   8  -8  212.87  138.35
  -5   8   8  529.96  168.23
  -5  -8   8  292.42  131.33
   5   8  -7  243.21   65.97
  -5   8   7  270.46  154.71
  -5  -8   7  265.93  124.63
   5   8  -6   33.63   91.68
  -5   8   6  102.84  127.51
   5  -8  -6  -69.31   99.04
  -5  -8   6   74.46  113.48
   5   8  -5  -47.06   93.91
  -5   8   5  114.65  129.54
   5  -8  -5  164.44  151.12
  -5  -8   5  112.69  113.59
   5   8  -4  -24.49   94.97
  -5   8   4 -108.22   78.40
   5  -8  -4   90.61  148.33
  -5  -8   4  100.55  107.62
   5   8  -3    6.78   96.26
  -5   8   3   79.63  115.04
  -5   8   3   15.09   69.49
  -5  -8   3   90.64  115.07
   5  -8  -3   45.23   96.52
   5   8  -2  127.46  104.74
  -5   8   2  222.60  111.35
  -5   8   2  115.21  117.94
  -5  -8   2   93.73   79.09
   5  -8  -2  145.41  149.19
   5   8  -1  -12.08   95.18
  -5   8   1   25.85  108.53
  -5   8   1   23.84  106.17
  -5  -8   1  -20.09  115.08
   5  -8  -1 -106.19  138.84
   5   8   0   30.19   90.09
  -5   8   0  143.82  109.68
  -5   8   0 -116.88  103.44
  -5  -8   0   30.27   76.08
   5  -8   0 -140.44  134.67
   5   8   1    2.53   97.53
  -5   8  -1   19.97  115.32
  -5   8  -1   18.44  100.87
  -5  -8  -1   56.84  113.14
   5  -8   1  -14.26   85.32
   5   8   2  246.33  113.97
  -5   8  -2  338.95  108.61
  -5   8  -2  349.32  138.90
  -5  -8  -2  206.19   86.94
   5  -8   2  214.33  149.14
   5   8   3  161.12  105.48
  -5   8  -3   50.05  102.42
  -5   8  -3  194.92  132.37
  -5  -8  -3  118.88  129.81
   5  -8   3    3.78  134.19
   5   8   4   91.16   66.25
  -5   8  -4   -6.25  137.82
  -5   8  -4  111.28   96.69
  -5  -8  -4   97.52  127.21
   5  -8   4   55.53  132.96
   5   8   5  -76.66  101.21
  -5   8  -5 -117.46  142.67
  -5   8  -5 -169.72   93.97
  -5  -8  -5  -32.06  127.00
   5  -8   5  227.95  131.68
   5   8   6    8.52  109.81
  -5   8  -6  152.19  158.66
  -5   8  -6   72.91   91.99
  -5  -8  -6   73.95  131.06
   5  -8   6  348.95  129.44
   5   8   7  -51.43  106.05
  -5   8  -7  -84.23   88.75
  -5   8  -7  -48.81  160.08
  -5  -8  -7  -17.79  130.71
   5  -8   7   13.71  128.56
   5   8   8   80.03  114.81
  -5   8  -8    9.48  171.18
  -5   8  -8  159.01   94.45
  -5  -8  -8  115.82  147.24
   5  -8   8  261.19  132.53
   5   8   9 -106.86  113.19
  -5   8  -9  246.07   89.89
  -5   8  -9   39.38  184.05
  -5  -8  -9  238.83  149.29
   5  -8   9   76.72  169.82
   5   8  10  285.94  119.14
  -5   8 -10   24.38  117.57
  -5   8 -10  -37.49  186.25
   5  -8  10  101.77  129.62
   5   8  11  154.76  122.06
  -5   8 -11  187.58   94.78
  -5   8 -11  159.87  200.01
  -5  -8 -11    3.29  154.47
   5  -8  11   75.19  139.02
   5   8  12   84.67  114.25
  -5   8 -12   32.16  199.61
  -5   8 -12   -7.56   87.02
  -5  -8 -12  -49.92  153.40
   5  -8  12   26.01  161.46
   5   8  13  -31.20  112.76
  -5   8 -13  152.68  203.76
  -5   8 -13   96.37   90.27
  -5  -8 -13 -164.36  160.38
   5  -8  13 -165.19  133.47
   5   8  14  -73.16  114.51
  -5   8 -14   24.03  116.90
  -5   8 -14  158.97  209.10
  -5  -8 -14   -6.37  172.53
   5   8  15 -181.72  122.78
  -5   8 -15  141.60  124.55
  -5  -8 -15 -116.55  183.16
   5   9 -14  115.17  255.15
   5   9 -14  -14.63  112.29
  -5   9  14  106.47  160.20
  -5  -9  14  -71.40  144.97
   5   9 -13  328.43  256.68
   5   9 -13  132.89  110.25
  -5   9  13  282.39  174.13
  -5  -9  13   -9.33  150.57
   5   9 -12  157.69  109.77
   5   9 -12  275.64  261.06
  -5   9  12 -128.44  172.92
  -5  -9  12  107.28  142.66
   5   9 -11  150.33  248.70
  -5   9  11  352.44  170.15
  -5  -9  11   71.38  146.95
   5   9 -10 -154.29  105.67
   5   9 -10 -131.27  219.27
  -5   9  10  168.30  155.58
  -5  -9  10  230.44  133.44
   5   9  -9 -235.49  196.99
   5   9  -9  139.87  104.69
  -5   9   9   46.24  151.24
  -5  -9   9   12.70   88.73
   5   9  -8  143.86  107.22
   5   9  -8   67.32  138.25
  -5   9   8 -163.67  151.70
  -5  -9   8  104.37  137.73
   5   9  -7   69.29  103.22
  -5   9   7   29.25   93.93
  -5  -9   7   99.27  136.51
   5   9  -6  125.95  114.17
  -5   9   6  430.65  102.42
   5  -9  -6  340.95  125.39
  -5  -9   6  263.53  152.06
   5   9  -5  180.53  102.58
  -5   9   5 -168.11  140.42
   5  -9  -5  104.56  166.60
  -5  -9   5    8.58  139.08
   5   9  -4  334.18   78.66
  -5   9   4  561.19  147.35
   5  -9  -4  256.27  184.26
  -5  -9   4    4.59  146.61
   5   9  -3   30.18  107.34
  -5   9   3   88.33   83.61
  -5   9   3  214.62  130.88
  -5  -9   3  -58.09  135.22
   5  -9  -3  -27.87  107.21
   5   9  -2  497.97  120.33
  -5   9   2  189.75  139.41
  -5   9   2  238.30  140.55
  -5  -9   2   55.13  147.85
   5  -9  -2  184.99  178.85
   5   9  -1   95.07  112.49
  -5   9   1  -28.84  114.94
  -5   9   1   39.73  134.20
  -5  -9   1  115.36  139.23
   5  -9  -1   65.57  153.37
   5   9   0  376.59  116.43
  -5   9   0  187.21  141.34
  -5   9   0   66.95   79.92
  -5  -9   0   70.13  147.45
   5  -9   0  110.54  165.65
   5   9   1  217.00   76.26
  -5   9  -1  120.48  120.57
  -5   9  -1  235.13  150.37
  -5  -9  -1   44.46  149.26
   5  -9   1   57.32  105.90
   5   9   2  380.15  132.49
  -5   9  -2  356.64   89.47
  -5   9  -2  378.27  169.07
  -5  -9  -2  423.80  166.96
   5  -9   2  189.36  175.88
   5   9   3  185.41  111.91
  -5   9  -3  -96.76  147.34
  -5   9  -3  -88.62  104.86
  -5  -9  -3    0.03  137.84
   5  -9   3  -20.21  145.99
   5   9   4  232.21  133.30
  -5   9  -4  403.89  179.29
  -5   9  -4  363.90  119.02
  -5  -9  -4  324.72  159.80
   5  -9   4  349.26  173.63
   5   9   5  183.47   77.10
  -5   9  -5 -101.49   66.46
  -5   9  -5   97.87  162.35
  -5  -9  -5  -34.85  144.07
   5  -9   5   20.58  150.05
   5   9   6  133.31  121.87
  -5   9  -6   68.09  175.51
  -5   9  -6   90.20  106.20
  -5  -9  -6   36.00  151.50
   5  -9   6  262.15  150.01
   5   9   7  -23.02  117.52
  -5   9  -7  -17.28  170.85
  -5   9  -7  -28.33   96.83
  -5  -9  -7  -32.38   97.25
   5  -9   7  118.90  146.66
   5   9   8   27.15  129.45
  -5   9  -8  -21.64  193.62
  -5   9  -8  258.63  102.26
  -5  -9  -8  -20.11  163.13
   5  -9   8  113.51  156.52
   5   9   9 -160.26  122.12
  -5   9  -9  354.60  189.17
   5  -9   9  -23.63  146.84
  -5  -9  -9  -29.07  157.84
   5   9  10 -172.63  127.40
  -5   9 -10   26.75   97.80
  -5   9 -10  399.76  202.70
  -5  -9 -10   52.49  168.65
   5  -9  10  153.14  148.35
   5   9  11  137.17  124.02
  -5   9 -11  233.11  217.58
  -5   9 -11  -23.84   97.08
  -5  -9 -11    6.65  170.19
   5  -9  11   20.38  152.68
   5   9  12   22.21  125.37
  -5   9 -12   19.06  120.47
  -5   9 -12 -103.13  220.32
  -5  -9 -12  -56.62  182.38
   5  -9  12   95.71  188.74
   5  10 -11  -38.70  113.19
   5  10 -11  395.63  256.69
  -5  10  11   88.39  113.31
  -5 -10  11  -71.03  156.52
   5  10 -10  -98.53  114.46
   5  10 -10 -320.55  243.08
  -5  10  10  -83.91  113.26
  -5 -10  10  231.72  153.02
   5  10  -9  312.30  147.52
   5  10  -9  -67.96  115.80
  -5  10   9 -124.39  103.81
  -5 -10   9  211.87  150.13
   5  10  -8  178.20  230.79
   5  10  -8   97.53  113.19
  -5  10   8  121.57  167.29
  -5 -10   8   -6.09  155.78
   5  10  -7  125.76  122.39
   5  10  -7  -20.29  147.18
  -5  10   7  -28.14  162.19
  -5 -10   7  314.86  153.81
   5  10  -6   74.46  118.92
  -5  10   6 -131.86  152.99
   5 -10  -6 -105.62  123.69
  -5 -10   6  -45.68  154.34
   5  10  -5  -77.00  114.46
  -5  10   5 -335.79  143.47
   5 -10  -5   96.25  181.05
  -5 -10   5  170.77   97.75
   5  10  -4 -119.41  117.86
  -5  10   4   48.47   93.42
  -5  10   4  538.32  144.40
  -5 -10   4  -91.18  150.17
   5 -10  -4 -119.54  187.58
   5  10  -3  -14.69  121.84
  -5  10   3 -269.00  148.93
  -5  10   3  176.64  137.14
  -5 -10   3  281.05  150.32
   5 -10  -3   61.73  120.22
   5  10  -2   24.57  120.60
  -5  10   2   23.71  151.20
  -5  10   2 -212.84  139.21
  -5 -10   2  102.41  162.21
   5 -10  -2 -193.86  186.30
   5  10  -1  142.63   83.45
  -5  10   1  124.49  208.14
  -5  10   1  160.26  138.35
  -5 -10   1  142.86  172.64
   5 -10  -1   20.43  198.27
   5  10   0  172.74  121.14
  -5  10   0  124.84  162.09
  -5  10   0   34.08  128.93
  -5 -10   0  133.46  170.05
   5 -10   0 -125.35  185.81
   5  10   1   91.59  130.11
  -5  10  -1  157.14  166.56
  -5  10  -1  117.10  127.99
  -5 -10  -1  -12.55  167.27
   5 -10   1   80.23  181.40
   5  10   2 -130.38   81.29
  -5  10  -2  -17.72  160.95
  -5  10  -2  -19.02  118.80
  -5 -10  -2  167.85  159.09
   5 -10   2  117.57  172.91
   5  10   3  130.28  125.44
  -5  10  -3 -143.27  168.94
  -5  10  -3  -61.47  115.08
  -5 -10  -3  -29.98  158.54
   5 -10   3   53.01  111.37
   5  10   4  -10.95  130.89
  -5  10  -4   96.50  116.47
  -5  10  -4   67.49  182.16
  -5 -10  -4 -251.25  164.09
   5 -10   4 -167.65  112.12
   5  10   5   66.63  134.15
  -5  10  -5  140.54  192.98
  -5  10  -5    5.49   74.79
  -5 -10  -5  -27.70  167.46
   5 -10   5 -285.08  114.94
   5  10   6 -202.01  137.47
  -5  10  -6  134.44  115.38
  -5  10  -6  129.46  194.46
  -5 -10  -6   70.04  163.59
   5 -10   6  173.55  116.26
   5  10   7   10.98  139.11
  -5  10  -7   92.54  203.89
  -5  10  -7   57.19  111.81
  -5 -10  -7 -230.29  175.77
   5 -10   7 -290.39  178.25
   5  10   8    3.48   87.56
  -5  10  -8  241.52  203.17
  -5  10  -8   40.06  109.59
  -5 -10  -8   -9.00  177.72
   5 -10   8  176.10  177.14
   5  10   9   43.18   88.91
  -5  10  -9  100.37  103.95
  -5  10  -9 -135.50  205.19
  -5 -10  -9  -44.41  172.53
   5 -10   9 -316.53  172.10
   5  11  -6    1.47  125.35
   5  11  -5  186.53  132.59
  -5  11   5   94.13  114.51
  -5  11   5  112.21  110.94
  -5 -11   5  353.73  189.20
   5 -11  -5 -134.17  221.94
   5  11  -4  -20.18  131.29
  -5  11   4 -136.80  145.92
  -5  11   4  243.02  168.43
  -5 -11   4 -196.98  177.72
   5 -11  -4   38.45  204.12
   5  11  -3 -145.99   90.13
  -5  11   3  -83.69  221.93
  -5  11   3 -159.57  158.56
  -5 -11   3  133.98  181.81
   5 -11  -3  138.69  211.92
   5  11  -2  -79.38  130.52
  -5  11   2   53.21  168.31
  -5  11   2  -27.85  142.25
  -5 -11   2   25.82  112.95
   5 -11  -2   50.53  205.42
   5  11  -1 -178.19  139.63
  -5  11   1  147.76   94.12
  -5  11   1  170.30  175.87
  -5 -11   1  228.76  185.43
   5 -11  -1 -213.47  197.11
   5  11   0  363.20  157.63
  -5  11   0  262.87  202.11
  -5  11   0  -17.03  158.10
  -5 -11   0  452.61  210.82
   5 -11   0  497.84  230.81
   5  11   1   98.18  144.31
  -5  11  -1  -65.32  191.23
  -5  11  -1  150.81  138.75
  -5 -11  -1  103.91  122.13
   5 -11   1 -120.25  211.32
   5  11   2  -58.67  151.72
  -5  11  -2  100.99  198.11
  -5  11  -2  264.95  141.17
  -5 -11  -2  162.26  190.26
   5 -11   2  267.59  204.32
   5  11   3 -121.89  143.32
  -5  11  -3   61.27  131.85
  -5  11  -3 -103.15  192.52
  -5 -11  -3  300.20  182.70
   5 -11   3  107.49  197.48
   5  11   4  196.18  101.83
  -5  11  -4   48.66  137.51
   5 -11   4   73.91  207.37
  -6   0  23   89.80  136.94
  -6   0  23  216.60  115.21
  -6   0  23   63.29   91.95
  -6   0  22  146.13  116.95
  -6   0  22  150.81  133.80
  -6   0  22  241.62   78.50
  -6   0  21   20.15  111.32
  -6   0  21   -1.48   64.50
  -6   0  20  -31.02  104.36
  -6   0  20   31.79   64.21
  -6   0  19   45.77   97.67
  -6   0  19  -46.28   82.48
   6   0 -18  635.02  132.66
  -6   0  18  554.49  120.26
  -6   0  18  773.60   84.80
   6   0 -17  -74.47   94.38
  -6   0  17  -89.66   85.06
  -6   0  17   15.78   60.33
   6   0 -16  441.06  111.12
  -6   0  16  642.94   74.83
  -6   0  16  640.68  102.66
   6   0 -15  -44.97   82.68
  -6   0  15   30.16   56.00
  -6   0  15  163.77   96.29
   6   0 -14 3707.94  224.95
  -6   0  14 3746.91  173.76
  -6   0  14 3924.41  148.45
   6   0 -13   -6.55   35.94
   6   0 -13   98.95   87.77
  -6   0  13   40.20   54.43
  -6   0  13   40.77   61.75
   6   0 -12 1093.18  122.58
   6   0 -12 1513.72   85.58
  -6   0  12 1177.91   62.86
  -6   0  12 1301.13   82.83
   6   0 -11   91.91   80.60
   6   0 -11  131.88   35.20
  -6   0  11   94.27   54.46
   6   0 -10 1722.75   87.52
   6   0 -10 1381.12   91.12
  -6   0  10 1537.00   83.32
   6   0  -9  -12.84   51.44
   6   0  -9  -50.73   66.42
  -6   0   9    7.19   48.71
   6   0  -8 1659.48   62.65
   6   0  -8 1613.45  101.37
  -6   0   8 1591.19   86.14
   6   0  -7   31.60   51.71
   6   0  -7   22.33   42.08
  -6   0   7   31.07   52.67
   6   0  -6 8634.93  193.08
   6   0  -6 8617.20  226.15
  -6   0   6 8115.33  223.56
   6   0  -5  -11.49   56.66
  -6   0   5   82.16   55.71
   6   0  -4 2043.77   67.67
  -6   0   4 2108.33   97.15
   6   0  -3  122.49   57.48
  -6   0   3  104.01   55.68
   6   0  -2  282.89   58.22
  -6   0   2  259.65   36.66
   6   0  -1   94.19   50.79
  -6   0   1   92.07   49.81
   6   0   0   39.53   44.54
  -6   0   0   54.33   44.32
   6   0   1  -20.23   41.27
  -6   0  -1  -15.65   41.21
   6   0   2  -11.68   36.67
  -6   0  -2  -36.31   37.25
   6   0   3   65.16   32.70
  -6   0  -3    9.55   33.44
   6   0   428015.71  692.23
  -6   0  -428423.56  681.53
   6   0   5   23.00   24.96
   6   0   5   53.15   52.81
  -6   0  -5   45.29   35.17
   6   0   6  439.97   65.80
   6   0   6  310.15   33.16
  -6   0  -6  364.25   35.28
   6   0   7    7.57   29.40
   6   0   7    6.12   90.26
  -6   0  -7   15.54   25.46
   6   0   8 9687.26  176.37
   6   0   810392.66  380.13
  -6   0  -810078.94  193.89
   6   0   9   93.94  107.34
  -6   0  -9   91.73   21.47
   6   0  10  -59.16  106.71
   6   0  11  118.61  116.36
   6   0  12    2.17   76.78
   6   0  13 -151.26  138.48
   6   0  14  679.66  177.50
   6   0  15   29.74  151.93
   6   0  16  665.13  199.61
   6   0  17  154.83  181.98
   6   0  18  281.33  193.94
   6   0  19  -39.76  193.66
   6   0  20  152.70  203.61
   6   0  21   67.52  205.95
  -6   1  23   -1.74  108.72
  -6   1  23   28.13  121.73
  -6   1  23   31.92   63.44
  -6  -1  23   38.07   95.02
  -6  -1  23   51.25   89.93
  -6   1  22  352.13  115.39
  -6   1  22   30.34   70.26
  -6   1  22   97.51  115.28
  -6  -1  22   52.21   75.94
  -6  -1  22  168.84   91.06
   6   1 -21  -83.86  142.13
  -6   1  21   -5.11  101.40
  -6   1  21   42.68  107.91
  -6   1  21  -95.66   63.60
  -6  -1  21  -70.92   81.38
  -6  -1  21   37.54   71.08
   6   1 -20   44.74  130.18
  -6   1  20   18.19   56.64
  -6   1  20  -58.32   96.12
  -6   1  20 -130.46  102.70
  -6  -1  20    6.35   67.86
  -6  -1  20   66.18   75.02
   6   1 -19 -107.42  124.69
  -6   1  19  -43.33   87.57
  -6   1  19   38.73   57.59
  -6  -1  19   91.15   71.48
  -6  -1  19  -72.76   66.18
   6   1 -18  487.89  140.67
  -6   1  18  364.46  123.56
  -6   1  18  488.33   73.59
  -6  -1  18  384.81   80.79
  -6  -1  18  439.43   87.09
   6   1 -17   96.83   42.96
   6   1 -17   83.89  117.77
  -6   1  17   78.52   77.26
  -6   1  17  112.30   60.75
  -6  -1  17   89.41   85.90
  -6  -1  17   13.10   67.38
   6   1 -16  164.94  108.55
   6   1 -16   72.93   61.78
  -6   1  16  121.70   66.97
  -6   1  16   19.44   60.90
  -6  -1  16  174.61   65.10
  -6  -1  16  -81.48   63.45
   6   1 -15  149.64  100.25
   6   1 -15  100.36   60.15
  -6   1  15   71.58   63.17
  -6  -1  15   43.67   62.33
  -6  -1  15  -36.08   58.39
   6   1 -14  594.30  109.19
   6   1 -14  532.84   69.04
  -6   1  14  368.66   66.89
  -6   1  14  383.95   90.80
  -6  -1  14  419.71   69.43
   6   1 -13 2744.41  116.12
   6   1 -13 2496.82  166.07
  -6   1  13 2188.12  112.28
  -6   1  13 2458.79  113.57
  -6  -1  13 2447.17  114.74
   6   1 -12  300.55   59.49
   6   1 -12  178.89   89.57
  -6   1  12  202.28   61.52
  -6   1  12  196.43   57.13
  -6  -1  12  158.19   59.72
   6   1 -11 1063.81   74.10
   6   1 -11  940.40  129.85
  -6   1  11  976.41   75.25
  -6   1  11  880.24   86.37
   6  -1 -11  805.81   64.46
  -6  -1  11 1035.74   77.33
   6   1 -10  293.61   55.94
   6   1 -10  200.27   75.88
  -6   1  10  317.71   38.61
  -6   1  10  283.26   61.50
  -6  -1  10  243.10   58.60
   6  -1 -10  268.07   59.20
   6   1  -9  930.26   68.85
   6   1  -9  961.72   88.56
  -6   1   9  753.13   37.66
  -6   1   9  790.37   69.99
   6  -1  -9  764.59   62.29
  -6  -1   9  907.32   72.12
   6   1  -8 1348.06   79.78
   6   1  -8 1345.11   90.87
  -6   1   8 1281.43   77.93
   6  -1  -8 1200.49   60.44
  -6  -1   8 1151.19   80.23
   6   1  -7  200.98   59.86
   6   1  -7  169.89   57.17
  -6   1   7  122.49   35.69
   6  -1  -7   14.78   39.03
  -6  -1   7  134.93   56.70
   6  -1  -7  206.79   34.05
   6   1  -6 1772.31   92.57
  -6   1   6 1628.73   88.37
   6  -1  -6 1396.48   61.55
  -6  -1   6 1767.00   87.18
   6  -1  -6 1644.55   52.84
   6   1  -5  125.83   59.91
  -6   1   5  157.57   56.59
   6  -1  -5  127.96   23.60
   6  -1  -5  156.23   41.20
  -6  -1   5  130.80   36.77
  -6   1   4  587.26   64.90
   6   1  -4  634.74   70.01
  -6  -1   4  452.22   68.05
   6  -1  -4  588.33   47.88
   6   1  -3 2087.58   98.97
  -6   1   3 1917.53   88.04
   6  -1  -3 2205.48   99.19
  -6  -1   3 1857.55   93.35
  -6   1   2  420.51   57.05
   6   1  -2  397.09   40.25
  -6  -1   2  399.63   60.32
   6  -1  -2  393.98   63.85
   6   1  -1  919.77   70.75
  -6   1   1  937.82   67.56
   6  -1  -1  975.42   71.44
  -6  -1   1 1000.14   48.73
   6   1   0   36.04   49.02
  -6   1   0   60.24   44.80
   6  -1   0   23.79   46.63
   6  -1   0   53.94   60.19
  -6  -1   0   56.74   31.20
   6   1   1 1419.20   72.11
  -6   1  -1 1443.06   66.83
   6  -1   1 1513.61  109.69
   6  -1   1 1585.44   49.11
  -6  -1  -1 1474.81   73.01
  -6   1  -2   33.60   36.07
   6   1   2    5.17   53.83
   6  -1   2   35.52   62.62
  -6  -1  -2  -37.46   41.52
   6  -1   2   19.04   24.03
   6   1   3 2656.21   79.44
  -6   1  -3 2664.73   73.59
   6  -1   3 2703.47  130.48
  -6  -1  -3 2739.64   83.00
  -6   1  -4 1086.30   54.12
   6   1   4 1035.12   51.86
  -6  -1  -4 1057.92   53.12
   6  -1   4 1084.92  100.34
   6   1   5 1070.31   49.00
  -6   1  -5 1151.96   38.99
   6  -1   5 1047.13  112.18
  -6  -1  -5 1123.24   64.05
  -6   1  -6 1083.69   42.31
   6   1   6 1027.50   44.19
  -6  -1  -6 1046.15   59.77
   6  -1   6 1016.19  117.97
   6   1   7  604.59   43.68
  -6   1  -7  677.07   30.41
   6  -1   7  714.38  111.91
  -6  -1  -7  604.53   49.54
  -6   1  -8  513.15   28.92
   6   1   8  552.67   38.19
  -6   1  -8  527.23   22.59
   6  -1   8  518.22  115.33
  -6  -1  -8  591.76   48.39
   6   1   9  339.53  126.01
   6   1   9  379.26   33.32
   6  -1   9  501.56  118.81
  -6  -1  -9  366.52   43.86
   6   1  10  240.64   26.37
   6   1  10  201.23  120.64
   6  -1  10  139.93  117.51
  -6  -1 -10  171.53   38.15
   6   1  11    9.79   23.29
   6   1  11  -31.01   77.42
   6   1  11    6.30   19.35
   6  -1  11    7.20   73.80
  -6  -1 -11   -5.54   32.45
   6   1  12  297.45  140.05
   6  -1  12  148.28  136.07
   6   1  13  -61.83  129.91
   6  -1  13   57.27  128.35
   6   1  14  264.99  159.97
   6  -1  14  375.46  160.78
   6   1  15  188.55  155.98
   6  -1  15   35.76  155.75
   6   1  16  202.66  164.41
   6  -1  16   35.60  165.85
   6   1  17  546.60  189.23
   6  -1  17  217.09  187.47
   6   1  18   52.28  182.13
   6  -1  18   46.30  115.39
   6   1  19  299.80  215.23
   6  -1  19  304.23  205.37
   6   1  20 -196.97  220.81
   6  -1  20 -285.49  227.15
   6   1  21 -513.90  247.13
   6   2 -23  188.33  183.20
  -6   2  23  132.18   66.98
  -6   2  23   77.92  112.45
  -6   2  23  -68.67  115.27
  -6  -2  23  183.88  103.36
   6   2 -22  -16.25  166.79
  -6   2  22   98.49  106.46
  -6   2  22  -53.32   64.03
  -6   2  22  -80.76   99.08
  -6  -2  22   16.57   76.41
   6   2 -21   54.48  161.24
  -6   2  21   33.67   79.52
  -6   2  21   38.02   95.20
  -6   2  21   15.10  106.41
  -6  -2  21  106.97   78.36
   6   2 -20  -58.45  150.15
  -6   2  20    4.44   61.29
  -6   2  20   70.86  125.64
  -6   2  20   12.48   81.93
  -6  -2  20  -24.42   76.17
   6   2 -19   32.89  143.45
   6   2 -19   55.19   66.26
  -6   2  19   15.90   79.72
  -6   2  19  -73.75   97.89
  -6   2  19   19.39   59.55
  -6  -2  19  -33.80   72.84
   6   2 -18    8.82  136.54
   6   2 -18   99.71   65.96
  -6   2  18   28.57   62.57
  -6   2  18   57.89  103.68
  -6   2  18   13.47   77.84
  -6  -2  18   45.91   71.16
   6   2 -17   93.04  135.07
   6   2 -17  105.75   66.32
  -6   2  17   -2.47   95.78
  -6   2  17   67.26   64.00
  -6   2  17  119.58  141.95
  -6  -2  17  187.85   72.79
   6   2 -16  761.42   85.85
   6   2 -16  732.34  157.64
  -6   2  16  853.94   81.03
  -6   2  16  528.53   91.75
  -6   2  16  808.53  136.19
  -6  -2  16  778.14   91.25
   6   2 -15  199.67  116.97
   6   2 -15   84.47   62.16
  -6   2  15   49.45   60.45
  -6   2  15   85.10   63.40
  -6  -2  15   -2.23   65.20
   6   2 -14  755.53  140.48
   6   2 -14  734.62   81.24
  -6   2  14  738.86   78.84
  -6   2  14  816.18   51.46
  -6  -2  14  739.26   84.32
   6   2 -13  182.69   61.33
   6   2 -13  140.74  102.87
  -6   2  13  176.54   61.82
  -6   2  13  179.85   56.37
  -6  -2  13  188.08   84.72
   6   2 -12  115.53  100.14
   6   2 -12  146.77   59.15
  -6   2  12  170.64   57.93
  -6   2  12  108.10   49.39
  -6  -2  12  193.98   62.27
   6   2 -11   69.45   87.92
   6   2 -11   49.79   56.32
  -6   2  11   56.78   56.15
  -6   2  11   54.60   40.47
  -6  -2  11   55.33   57.32
   6   2 -10 1634.54   86.39
   6   2 -10 1377.02  122.89
  -6   2  10 1475.10   84.09
  -6   2  10 1343.75   73.47
  -6  -2  10 1580.76   89.04
   6   2  -9  169.58   82.30
   6   2  -9  258.70   57.42
  -6   2   9  115.21   60.71
  -6   2   9  198.00   40.52
  -6  -2   9  159.67   59.21
   6   2  -8 2976.05  109.33
   6   2  -8 2602.07  144.60
  -6   2   8 2682.18  113.31
  -6   2   8 2903.80   74.47
  -6  -2   8 2873.99  113.71
   6   2  -7 1195.67   75.44
  -6   2   7  893.58   79.61
  -6  -2   7  989.25   78.17
   6   2  -6  915.89   72.04
  -6   2   6  672.61   72.49
  -6  -2   6  703.10   72.77
   6   2  -5  110.25   37.35
  -6   2   5  161.19   57.44
  -6  -2   5  164.95   60.93
   6   2  -4 2084.39  100.52
  -6   2   4 1879.92   93.67
  -6  -2   4 1841.77   99.08
   6   2  -3 3997.89  139.87
  -6   2   3 3656.98  127.66
  -6  -2   3 3733.28  130.48
   6   2  -2 2736.26  108.35
  -6   2   2 2561.31  102.77
   6  -2  -2 2623.43   66.37
  -6  -2   2 2608.11   79.81
  -6   2   1  194.55   55.22
   6   2  -1  227.47   39.63
  -6  -2   1  226.40   61.31
   6  -2  -1  189.41   47.18
   6   2   0 3801.98  125.72
  -6   2   0 3521.22  108.85
   6  -2   0 3506.78  100.76
  -6  -2   0 3543.68  118.85
   6   2   1  943.56   70.76
  -6   2  -1  887.88   59.35
  -6  -2  -1 1042.69   71.59
   6   2   2 6866.78  177.42
  -6   2  -2 6742.23  158.18
  -6   2  -2 6599.72  192.66
  -6  -2  -2 6863.63  181.09
   6  -2   2 7032.93  234.81
   6   2   3  309.41   51.61
  -6   2  -3  439.00   42.17
  -6   2  -3  401.88   71.36
  -6  -2  -3  338.66   55.43
   6  -2   3  360.96   75.75
   6   2   4 3135.87   96.88
  -6   2  -4 3107.67  132.60
  -6   2  -4 3220.57  144.63
  -6   2  -4 3142.64   94.21
   6  -2   4 3298.03  144.72
  -6  -2  -4 3090.88  102.19
   6   2   5  206.40   42.59
  -6   2  -5  157.76   82.43
  -6   2  -5  192.43   39.93
  -6   2  -5  236.60   43.61
   6  -2   5  175.40   82.89
  -6  -2  -5  248.96   47.64
   6   2   6 2071.97   87.43
  -6   2  -6 2025.82   68.37
  -6   2  -6 2152.59  136.36
  -6   2  -6 2110.10   60.90
   6  -2   6 2055.67  138.89
  -6  -2  -6 1960.60   78.87
   6   2   7  308.57   51.51
  -6   2  -7  261.08   62.20
  -6   2  -7  305.57   29.49
  -6   2  -7  356.91   41.43
   6  -2   7  344.32   98.94
  -6  -2  -7  375.98   47.74
   6   2   8 2317.37   88.94
  -6   2  -8 2405.69   60.14
  -6   2  -8 2403.54   65.03
  -6  -2  -8 2297.94  102.08
   6  -2   8 2381.98  116.60
   6   2   9  172.01   44.94
  -6   2  -9  145.77   19.80
  -6   2  -9  226.32   24.31
  -6  -2  -9  284.43   46.23
   6  -2   9  206.06  109.93
   6   2  10  306.44   46.47
   6  -2  10  377.50  121.05
  -6  -2 -10  223.13   61.09
   6   2  11  322.25   47.11
   6   2  11  408.81   94.36
   6  -2  11  375.94  125.88
  -6  -2 -11  302.68   64.54
   6   2  12  106.21   40.14
   6   2  12  119.31  134.53
   6  -2  12  378.83  126.38
  -6  -2 -12  103.78   55.95
   6   2  13  118.65  136.46
   6   2  13   15.68   34.11
   6  -2  13   21.92  126.85
  -6  -2 -13  -20.09   44.38
   6   2  14  354.65  160.58
   6   2  14  168.33   34.02
   6  -2  14  362.56  146.08
   6   2  15  449.80  175.40
   6  -2  15  337.75  174.09
   6   2  16  244.63  158.00
   6  -2  16 -116.46  104.30
   6   2  17   95.46  188.81
   6  -2  17  337.66  180.05
   6   2  18  240.96  196.42
   6  -2  18  126.12  195.53
   6   2  19 -110.42  197.14
   6  -2  19  120.51  122.49
   6   2  20   81.12  201.85
   6  -2  20  -47.04  193.34
   6   3 -22  167.36  194.37
  -6   3  22  -19.45   68.56
  -6   3  22  145.18  101.84
  -6   3  22  156.64  118.48
  -6  -3  22   51.33  115.99
   6   3 -21   55.31   73.26
   6   3 -21  -91.71  112.32
  -6   3  21  -39.17   62.97
  -6   3  21  -32.13  111.10
  -6   3  21   25.61   92.43
  -6  -3  21   61.22   85.34
   6   3 -20 -269.87  169.70
   6   3 -20   90.30   74.50
  -6   3  20   28.12   63.94
  -6   3  20  -81.84   89.05
  -6   3  20   63.34  156.39
  -6  -3  20   85.96   86.23
   6   3 -19   24.93   70.21
   6   3 -19  134.49  159.49
  -6   3  19   69.89   86.01
  -6   3  19  -44.60   84.23
  -6   3  19   23.84  117.82
  -6  -3  19  -16.37   79.66
   6   3 -18    4.41   69.72
   6   3 -18  350.95  152.62
  -6   3  18  102.47   80.59
  -6   3  18  -43.19  115.71
  -6   3  18   12.89   66.56
  -6  -3  18    9.00   77.26
   6   3 -17   85.51   67.24
   6   3 -17  -38.93  149.25
  -6   3  17  117.37  116.44
  -6   3  17   -9.36   63.83
  -6   3  17   84.55   98.83
  -6  -3  17  103.58   76.15
   6   3 -16  125.33  141.53
   6   3 -16   64.93   64.72
  -6   3  16  -32.03  110.46
  -6   3  16   58.65   63.80
  -6   3  16  -57.25   69.41
  -6  -3  16   72.41   71.41
   6   3 -15   88.11   66.42
   6   3 -15   34.51  123.72
  -6   3  15   25.97  117.48
  -6   3  15   43.89   84.45
  -6   3  15   87.54   64.17
  -6  -3  15   89.61   71.35
   6   3 -14   37.16   61.61
   6   3 -14    7.32  115.34
  -6   3  14  -17.99   71.09
  -6   3  14   51.33   59.65
  -6   3  14   11.59   53.87
  -6  -3  14  -56.58   64.84
   6   3 -13  532.95   72.04
   6   3 -13  392.42  131.43
  -6   3  13  470.13  128.24
  -6   3  13  381.95   77.70
  -6   3  13  330.97   71.77
  -6  -3  13  437.35   78.08
   6   3 -12  419.94  125.13
   6   3 -12  472.26   72.99
  -6   3  12  649.94  131.76
  -6   3  12  348.92   70.24
  -6   3  12  428.90   72.50
  -6  -3  12  684.55   77.02
   6   3 -11   58.50   55.11
  -6   3  11   63.53   58.07
  -6   3  11  -64.28   68.41
  -6   3  11   25.99   49.47
  -6  -3  11   10.15   62.11
   6   3 -10   -7.83   59.96
   6   3 -10   80.69   57.17
  -6   3  10  115.55  111.89
  -6   3  10  118.67   58.88
  -6   3  10  156.40   42.95
  -6  -3  10  116.56   60.24
   6   3  -9   12.23   55.82
   6   3  -9  -41.45   90.78
  -6   3   9   96.61   41.43
  -6   3   9   16.98   59.94
  -6   3   9  159.54  104.73
  -6  -3   9   82.10   60.14
   6   3  -8   36.44   56.96
   6   3  -8   27.61   58.70
  -6   3   8   87.92  101.46
  -6   3   8  -34.85   58.77
  -6   3   8   33.64   26.15
  -6  -3   8   22.38   57.10
   6   3  -7 3481.27  129.94
  -6   3   7 2804.03   92.51
  -6   3   7 3216.60   63.52
  -6   3   7 3656.70  195.27
  -6  -3   7 3341.33  129.78
   6   3  -6 1099.42   82.59
  -6   3   6 1181.23  135.50
  -6  -3   6 1093.03   59.84
   6   3  -5 2991.19  124.66
  -6   3   5 3286.61  187.50
  -6  -3   5 2905.57  123.30
   6   3  -4  148.37   39.16
  -6   3   4  203.12   94.83
  -6   3   4   86.69   15.51
  -6  -3   4   76.80   62.64
   6   3  -3 1492.71   95.08
  -6   3   3 1623.69  141.38
  -6   3   3 1467.78   46.60
  -6  -3   3 1451.63   97.59
   6   3  -2   -7.25   59.73
  -6   3   2   -5.45   55.71
  -6   3   2   -5.20   34.82
  -6  -3   2  -12.68   38.00
   6   3  -1 6508.68  195.27
  -6   3   1 6500.76  169.09
  -6   3   1 6891.09  257.70
  -6  -3   1 6585.07  203.01
  -6   3   0  406.79   50.67
   6   3   0  345.86   67.45
  -6   3   0  473.77   91.48
  -6  -3   0  381.95   68.93
   6  -3   0  352.14   67.10
  -6   3  -1   98.10   70.01
   6   3   1   95.44   56.15
  -6   3  -1   53.15   70.00
  -6  -3  -1   11.74   60.49
   6  -3   1  124.01   70.47
   6   3   2 1363.91   81.01
  -6   3  -2 1288.40   95.67
  -6   3  -2 1219.04   87.71
  -6  -3  -2 1239.83   84.78
   6  -3   2 1176.36   85.01
   6   3   3 1178.88   76.25
  -6   3  -3 1047.46   91.37
  -6   3  -3 1127.50   86.30
  -6  -3  -3 1206.73   81.33
   6  -3   3 1176.85   89.12
   6   3   4  114.73   52.06
  -6   3  -4   69.61   74.43
  -6   3  -4   90.03   54.25
  -6  -3  -4  197.96   55.38
   6  -3   4  119.61   73.34
   6   3   5 1704.47  103.67
  -6   3  -5 1804.16  122.96
  -6   3  -5 1804.11   98.01
  -6  -3  -5 1725.81   90.51
   6  -3   5 1765.92  119.72
   6   3   6   97.80   47.97
  -6   3  -6  220.20   54.64
  -6   3  -6  114.24   57.50
  -6  -3  -6  156.43   72.52
   6  -3   6  167.41   84.42
   6   3   7  220.70   49.56
  -6   3  -7  211.75  101.31
  -6   3  -7  166.59   52.61
  -6   3  -7  300.79   30.80
   6  -3   7  412.62   95.33
  -6  -3  -7  209.86   58.23
   6   3   8   71.67   44.33
  -6   3  -8 -124.99   98.26
  -6   3  -8   66.78   29.83
  -6   3  -8   16.80   41.48
   6  -3   8   28.23   61.03
  -6  -3  -8  -78.17   52.72
   6   3   9  443.04   55.78
  -6   3  -9  469.77   44.46
  -6   3  -9  539.54  121.82
  -6   3  -9  432.31   34.08
   6  -3   9  424.56   75.69
  -6  -3  -9  549.53   66.79
   6   3  10   92.08   44.36
  -6   3 -10   51.49   20.58
  -6   3 -10  -48.37  112.37
  -6   3 -10   22.68   27.68
   6  -3  10   44.92   72.22
  -6  -3 -10   51.81   75.27
   6   3  11  479.43   71.43
  -6   3 -11  601.79   98.62
   6  -3  11  671.60  141.36
  -6  -3 -11  473.47   91.19
   6   3  12  761.91   79.81
  -6   3 -12  800.55  166.72
   6  -3  12  916.29  167.23
  -6  -3 -12  835.84  106.64
   6   3  13   89.71   44.94
  -6   3 -13  153.77  143.66
   6  -3  13 -141.94  136.93
  -6  -3 -13   58.29   60.03
   6   3  14  770.31  187.71
   6   3  14  483.13   70.81
   6  -3  14  322.23  168.12
  -6  -3 -14  535.24   86.11
   6   3  15  391.13   63.86
   6   3  15  641.35  191.75
   6  -3  15  354.15  175.02
   6   3  16   91.95   52.19
   6   3  16  158.24  180.99
   6  -3  16  268.03  115.59
   6   3  17   42.68   45.16
   6   3  17  226.19  116.00
   6  -3  17  -50.29  181.54
   6   3  18  183.24  202.86
   6  -3  18   85.79  197.55
   6   3  19   81.45  203.70
   6  -3  19  128.61  195.73
   6   3  20  249.96  212.82
   6  -3  20   69.97  140.54
   6   4 -22   58.42   77.68
   6   4 -21   20.79   79.57
   6   4 -21  229.12  199.54
  -6   4  21   18.99   71.50
  -6   4  21  112.00  101.04
  -6   4  21   59.27  125.75
  -6  -4  21    0.60  125.91
   6   4 -20  127.62  184.70
   6   4 -20  -47.37   79.85
  -6   4  20   21.40   93.20
  -6   4  20  -20.28   71.79
  -6   4  20   11.57  125.25
  -6  -4  20 -172.48   92.47
   6   4 -19  172.26  118.00
   6   4 -19   67.02   80.62
  -6   4  19  -57.62  130.21
  -6   4  19   92.52  113.37
  -6   4  19   42.64   74.10
  -6  -4  19   55.15  117.68
   6   4 -18 -159.06   98.05
   6   4 -18 -151.61  105.16
  -6   4  18   30.36   72.37
  -6   4  18  -47.01  125.27
  -6   4  18   28.39   78.05
  -6  -4  18    1.75   84.77
   6   4 -17   98.92  160.01
   6   4 -17   69.43   76.08
  -6   4  17  258.88   94.60
  -6   4  17   36.22   74.34
  -6   4  17   33.40  132.77
  -6  -4  17  127.23   85.66
   6   4 -16  133.86  151.47
   6   4 -16  126.83   76.44
  -6   4  16  115.61   73.85
  -6   4  16  147.70   74.50
  -6   4  16  154.37  131.64
  -6  -4  16   91.58   86.66
   6   4 -15   78.98  140.33
   6   4 -15   16.79   68.09
  -6   4  15   10.26   62.92
  -6   4  15  104.62   72.38
  -6   4  15   47.42  123.10
  -6  -4  15  160.45   78.31
   6   4 -14  356.40   76.49
   6   4 -14  339.68   98.08
  -6   4  14  215.30   80.11
  -6   4  14  299.24   84.43
  -6   4  14  505.12  140.86
  -6  -4  14  184.07   84.72
   6   4 -13    4.72  125.56
   6   4 -13   73.60   64.08
  -6   4  13   25.62   69.06
  -6   4  13   -1.63   66.76
  -6   4  13   70.49   79.60
  -6  -4  13  258.17   74.32
   6   4 -12  265.96  124.33
   6   4 -12  196.38   69.75
  -6   4  12  192.68   75.11
  -6   4  12  239.13   63.13
  -6   4  12  183.54  125.94
  -6  -4  12   75.36   76.98
   6   4 -11   58.14   60.72
   6   4 -11  119.99  112.56
  -6   4  11   48.64   51.29
  -6   4  11  -78.05  112.65
  -6   4  11    6.65   43.27
  -6  -4  11   38.52   68.53
   6   4 -10  875.13   83.84
   6   4 -10  552.68  142.80
  -6   4  10 1140.53  141.82
  -6   4  10  756.40   47.90
  -6  -4  10  676.02   91.99
   6   4  -9  149.75   42.21
   6   4  -9  155.24  109.73
  -6   4   9   26.52  112.36
  -6   4   9   32.43   39.00
  -6  -4   9   91.34   70.49
   6   4  -8  385.12   72.79
  -6   4   8  579.42  124.66
  -6  -4   8  367.87   76.87
   6   4  -7  683.76   80.58
  -6   4   7  751.93  130.46
  -6  -4   7  761.21   86.91
   6   4  -6   85.78   62.62
  -6   4   6  -16.72  104.18
  -6  -4   6   76.45   67.67
   6   4  -5  187.76   67.80
  -6   4   5  247.05  104.05
  -6  -4   5  160.80   73.58
   6   4  -4 1152.59   88.36
  -6   4   4 1129.77  136.17
  -6   4   4 1068.39   59.99
  -6  -4   4 1010.58   65.09
   6   4  -3  850.91   86.19
  -6   4   3  811.57   59.06
  -6   4   3  845.27   82.15
  -6  -4   3  751.19   91.60
   6   4  -2 2267.08  115.59
  -6   4   2 2412.29  154.25
  -6   4   2 2048.42   94.59
  -6  -4   2 2160.07  121.70
   6   4  -1 1824.44  106.38
  -6   4   1 1715.35   81.06
  -6   4   1 2057.99  136.19
  -6  -4   1 1787.50  112.32
   6   4   0  548.85   74.53
  -6   4   0  487.51   61.83
  -6   4   0  498.72   96.15
  -6  -4   0  332.12   81.07
   6   4   1   58.91   61.49
  -6   4  -1   82.50   59.96
  -6   4  -1   62.56   45.59
  -6  -4  -1   31.12   67.82
   6   4   2  403.70   70.47
  -6   4  -2  291.07   73.70
  -6   4  -2  426.61   74.91
  -6  -4  -2  261.33   73.53
   6  -4   2  276.05   49.06
   6   4   3  112.44   62.74
  -6   4  -3  100.72   74.21
  -6   4  -3  105.90   63.24
  -6  -4  -3  174.81   67.93
   6  -4   3  110.13   88.42
   6   4   4  306.58   65.46
  -6   4  -4  267.45   83.73
  -6   4  -4  230.76   85.93
  -6  -4  -4  246.69   72.78
   6  -4   4  441.75   81.97
   6   4   5  835.77   75.84
  -6   4  -5  807.61  103.90
  -6   4  -5  688.81   71.47
  -6  -4  -5  763.94   86.26
   6  -4   5  742.21   99.25
   6   4   6   45.35   58.27
  -6   4  -6  108.02   50.95
  -6   4  -6   56.95   92.72
  -6  -4  -6   27.28   64.64
   6  -4   6   23.15   86.26
   6   4   7  333.60   62.32
  -6   4  -7  301.29   52.78
  -6   4  -7  273.70  111.26
  -6  -4  -7  308.35   74.72
   6  -4   7  225.24   95.59
   6   4   8  343.64   62.69
  -6   4  -8  233.00  113.36
  -6   4  -8  193.63   47.95
  -6  -4  -8  244.06   76.08
   6  -4   8  237.16   69.29
   6   4   9  365.30   70.92
  -6   4  -9  608.22   64.41
  -6   4  -9  365.26  133.29
  -6  -4  -9  461.73  113.72
   6  -4   9  403.04  123.43
   6   4  10   57.14   55.06
  -6   4 -10   65.86  116.46
  -6   4 -10    3.61   43.74
  -6  -4 -10  -11.54   71.01
   6  -4  10  -34.46  108.86
   6   4  11  592.97   71.70
  -6   4 -11  771.28  159.50
  -6   4 -11  632.75   54.61
  -6   4 -11  523.74   33.75
   6  -4  11  514.48  144.80
  -6  -4 -11  545.48  119.87
   6   4  12  118.95   78.48
  -6   4 -12   94.11   35.87
  -6   4 -12  136.65  146.01
  -6   4 -12  175.70   30.46
   6  -4  12  242.32  130.32
  -6  -4 -12   80.69   85.50
   6   4  13  230.47   64.91
  -6   4 -13  137.32  158.90
   6  -4  13  133.71  146.60
  -6  -4 -13  102.85   90.65
   6   4  14  149.29   62.11
  -6   4 -14  168.71  165.40
   6  -4  14  108.65  158.27
  -6  -4 -14  240.78   88.46
   6   4  15  125.51   60.89
   6   4  15  291.97  186.41
  -6   4 -15  234.15  175.37
   6  -4  15  147.32  155.11
  -6  -4 -15   39.09  105.76
   6   4  16   67.90  114.10
   6   4  16   61.65   77.69
  -6   4 -16   73.20  180.79
   6  -4  16  214.67  106.51
   6   4  17  209.89  189.28
   6   4  17   50.84   74.65
   6  -4  17  224.80  119.13
   6   4  18  333.04  208.56
   6   4  18   84.90   67.32
   6  -4  18  319.90  192.83
   6   4  19  365.45  230.53
   6  -4  19  464.70  224.83
   6   5 -21  109.22   88.58
   6   5 -21   78.47  206.86
  -6   5  21 -203.33  139.00
  -6   5  21  -41.15   80.39
  -6   5  21  -30.24  101.37
  -6  -5  21 -148.01  104.92
   6   5 -20   17.21  207.09
   6   5 -20   59.59   91.79
  -6   5  20   80.03   95.35
  -6   5  20   75.09   84.16
  -6   5  20  142.76  137.13
  -6  -5  20   85.59  107.30
   6   5 -19   -5.63  186.60
   6   5 -19   -5.26   85.00
  -6   5  19  -47.32   82.28
  -6   5  19  -52.18   88.48
  -6   5  19    4.76  134.45
  -6  -5  19   48.23   94.02
   6   5 -18   87.00  107.48
   6   5 -18   97.55  113.00
  -6   5  18 -116.16  132.20
  -6   5  18  -59.38   80.91
  -6   5  18   69.98   80.55
  -6  -5  18   -8.17   94.74
   6   5 -17  142.36   84.52
   6   5 -17   21.57  112.05
  -6   5  17   59.52  105.59
  -6   5  17   37.53  136.55
  -6   5  17  143.06   84.86
  -6  -5  17   90.51   97.27
   6   5 -16   55.44   77.42
   6   5 -16  142.56  169.75
  -6   5  16   86.16   79.62
  -6   5  16  -44.86   86.34
  -6   5  16  179.54   95.26
  -6  -5  16   37.96   90.45
   6   5 -15  122.28   72.08
   6   5 -15  -36.35  100.07
  -6   5  15  -10.36   76.22
  -6   5  15   44.44  125.13
  -6   5  15    5.73   85.75
  -6  -5  15   23.31   84.50
   6   5 -14   51.10   67.36
   6   5 -14   -9.75   96.20
  -6   5  14    9.01   78.06
  -6   5  14  -26.04   50.88
  -6   5  14   86.40  130.53
  -6  -5  14   50.87   80.91
   6   5 -13  409.53   84.64
   6   5 -13  325.88  164.79
  -6   5  13  498.85  152.41
  -6   5  13  307.13   85.72
  -6  -5  13  717.47  100.28
   6   5 -12   11.91  145.67
   6   5 -12  156.39   74.32
  -6   5  12   70.22   52.86
  -6   5  12  117.53   84.85
  -6  -5  12  265.94   54.89
   6   5 -11   46.71   70.88
   6   5 -11   12.50  140.50
  -6   5  11   48.75   59.46
  -6   5  11   48.82  125.86
  -6  -5  11  100.66   52.56
   6   5 -10  165.78  141.79
   6   5 -10  177.70   48.78
  -6   5  10   26.99  127.34
  -6  -5  10  267.28   83.63
   6   5  -9  153.19   77.71
   6   5  -9  247.27   94.57
  -6   5   9  123.91  124.72
  -6  -5   9  260.41   84.24
   6   5  -8   65.87   72.05
  -6   5   8  158.83  120.96
  -6  -5   8   88.60   79.29
   6   5  -7  475.45   84.55
  -6   5   7  535.01  129.44
  -6  -5   7  418.68   92.53
   6   5  -6 1657.73  111.22
  -6   5   6 1987.51  122.16
  -6  -5   6 1616.70  123.67
   6   5  -5  136.63   49.47
  -6   5   5  179.22   73.53
  -6  -5   5  226.89   80.38
   6   5  -4  347.48   76.68
  -6   5   4  248.34  113.87
  -6   5   4  197.09   64.85
  -6  -5   4  303.52   84.18
   6   5  -3  156.07   71.34
  -6   5   3  144.21   97.18
  -6   5   3   93.23   50.90
  -6  -5   3   89.33   79.37
   6   5  -2 1613.32   78.89
  -6   5   2 1347.82  108.93
  -6   5   2 1720.87   98.38
  -6  -5   2 1607.80  122.03
   6   5  -1  120.06   73.06
  -6   5   1   68.07   59.97
  -6   5   1  124.83   87.68
  -6  -5   1  198.99   77.15
   6   5   0  273.54   75.63
  -6   5   0  289.71   71.34
  -6   5   0  250.29   59.84
  -6  -5   0  218.44   55.05
   6   5   1  499.37   85.27
  -6   5  -1  560.88  109.47
  -6   5  -1  516.91   93.16
  -6  -5  -1  547.13   94.92
   6   5   2   44.07   44.60
  -6   5  -2   -0.25   75.23
  -6   5  -2   75.16   73.71
  -6  -5  -2   48.32   75.00
   6   5   3  453.65   84.69
  -6   5  -3  519.92   86.59
  -6   5  -3  784.08   99.43
  -6  -5  -3  462.91   92.28
   6   5   4  189.92   72.90
  -6   5  -4   33.69   66.51
  -6   5  -4  129.83   90.87
  -6  -5  -4   56.66   78.39
   6   5   5  115.27   45.94
  -6   5  -5   56.90   96.34
  -6   5  -5   78.70   66.36
   6  -5   5   37.29   57.44
  -6  -5  -5   54.23   78.51
   6   5   6  -67.35   68.24
  -6   5  -6   60.54   58.19
  -6   5  -6  -14.79   96.15
  -6  -5  -6  -29.59   78.84
   6  -5   6 -109.18   88.78
   6   5   7  290.80   76.12
  -6   5  -7  259.60   63.81
  -6   5  -7  105.76  118.50
   6  -5   7  258.17  106.62
  -6  -5  -7  234.81   87.02
   6   5   8  237.24   74.76
  -6   5  -8  342.12  126.48
  -6   5  -8  128.87   78.90
  -6  -5  -8  274.03   89.51
   6  -5   8  167.25  113.16
   6   5   9  464.42   81.61
  -6   5  -9  284.59   62.04
  -6   5  -9  404.55  137.90
   6  -5   9  200.14  125.89
  -6  -5  -9  294.60  100.56
   6   5  10  346.86   78.19
  -6   5 -10  158.98  145.41
  -6   5 -10  171.33   71.73
  -6  -5 -10  295.38  127.50
   6  -5  10  164.04  129.34
  -6   5 -11  254.95   69.30
   6   5  11  240.28   78.76
  -6   5 -11  157.98  154.99
  -6  -5 -11  271.27  102.31
   6  -5  11  139.25   91.28
  -6   5 -12  170.20  153.67
   6   5  12   95.50   77.53
  -6   5 -12  106.19   59.85
  -6  -5 -12  112.84  102.95
   6  -5  12  123.22  140.94
   6   5  13   39.51   99.36
  -6   5 -13   59.17   43.72
  -6   5 -13  -31.51  109.42
  -6  -5 -13  116.66  137.48
   6  -5  13  116.20  147.72
   6   5  14   32.13   78.91
  -6   5 -14   54.23   30.39
  -6   5 -14   43.00   37.41
  -6   5 -14   39.40  172.63
   6  -5  14  309.01  150.53
  -6  -5 -14  119.00  108.95
   6   5  15 -106.47   72.23
  -6   5 -15  -53.75  116.01
   6  -5  15  300.00  159.13
  -6  -5 -15   79.80  132.98
   6   5  16  115.76   76.86
  -6   5 -16  107.61  196.33
   6  -5  16  455.31  177.89
  -6  -5 -16   78.94  106.99
   6   5  17   57.80   96.29
   6   5  17  322.67  196.41
  -6   5 -17   29.67  130.18
   6  -5  17  144.50  183.51
   6   5  18   96.94   72.34
   6   5  18  552.66  210.08
  -6   5 -18  176.23  218.25
   6  -5  18   71.82  131.24
   6   6 -19 -108.75   92.40
   6   6 -19   31.85  126.11
  -6   6  19  -50.96  114.00
  -6   6  19  -40.40  136.32
  -6   6  19  104.72   90.25
  -6  -6  19   36.37  110.85
   6   6 -18   15.53  193.43
   6   6 -18  -59.49   91.99
  -6   6  18   80.97  142.91
  -6   6  18   22.34  112.12
  -6   6  18 -163.25   91.55
  -6  -6  18   44.23  107.42
   6   6 -17   21.63   83.85
   6   6 -17   -9.13  193.99
  -6   6  17   45.25   90.43
  -6   6  17   84.42  106.93
  -6   6  17   82.80  145.40
  -6  -6  17   51.59  107.50
   6   6 -16  142.76  179.32
   6   6 -16  -18.28   80.42
  -6   6  16  181.16  137.24
  -6   6  16 -104.99   97.33
  -6   6  16  -40.90   59.95
  -6  -6  16  -71.65  104.16
   6   6 -15   83.03  176.83
   6   6 -15   88.34   76.43
  -6   6  15  -48.53   58.02
  -6   6  15   32.29   85.94
  -6   6  15 -139.77  131.18
  -6  -6  15  -98.97   97.66
   6   6 -14   31.29   76.40
   6   6 -14  165.38  170.48
  -6   6  14   43.24  142.14
  -6   6  14   53.77   66.44
  -6  -6  14   24.33   94.55
   6   6 -13  -60.15   76.89
   6   6 -13 -117.82  162.23
  -6   6  13   -7.83  136.36
  -6   6  13  106.32   76.38
  -6  -6  13 -119.45   90.91
   6   6 -12   -5.51   76.25
   6   6 -12 -141.27  161.55
  -6   6  12  100.70   86.56
  -6  -6  12  -10.01   90.23
   6   6 -11  123.01   83.20
   6   6 -11    0.27  109.60
  -6   6  11  104.15  139.25
  -6  -6  11  163.75   94.57
   6   6 -10   -1.02  102.94
   6   6 -10    7.88   78.60
  -6   6  10  162.94  128.89
  -6  -6  10  123.32   89.49
   6   6  -9    3.74   77.50
   6   6  -9   30.26   99.83
  -6   6   9  137.66  125.56
  -6  -6   9    7.08   90.23
   6   6  -8   98.93   50.09
  -6   6   8  141.23  126.46
  -6  -6   8  109.84   94.30
   6   6  -7   71.57   80.03
  -6   6   7  104.23   81.75
  -6  -6   7  153.68   91.59
   6   6  -6    9.25   74.86
  -6   6   6   17.36  113.63
  -6  -6   6   36.88   87.69
   6   6  -5   71.61   77.16
  -6   6   5  165.22  111.06
  -6  -6   5   33.54   89.30
   6   6  -4  125.52   82.98
  -6   6   4  106.68   64.54
  -6   6   4   -7.18  107.26
  -6  -6   4   83.91   87.50
   6   6  -3  565.86   97.87
  -6   6   3  450.85   81.35
  -6   6   3  612.30  128.49
  -6  -6   3  677.86  105.91
   6   6  -2   66.68   50.54
  -6   6   2   21.61   89.29
  -6   6   2   34.82   98.40
  -6  -6   2    4.94   82.20
   6   6  -1  423.56   92.39
  -6   6   1  423.45   87.49
  -6   6   1  577.56  108.80
  -6  -6   1  361.11  105.05
   6   6   0  202.06   58.21
  -6   6   0  323.23   97.36
  -6   6   0  168.45   84.12
  -6  -6   0  239.31   95.79
   6   6   1  283.82   85.57
  -6   6  -1  193.86   89.13
  -6   6  -1  116.26   92.40
  -6  -6  -1  157.49   97.06
   6   6   2  173.24   83.64
  -6   6  -2   76.68   90.74
  -6   6  -2  -20.59   84.97
  -6  -6  -2  159.18   91.47
   6   6   3  195.78   58.01
  -6   6  -3  193.53   86.96
  -6   6  -3  124.52  102.25
  -6  -6  -3  144.93   62.87
   6   6   4  127.96   86.85
  -6   6  -4  240.02   80.61
  -6   6  -4  185.27  103.66
  -6  -6  -4  170.75   98.21
   6   6   5   69.32   80.93
  -6   6  -5   21.35   74.49
  -6   6  -5 -145.91  107.72
  -6  -6  -5  135.15   92.22
   6   6   6  -33.99   82.01
  -6   6  -6  129.73   73.95
  -6   6  -6  184.96  116.11
  -6  -6  -6  -15.81   93.43
   6   6   7  201.87   89.35
  -6   6  -7  214.06   74.53
  -6   6  -7  156.02  135.92
  -6  -6  -7  244.52  103.74
   6   6   8   40.66   51.50
  -6   6  -8    9.48   83.86
  -6   6  -8 -101.21  128.77
  -6  -6  -8   88.83  100.72
   6   6   9  344.93   86.25
  -6   6  -9   47.78   69.28
  -6   6  -9  202.15  141.61
  -6  -6  -9  144.44  105.50
   6  -6   9   33.80   81.90
   6   6  10   33.02   87.03
  -6   6 -10  137.91   82.25
  -6   6 -10  129.79  143.85
  -6  -6 -10   20.02  106.05
   6  -6  10   34.93   83.42
   6   6  11 1171.07  122.67
  -6   6 -11  906.78  209.20
  -6   6 -11  929.57  120.10
  -6  -6 -11  715.45  159.49
   6  -6  11 1040.23  127.54
   6   6  12  343.83   99.55
  -6   6 -12  168.34   88.46
  -6   6 -12  196.67  181.44
  -6  -6 -12  328.66  128.77
   6  -6  12  223.90  107.04
   6   6  13  237.71   96.67
  -6   6 -13   23.72  121.80
   6  -6  13  393.01  159.22
  -6  -6 -13  168.98  177.72
   6   6  14  -78.15   90.66
  -6   6 -14   71.77   62.93
  -6   6 -14   -9.88  180.55
  -6  -6 -14  153.62  131.15
   6  -6  14 -157.73  160.48
   6   6  15   32.30  116.08
  -6   6 -15  129.65  126.55
  -6   6 -15   -9.60   31.80
  -6  -6 -15 -147.13  131.03
   6  -6  15 -207.35  168.65
   6   6  16   79.51   95.53
  -6   6 -16  322.62  201.29
   6  -6  16   33.15  177.78
  -6  -6 -16  -64.04  177.65
   6   6  17  152.77  120.67
  -6   6 -17  237.51  219.48
   6  -6  17  152.36  189.16
  -6  -6 -17  -88.66  132.30
   6   7 -18  315.70  214.73
   6   7 -18    3.55  123.36
  -6   7  18   60.41   90.69
  -6   7  18 -341.83  147.81
  -6   7  18   24.93  107.08
  -6  -7  18  157.04  121.57
   6   7 -17  -26.49   89.99
[truncated: 407,947 more chars]
