# Supplementary material for: meso-5,15-Bis[3-(iso­propyl­idenegalacto­pyran­oxy)phen­yl]-10,20-bis­(4-methyl­phen­yl)porphyrin
Source: IUCrdata. 2024 Oct 24;9(Pt 10):x241028. doi: 10.1107/S2414314624010289 (PMC11660175; doi:10.1107/S2414314624010289)
Supplement: Supplementary file 2 [file x-09-x241028-Isup3.mol]

P_Gal2
  --CCDC--100224    3D                              

156170  0  0  0  0  0  0  0  0999 V2000
   10.0789    2.4476    1.9620 O      0
    7.4405    0.6716    0.3442 O      0
    7.0674    0.8783   -1.9309 O      0
    6.5585    3.0464   -1.4972 O      0
    5.0267    2.2516    1.6703 O      0
    6.9971    2.2836    2.7786 O      0
   21.3380   12.6884    7.7409 O      0
   23.8033   10.7746    9.4637 O      0
   24.2982   11.0890   11.7038 O      0
   24.9709   13.1892   11.1204 O      0
   24.4255   12.0363    6.9495 O      0
   26.4161   12.1954    7.9762 O      0
   14.8645    6.5975    3.0956 N      0
   15.1803    6.9080    3.8553 H      0
   15.2149    5.5795    5.7790 N      0
   16.7138    7.9281    6.6831 N      0
   16.3782    7.6478    5.9207 H      0
   16.3750    8.9568    3.9901 N      0
   14.9006    7.2779    1.8939 C      0
   14.2575    6.4481    0.9528 C      0
   14.1044    6.6673    0.0405 H      0
   13.8982    5.3038    1.5439 C      0
   13.4700    4.5701    1.1195 H      0
   14.2690    5.3727    2.9400 C      0
   13.9890    4.4391    3.9434 C      0
   14.3742    4.5750    5.3026 C      0
   13.9079    3.7103    6.3409 C      0
   13.3072    2.9813    6.2456 H      0
   14.4943    4.1353    7.4843 C      0
   14.4015    3.7542    8.3500 H      0
   15.2776    5.2738    7.1245 C      0
   16.0624    5.9880    8.0598 C      0
   16.6660    7.2031    7.8557 C      0
   17.3360    8.0310    8.8337 C      0
   17.4938    7.8007    9.7413 H      0
   17.7016    9.1927    8.2348 C      0
   18.1251    9.9249    8.6678 H      0
   17.3451    9.1393    6.8426 C      0
   17.5791   10.0642    5.8567 C      0
   17.1731    9.9244    4.5034 C      0
   17.6135   10.8270    3.4417 C      0
   18.2002   11.5689    3.5266 H      0
   17.0085   10.3874    2.3100 C      0
   17.0863   10.7810    1.4486 H      0
   16.2462    9.2431    2.6328 C      0
   15.5056    8.4988    1.7209 C      0
   13.2228    3.2143    3.5778 C      0
   11.9722    3.3124    2.9653 C      0
   11.5954    4.1698    2.8038 H      0
   11.2752    2.1836    2.5920 C      0
   11.7698    0.9462    2.8467 C      0
   11.2691    0.1729    2.6140 H      0
   13.0204    0.8172    3.4495 C      0
   13.3851   -0.0449    3.6108 H      0
   13.7110    1.9226    3.8014 C      0
   14.5590    1.8190    4.2179 H      0
   16.2474    5.3349    9.3976 C      0
   15.5858    5.7192   10.5351 C      0
   14.9600    6.4326   10.4948 H      0
   15.8225    5.0738   11.7602 C      0
   15.3762    5.3769   12.5411 H      0
   16.6830    4.0189   11.8457 C      0
   17.3506    3.6229   10.7218 C      0
   17.9803    2.9133   10.7703 H      0
   17.1073    4.2576    9.4968 C      0
   17.5455    3.9410    8.7147 H      0
   18.2643   11.3530    6.1912 C      0
   19.5150   11.3462    6.8134 C      0
   19.9413   10.5265    7.0336 H      0
   20.1195   12.5526    7.1051 C      0
   19.5584   13.7531    6.7512 C      0
   20.0170   14.5680    6.9187 H      0
   18.3095   13.7589    6.1484 C      0
   17.8968   14.5810    5.9093 H      0
   17.6628   12.5438    5.8917 C      0
   16.7941   12.5462    5.5057 H      0
   15.2816    9.1539    0.3792 C      0
   14.4621   10.2670    0.2858 C      0
   14.0576   10.5957    1.0810 H      0
   14.1990   10.9318   -0.9100 C      0
   13.6382   11.6981   -0.9239 H      0
   14.7621   10.4602   -2.0631 C      0
   15.6651    9.4479   -1.9736 C      0
   16.1340    9.1768   -2.7552 H      0
   15.9228    8.8025   -0.7758 C      0
   16.5591    8.0976   -0.7550 H      0
    9.3210    1.2966    1.5459 C      0
    8.9826    0.7973    2.3306 H      0
    9.8785    0.6900    0.9969 H      0
    8.1810    1.8546    0.7350 C      0
    8.5437    2.3022   -0.0823 H      0
    6.4606    0.9152   -0.6436 C      0
    5.7524    0.2112   -0.5902 H      0
    5.8268    2.2720   -0.5270 C      0
    4.8678    2.2152   -0.8039 H      0
    6.9244    2.1671   -2.5395 C      0
    8.2760    2.5951   -3.0606 C      0
    8.5607    1.9832   -3.7726 H      0
    8.9304    2.5732   -2.3317 H      0
    8.2157    3.5053   -3.4186 H      0
    5.8473    2.1332   -3.6206 C      0
    4.9807    1.9247   -3.2105 H      0
    6.0686    1.4455   -4.2818 H      0
    5.7975    3.0070   -4.0604 H      0
    5.9213    2.9610    0.8167 C      0
    5.6569    3.9224    0.7423 H      0
    7.2934    2.8242    1.4856 C      0
    7.7360    3.7170    1.5678 H      0
    5.5829    2.2962    2.9867 C      0
    5.2002    1.0850    3.7295 C      0
    5.4875    0.2923    3.2300 H      0
    4.2268    1.0658    3.8411 H      0
    5.6306    1.0915    4.6091 H      0
    5.2231    3.6064    3.6906 C      0
    4.2688    3.6043    3.9158 H      0
    5.4158    4.3606    3.0951 H      0
    5.7518    3.6937    4.5106 H      0
   16.9530    3.3386   13.1699 C      0
   17.8188    3.6365   13.5201 H      0
   16.9696    2.3674   13.0411 H      0
   16.2459    3.5713   13.8078 H      0
   21.9657   11.4889    8.2134 C      0
   22.2314   10.9083    7.4573 H      0
   21.3570   10.9831    8.8083 H      0
   23.1922   11.9780    8.9815 C      0
   22.8906   12.5252    9.7615 H      0
   24.8489   10.9774   10.3951 C      0
   25.4856   10.2068   10.3625 H      0
   25.6155   12.2886   10.2065 C      0
   26.5753   12.1674   10.4597 H      0
   24.5021   12.3983   12.2443 C      0
   23.2241   12.9544   12.7110 C      0
   22.8700   12.3957   13.4349 H      0
   22.5846   12.9706   11.9690 H      0
   23.3651   13.8658   13.0416 H      0
   25.5729   12.3691   13.3138 C      0
   25.7851   13.2851   13.5886 H      0
   26.3778   11.9391   12.9576 H      0
   25.2471   11.8629   14.0875 H      0
   24.1364   12.7797    8.1687 C      0
   23.7481   13.6760    7.9549 H      0
   25.5109   12.9262    8.8337 C      0
   25.7755   13.8897    8.8769 H      0
   25.8103   12.1401    6.6793 C      0
   26.2876   10.8678    6.0259 C      0
   25.8936   10.7912    5.1312 H      0
   26.0166   10.0990    6.5688 H      0
   27.2651   10.8862    5.9503 H      0
   26.0877   13.3959    5.8820 C      0
   25.6197   13.3491    5.0229 H      0
   27.0523   13.4762    5.7248 H      0
   25.7733   14.1771    6.3837 H      0
   14.4842   11.2162   -3.3795 C      0
   13.8445   10.7067   -3.9190 H      0
   15.3215   11.3215   -3.8780 H      0
   14.1114   12.0989   -3.1763 H      0
  1 50  1
  1 87  1
  2 90  1
  2 92  1
  3 92  1
  3 96  1
  4 94  1
  4 96  1
  5105  1
  5109  1
  6107  1
  6109  1
  7 70  1
  7122  1
  8125  1
  8127  1
  9127  1
  9131  1
 10129  1
 10131  1
 11140  1
 11144  1
 12142  1
 12144  1
 13 14  1
 13 19  1
 13 24  1
 15 26  1
 15 31  1
 16 17  1
 16 33  1
 16 38  1
 18 40  1
 18 45  1
 19 20  1
 19 46  1
 20 21  1
 20 22  1
 22 23  1
 22 24  1
 24 25  1
 25 26  1
 25 47  1
 26 27  1
 27 28  1
 27 29  1
 29 30  1
 29 31  1
 31 32  1
 32 33  1
 32 57  1
 33 34  1
 34 35  1
 34 36  1
 36 37  1
 36 38  1
 38 39  1
 39 40  1
 39 67  1
 40 41  1
 41 42  1
 41 43  1
 43 44  1
 43 45  1
 45 46  1
 46 77  1
 47 48  1
 47 55  1
 48 49  1
 48 50  1
 50 51  1
 51 52  1
 51 53  1
 53 54  1
 53 55  1
 55 56  1
 57 58  1
 57 65  1
 58 59  1
 58 60  1
 60 61  1
 60 62  1
 62 63  1
 62118  1
 63 64  1
 63 65  1
 65 66  1
 67 68  1
 67 75  1
 68 69  1
 68 70  1
 70 71  1
 71 72  1
 71 73  1
 73 74  1
 73 75  1
 75 76  1
 77 78  1
 77 85  1
 78 79  1
 78 80  1
 80 81  1
 80 82  1
 82 83  1
 82153  1
 83 84  1
 83 85  1
 85 86  1
 87 88  1
 87 89  1
 87 90  1
 90 91  1
 90107  1
 92 93  1
 92 94  1
 94 95  1
 94105  1
 96 97  1
 96101  1
 97 98  1
 97 99  1
 97100  1
101102  1
101103  1
101104  1
105106  1
105107  1
107108  1
109110  1
109114  1
110111  1
110112  1
110113  1
114115  1
114116  1
114117  1
118119  1
118120  1
118121  1
122123  1
122124  1
122125  1
125126  1
125140  1
127128  1
127129  1
129130  1
129142  1
131132  1
131136  1
132133  1
132134  1
132135  1
136137  1
136138  1
136139  1
140141  1
140142  1
142143  1
144145  1
144149  1
145146  1
145147  1
145148  1
149150  1
149151  1
149152  1
153154  1
153155  1
153156  1
M  END
$$$$
