# Supplementary material for: meso-5,15-Bis[3-(iso­propyl­idenegalacto­pyran­oxy)phen­yl]-10,20-bis­(4-methyl­phen­yl)porphyrin
Source: IUCrdata. 2024 Oct 24;9(Pt 10):x241028. doi: 10.1107/S2414314624010289 (PMC11660175; doi:10.1107/S2414314624010289)
Supplement: Supplementary file 3 [file x-09-x241028-Isup4.hkl]

data_I                                                                          
_shelx_title ' User-defined'                                                    
_shelx_refln_list_code          4                                               
_shelx_F_calc_maximum      244.64                                               
_exptl_crystal_F_000      1228.00                                               
_reflns_d_resolution_high  0.8304                                               
                                                                                
loop_                                                                           
 _space_group_symop_operation_xyz                                               
 'x, y, z'                                                                      
 '-x, y+1/2, -z'                                                                
                                                                                
_cell_length_a    16.5649                                                       
_cell_length_b     9.7051                                                       
_cell_length_c    19.7080                                                       
_cell_angle_alpha  90.000                                                       
_cell_angle_beta   99.376                                                       
_cell_angle_gamma  90.000                                                       
                                                                                
_shelx_F_squared_multiplier     1.000                                           
                                                                                
loop_                                                                           
 _refln_index_h                                                                 
 _refln_index_k                                                                 
 _refln_index_l                                                                 
 _refln_F_squared_calc                                                          
 _refln_F_squared_meas                                                          
 _refln_F_squared_sigma                                                         
 _refln_observed_status                                                         
   1 -11   0         27.28         65.73        91.45 o                         
   2 -11   0          5.24        -31.92        66.87 o                         
   3 -11   0          5.78        121.03        90.11 o                         
   4 -11   0          7.04         53.73        91.53 o                         
   5 -11   0         78.20        318.18       104.45 o                         
   6 -11   0         15.73       -120.44       120.44 o                         
   0 -10   0         60.31         38.66        73.81 o                         
   1 -10   0         16.60         10.40        48.81 o                         
   2 -10   0          3.10         52.56        50.72 o                         
   3 -10   0          0.49        -35.79        76.85 o                         
   4 -10   0         11.72         62.60        78.39 o                         
   5 -10   0          4.29          6.57        86.83 o                         
   6 -10   0          0.20        -81.17        81.17 o                         
   7 -10   0          5.58         94.07        72.35 o                         
   8 -10   0          7.83        -97.23       108.06 o                         
   9 -10   0         33.89        213.44       117.99 o                         
  10 -10   0          0.34         -9.80       114.85 o                         
   1  -9   0        258.60        231.38        58.15 o                         
   2  -9   0        591.27        576.60       123.51 o                         
   3  -9   0        129.97        105.43        54.37 o                         
   4  -9   0         37.05         63.41        56.35 o                         
   5  -9   0        118.74         59.83        73.90 o                         
   6  -9   0        146.93         74.63        81.82 o                         
   7  -9   0        114.85        205.22       103.35 o                         
   8  -9   0         45.82         62.97        65.52 o                         
   9  -9   0        117.12        218.21       103.92 o                         
  10  -9   0          6.88        -68.50        68.50 o                         
  11  -9   0          4.30         26.57       107.79 o                         
  12  -9   0          1.34       -113.73       113.73 o                         
   0  -8   0        205.34        155.98        89.23 o                         
   1  -8   0        524.67        523.22        73.15 o                         
   2  -8   0         14.17         17.43        35.94 o                         
   3  -8   0        113.30         71.83        46.46 o                         
   4  -8   0         18.21         13.96        58.50 o                         
   5  -8   0          4.99        -21.04        57.27 o                         
   6  -8   0         11.62        -13.65        49.18 o                         
   7  -8   0        107.41         40.95        83.36 o                         
   8  -8   0         51.33        -79.88        85.00 o                         
   9  -8   0         18.36          1.94        54.08 o                         
  10  -8   0         13.84         77.11        91.29 o                         
  11  -8   0         12.97         54.85        58.71 o                         
  12  -8   0         10.17        -65.43        93.66 o                         
  13  -8   0          5.29         -2.57        94.61 o                         
  14  -8   0          5.15          0.48        71.76 o                         
   1  -7   0        165.89        168.71        53.27 o                         
   2  -7   0        491.71        467.15        47.69 o                         
   3  -7   0        336.62        305.76        59.56 o                         
   4  -7   0          7.37          0.81        49.99 o                         
   5  -7   0         48.33         27.63        54.67 o                         
   6  -7   0         57.44         25.89        52.35 o                         
   7  -7   0        181.65        112.12        78.10 o                         
   8  -7   0         86.25         58.17        48.67 o                         
   9  -7   0         20.26         15.63        74.48 o                         
  10  -7   0        236.97        149.44        87.97 o                         
  11  -7   0          4.69         30.87        80.51 o                         
  12  -7   0          6.10        -54.01        54.01 o                         
  13  -7   0         37.31         10.76        91.69 o                         
  14  -7   0         16.01        162.55        88.11 o                         
  15  -7   0         23.34       -100.38       100.38 o                         
   0  -6   0       2374.92       2576.11        97.94 o                         
   1  -6   0        226.12        284.91        58.30 o                         
   2  -6   0        332.15        347.58        48.39 o                         
   3  -6   0        504.28        522.11        56.40 o                         
   4  -6   0        209.45        176.52        30.67 o                         
   5  -6   0        148.63        147.24        41.44 o                         
   6  -6   0        148.34        160.57        64.27 o                         
   7  -6   0          9.12        -27.16        37.14 o                         
   8  -6   0         64.10         49.98        65.78 o                         
   9  -6   0         72.69         74.68        66.83 o                         
  10  -6   0         12.42         76.61        43.35 o                         
  11  -6   0         58.41         38.68        70.87 o                         
  12  -6   0        124.85        163.04        80.28 o                         
  13  -6   0         81.28        110.41        83.41 o                         
  14  -6   0        142.71         68.73        82.19 o                         
  15  -6   0          9.63         67.24        88.31 o                         
  16  -6   0         15.62        132.19        93.40 o                         
   1  -5   0        666.24        714.96        49.94 o                         
   2  -5   0        724.20        720.05        51.70 o                         
   3  -5   0        352.07        346.90        44.70 o                         
   4  -5   0        716.37        809.19        65.13 o                         
   5  -5   0        421.82        402.86        36.64 o                         
   6  -5   0        160.39        146.57        36.94 o                         
   7  -5   0        152.15        226.00        37.19 o                         
   8  -5   0          2.86         49.16        52.82 o                         
   9  -5   0          0.26         -9.28        56.83 o                         
  10  -5   0          4.93          9.76        37.54 o                         
  11  -5   0        362.50        361.42        75.55 o                         
  12  -5   0        215.71        154.60        73.10 o                         
  13  -5   0        153.93        147.42        50.09 o                         
  14  -5   0        113.34        101.70        79.40 o                         
  15  -5   0          5.37         58.38        79.18 o                         
  16  -5   0          6.20        -18.64        84.73 o                         
  17  -5   0          2.52         36.03        90.39 o                         
   0  -4   0       2307.63       2048.06        97.49 o                         
   1  -4   0       1910.28       1713.70        44.75 o                         
   2  -4   0        168.04        148.23        38.76 o                         
   3  -4   0        783.75        811.07        66.83 o                         
   4  -4   0        482.93        471.78        54.33 o                         
   5  -4   0       3177.64       3140.03       118.47 o                         
   6  -4   0        293.60        222.85        54.40 o                         
   7  -4   0        592.21        560.11        61.84 o                         
   8  -4   0        265.00        356.56        56.59 o                         
   9  -4   0        599.45        653.80       110.95 o                         
  10  -4   0        270.55        292.61        75.69 o                         
  11  -4   0        825.46        851.65        54.66 o                         
  12  -4   0        413.93        452.01        62.37 o                         
  13  -4   0        217.08        165.29        43.71 o                         
  14  -4   0        240.49        228.19        50.04 o                         
  15  -4   0         46.87        -19.52        42.19 o                         
  16  -4   0         21.41         22.94        50.93 o                         
  17  -4   0          7.43         -0.61        46.22 o                         
  18  -4   0          3.90        -32.78        88.81 o                         
   1  -3   0         38.65         29.62        33.77 o                         
   2  -3   0         39.61         58.30        33.55 o                         
   3  -3   0        233.05        227.96        37.64 o                         
   4  -3   0        421.26        321.56        50.29 o                         
   5  -3   0        295.43        262.74        49.00 o                         
   6  -3   0        224.50        246.42        32.26 o                         
   7  -3   0        146.81         93.43        29.63 o                         
   8  -3   0        232.51        206.73        25.86 o                         
   9  -3   0        194.50        249.70        39.23 o                         
  10  -3   0        265.25        315.94        26.56 o                         
  11  -3   0        294.89        269.52        38.33 o                         
  12  -3   0        157.75        152.64        59.47 o                         
  13  -3   0        102.12        112.79        39.19 o                         
  14  -3   0         90.56         65.41        41.19 o                         
  15  -3   0          9.29         55.39        40.60 o                         
  16  -3   0         24.05         -5.30        36.61 o                         
  17  -3   0         19.83         49.56        75.46 o                         
  18  -3   0          1.92         52.96        47.54 o                         
   0  -2   0      16501.98      13809.13       308.26 o                         
   1  -2   0      56700.45      55876.89      1483.08 o                         
   2  -2   0       2288.43       1998.79        58.15 o                         
   3  -2   0       1823.96       1958.00        74.45 o                         
   4  -2   0       1074.48       1041.33        41.46 o                         
   5  -2   0        210.80        234.28        20.51 o                         
   6  -2   0       2534.63       2363.43        51.57 o                         
   7  -2   0       1999.20       1888.00        50.53 o                         
   8  -2   0        709.33        707.37        32.82 o                         
   9  -2   0        118.81         82.94        29.05 o                         
  10  -2   0        280.30        322.74        24.93 o                         
  11  -2   0        369.47        383.47        31.39 o                         
  12  -2   0        310.22        310.00        32.80 o                         
  13  -2   0        253.57        297.90        34.94 o                         
  14  -2   0         16.81          0.84        33.67 o                         
  15  -2   0        107.00        138.16        50.11 o                         
  16  -2   0         14.98         32.88        84.46 o                         
  17  -2   0         21.45        -14.34        40.45 o                         
  18  -2   0         14.45         77.18        51.87 o                         
  19  -2   0         10.82         25.68        44.51 o                         
   2  -1   0        298.84        267.13        28.93 o                         
   3  -1   0       1651.20       1562.77        35.38 o                         
   4  -1   0        508.08        546.16        48.07 o                         
   5  -1   0          9.12          8.81        15.02 o                         
   6  -1   0          8.47         30.86        15.98 o                         
   7  -1   0        351.77        363.68        23.30 o                         
   8  -1   0        158.62        162.91        21.67 o                         
   9  -1   0         72.75         73.19        21.34 o                         
  10  -1   0        353.23        439.92        27.06 o                         
  11  -1   0        527.86        544.15        31.62 o                         
  12  -1   0        197.75        216.33        31.38 o                         
  13  -1   0        163.16        190.31        28.29 o                         
  14  -1   0        203.04        250.14        30.30 o                         
  15  -1   0          1.44        -12.08        26.34 o                         
  16  -1   0         34.66         18.60        47.74 o                         
  17  -1   0          3.08         26.54        44.21 o                         
  18  -1   0          8.97         -9.72        46.57 o                         
  19  -1   0         10.47         19.52        81.88 o                         
   3   0   0        686.29        648.31        22.89 o                         
   4   0   0      59847.55      57415.73      1468.14 o                         
   5   0   0       3938.33       3771.87        66.31 o                         
   6   0   0          5.77         31.50        21.08 o                         
   7   0   0        417.01        420.13        28.06 o                         
   8   0   0       2167.42       2159.21        52.09 o                         
   9   0   0       1284.42       1393.67        43.81 o                         
  10   0   0       1797.80       1846.89        53.31 o                         
  11   0   0        221.38        223.46        37.69 o                         
  12   0   0        198.56        212.59        35.61 o                         
  13   0   0        557.90        681.08        47.49 o                         
  14   0   0          6.07         38.69        36.81 o                         
  15   0   0         11.85         13.29        43.81 o                         
  16   0   0        115.26        107.05        44.86 o                         
  17   0   0          8.02         14.79        38.06 o                         
  18   0   0         16.80         -1.76        57.45 o                         
  19   0   0         18.08         45.12        41.03 o                         
   2   1   0        298.91        255.87        14.65 o                         
   3   1   0       1651.51       1559.58        39.53 o                         
   4   1   0        507.95        521.93        29.08 o                         
   5   1   0          9.04         17.84        21.66 o                         
   6   1   0          8.49         32.67        22.19 o                         
   7   1   0        351.68        370.97        40.42 o                         
   8   1   0        158.63        131.95        25.73 o                         
   9   1   0         72.80         72.84        26.35 o                         
  10   1   0        353.14        415.46        55.04 o                         
  11   1   0        528.11        530.44        37.01 o                         
  12   1   0        197.57        167.20        33.74 o                         
  13   1   0        163.36        146.94        36.25 o                         
  14   1   0        202.88        147.04        32.95 o                         
  15   1   0          1.44         -8.50        37.79 o                         
  16   1   0         34.63         37.99        33.49 o                         
  17   1   0          3.09        -18.39        33.78 o                         
  18   1   0          8.99        -49.07        49.07 o                         
  19   1   0         10.49         25.08        39.38 o                         
   0   2   0      16504.36      13951.50       340.59 o                         
   1   2   0      56711.05      56186.08      1457.54 o                         
   2   2   0       2285.97       2126.33        76.39 o                         
   3   2   0       1822.37       1898.64        46.28 o                         
   4   2   0       1073.26        999.39        43.91 o                         
   5   2   0        211.05        208.81        28.65 o                         
   6   2   0       2534.39       2446.97        94.19 o                         
   7   2   0       1998.98       1975.66        68.42 o                         
   8   2   0        708.87        707.61        66.28 o                         
   9   2   0        118.28         98.91        20.08 o                         
  10   2   0        280.79        294.45        32.78 o                         
  11   2   0        369.80        425.55        37.10 o                         
  12   2   0        310.38        365.13        59.34 o                         
  13   2   0        253.88        205.77        40.91 o                         
  14   2   0         16.76         17.35        35.17 o                         
  15   2   0        106.85        118.39        42.43 o                         
  16   2   0         15.11         44.22        42.08 o                         
  17   2   0         21.38          5.81        48.00 o                         
  18   2   0         14.47        -16.02        48.51 o                         
  19   2   0         10.86        -51.82        51.82 o                         
   1   3   0         38.60         78.49        32.70 o                         
   2   3   0         39.42         40.14        31.50 o                         
   3   3   0        232.64        198.58        26.92 o                         
   4   3   0        420.73        377.42        23.58 o                         
   5   3   0        295.55        321.80        36.16 o                         
   6   3   0        224.48        271.02        24.86 o                         
   7   3   0        146.86        111.16        16.66 o                         
   8   3   0        232.49        223.67        30.28 o                         
   9   3   0        194.50        254.82        60.43 o                         
  10   3   0        265.07        370.31        54.77 o                         
  11   3   0        295.06        323.89        36.74 o                         
  12   3   0        157.60         90.70        35.60 o                         
  13   3   0        102.07         79.34        29.22 o                         
  14   3   0         90.60        104.31        40.54 o                         
  15   3   0          9.29          7.69        31.81 o                         
  16   3   0         24.08         10.00        42.80 o                         
  17   3   0         19.80          1.37        45.76 o                         
  18   3   0          1.93        -23.49        37.91 o                         
  19   3   0          1.06          2.21        68.84 o                         
   0   4   0       2309.20       2071.49        94.31 o                         
   1   4   0       1909.53       1891.72        72.22 o                         
   2   4   0        167.69        186.37        31.40 o                         
   3   4   0        783.86        756.12        32.84 o                         
   4   4   0        483.01        529.16        33.02 o                         
   5   4   0       3178.87       3212.65        70.10 o                         
   6   4   0        293.67        343.07        28.62 o                         
   7   4   0        591.81        623.81        33.82 o                         
   8   4   0        265.31        277.38        31.16 o                         
   9   4   0        599.92        626.13        37.88 o                         
  10   4   0        270.90        292.89        27.46 o                         
  11   4   0        825.19       1035.00        53.47 o                         
  12   4   0        414.19        460.38        44.68 o                         
  13   4   0        216.90        294.28        43.04 o                         
  14   4   0        240.63        160.36        41.09 o                         
  15   4   0         46.87         31.20        38.80 o                         
  16   4   0         21.40        -20.56        40.74 o                         
  17   4   0          7.45         68.81        45.45 o                         
  18   4   0          3.87         65.55        60.29 o                         
   1   5   0        665.80        730.76        36.71 o                         
   2   5   0        724.18        812.12        47.31 o                         
   3   5   0        351.37        383.06        66.47 o                         
   4   5   0        715.37        810.15        55.91 o                         
   5   5   0        422.25        535.72        38.24 o                         
   6   5   0        160.84        180.84        26.31 o                         
   7   5   0        152.11        176.34        30.24 o                         
   8   5   0          2.84         -2.01        20.62 o                         
   9   5   0          0.25         11.02        26.63 o                         
  10   5   0          4.94         -4.17        25.47 o                         
  11   5   0        362.53        317.68        75.82 o                         
  12   5   0        215.75        201.69        33.31 o                         
  13   5   0        153.90        129.97        40.73 o                         
  14   5   0        113.26         83.14        41.34 o                         
  15   5   0          5.39        -58.27        62.47 o                         
  16   5   0          6.21        -44.78        44.78 o                         
  17   5   0          2.53         14.39        46.18 o                         
   0   6   0       2374.35       2603.79       119.97 o                         
   1   6   0        226.54        234.42        33.26 o                         
   2   6   0        332.12        369.00        58.81 o                         
   3   6   0        504.05        539.64        39.58 o                         
   4   6   0        209.23        216.11        37.17 o                         
   5   6   0        148.56        125.79        37.03 o                         
   6   6   0        148.13        150.79        28.82 o                         
   7   6   0          9.13         17.29        36.65 o                         
   8   6   0         64.17         72.44        33.21 o                         
   9   6   0         72.79         56.33        37.09 o                         
  10   6   0         12.49        -16.69        30.49 o                         
  11   6   0         58.45         29.52        30.29 o                         
  12   6   0        124.96        175.76        57.41 o                         
  13   6   0         81.22        106.75        35.61 o                         
  14   6   0        142.88        147.64        32.40 o                         
  15   6   0          9.64         48.54        42.68 o                         
  16   6   0         15.62         60.29        54.42 o                         
   1   7   0        165.72        163.68        35.37 o                         
   2   7   0        492.37        427.67        68.68 o                         
   3   7   0        337.13        327.43        51.25 o                         
   4   7   0          7.43         33.88        33.70 o                         
   5   7   0         48.40         50.75        36.16 o                         
   6   7   0         57.70         70.27        37.93 o                         
   7   7   0        181.81        159.80        33.50 o                         
   8   7   0         85.94         37.01        41.56 o                         
   9   7   0         20.17         12.52        37.05 o                         
  10   7   0        236.44        152.80        34.77 o                         
  11   7   0          4.73         22.82        28.34 o                         
  12   7   0          6.10         22.35        30.17 o                         
  13   7   0         37.27         72.61        64.91 o                         
  14   7   0         15.94        -37.14        51.88 o                         
  15   7   0         23.29         99.41        49.99 o                         
   0   8   0        204.89        276.28        79.04 o                         
   1   8   0        525.02        452.17        48.84 o                         
   2   8   0         14.12         -9.39        45.52 o                         
   3   8   0        113.19         86.93        35.59 o                         
   4   8   0         18.20         38.91        32.33 o                         
   5   8   0          5.00         11.60        43.27 o                         
   6   8   0         11.60         -9.42        40.84 o                         
   7   8   0        107.39         60.07        42.48 o                         
   8   8   0         51.36         82.25        43.55 o                         
   9   8   0         18.41         14.73        45.23 o                         
  10   8   0         13.83         49.49        42.08 o                         
  11   8   0         13.03         -9.88        41.04 o                         
  12   8   0         10.14         -5.66        60.51 o                         
  13   8   0          5.28          6.75        84.23 o                         
  14   8   0          5.13        137.21        41.70 o                         
   1   9   0        258.06        259.02        48.12 o                         
   2   9   0        592.03        864.17        60.78 o                         
   3   9   0        129.91        125.36        43.11 o                         
   4   9   0         36.99         23.85        45.81 o                         
   5   9   0        118.85        131.41        50.34 o                         
   6   9   0        147.08        106.95        51.50 o                         
   7   9   0        114.71        201.65        82.53 o                         
   8   9   0         45.71         69.70        59.15 o                         
   9   9   0        116.96         48.44        61.87 o                         
  10   9   0          6.92        -67.51        68.51 o                         
  11   9   0          4.29         68.54        72.72 o                         
  12   9   0          1.34        136.53        51.86 o                         
   0  10   0         60.32        284.96        86.91 o                         
   1  10   0         16.57        -31.78        56.64 o                         
   2  10   0          3.11         43.10       173.22 o                         
   3  10   0          0.49        -20.31        50.53 o                         
   4  10   0         11.72         70.13        71.92 o                         
   5  10   0          4.30         74.43        52.02 o                         
   6  10   0          0.20        115.29        52.28 o                         
   7  10   0          5.59         39.33        54.49 o                         
   8  10   0          7.85         44.28        71.98 o                         
   9  10   0         33.88         66.15        57.44 o                         
  10  10   0          0.34         30.09        52.00 o                         
   1  11   0         27.29         95.82       160.39 o                         
   2  11   0          5.20         10.18        69.09 o                         
   3  11   0          5.77         43.53        61.57 o                         
   4  11   0          7.05         59.61        46.35 o                         
   5  11   0         78.31        133.19        70.31 o                         
   6  11   0         15.68        -61.98        61.98 o                         
  -6 -11   1         13.05        157.46        91.58 o                         
  -5 -11   1         57.17          9.66       148.37 o                         
  -4 -11   1          7.50         11.01        68.22 o                         
  -3 -11   1          2.00        118.78        87.43 o                         
  -2 -11   1         12.91        141.43        96.90 o                         
  -1 -11   1         27.92         36.12       130.43 o                         
   0 -11   1         14.35         83.35       123.19 o                         
   1 -11   1         15.10         -6.38        95.32 o                         
   2 -11   1         22.48        -40.18       124.98 o                         
   3 -11   1          6.83        -47.22        91.86 o                         
   4 -11   1         26.48         18.96        89.84 o                         
   5 -11   1          9.23         14.63        75.20 o                         
   6 -11   1          2.84        -13.86       158.03 o                         
 -10 -10   1          5.75         27.56        73.43 o                         
  -9 -10   1          1.96        -26.80       110.93 o                         
  -8 -10   1          8.98        -77.16        77.16 o                         
  -7 -10   1          5.48       -106.97       106.97 o                         
  -6 -10   1          2.04         16.23        82.14 o                         
  -5 -10   1         40.96         57.62        87.36 o                         
  -4 -10   1          0.14        -40.26        77.76 o                         
  -3 -10   1        187.54        191.68        88.27 o                         
  -2 -10   1          1.93        -43.33        78.67 o                         
  -1 -10   1          3.28        -54.80        77.97 o                         
   0 -10   1         37.25         64.30        79.15 o                         
   1 -10   1         25.64        -25.86        76.00 o                         
   2 -10   1        305.84        197.64        89.38 o                         
   3 -10   1          8.58        -36.79        80.57 o                         
   4 -10   1         69.66         31.92        79.74 o                         
   5 -10   1          7.72         21.44        82.51 o                         
   6 -10   1          1.90         -5.88        82.33 o                         
   7 -10   1          6.58        219.02       109.95 o                         
   8 -10   1         16.50        100.84       115.57 o                         
   9 -10   1         24.04         45.94       114.59 o                         
 -12  -9   1         15.35        -31.46       106.27 o                         
 -11  -9   1         11.84         98.30       104.12 o                         
 -10  -9   1         11.90        -99.76        99.76 o                         
  -9  -9   1         34.57         48.73        65.61 o                         
  -8  -9   1          0.30         19.82        95.43 o                         
  -7  -9   1          5.35        -20.26        96.43 o                         
  -6  -9   1         26.46        -51.83        51.83 o                         
  -5  -9   1          5.94         61.51        69.17 o                         
  -4  -9   1         49.71          5.64        70.00 o                         
  -3  -9   1         61.16        112.19        54.59 o                         
  -2  -9   1         26.31         81.01        66.48 o                         
  -1  -9   1         25.52        -11.24        65.07 o                         
   0  -9   1         12.14        -20.81        64.19 o                         
   1  -9   1         63.99         84.92        89.52 o                         
   2  -9   1         56.43         54.95        67.65 o                         
   3  -9   1         49.11         68.61        69.25 o                         
   4  -9   1          2.35        -29.43        67.04 o                         
   5  -9   1         76.37         34.88        57.95 o                         
   6  -9   1         26.98         62.71        72.07 o                         
   7  -9   1         75.98          8.03       100.33 o                         
   8  -9   1          6.29         56.46        99.04 o                         
   9  -9   1          3.13         72.88        61.13 o                         
  10  -9   1         25.48          7.72        95.22 o                         
  11  -9   1         20.96        179.34        70.10 o                         
  12  -9   1          2.83       -108.35       108.35 o                         
 -14  -8   1          8.65       -108.86       108.86 o                         
 -13  -8   1         27.12         55.20       113.45 o                         
 -12  -8   1         44.07         97.07        96.90 o                         
 -11  -8   1         22.64        -71.46        93.76 o                         
 -10  -8   1         31.85         77.14        58.15 o                         
  -9  -8   1          7.67         78.58        88.85 o                         
  -8  -8   1         67.46         92.44        81.18 o                         
  -7  -8   1         45.87        107.25        87.41 o                         
  -6  -8   1         28.68        -39.12        60.72 o                         
  -5  -8   1         23.11        -39.66        59.45 o                         
  -4  -8   1          6.80         14.29        46.08 o                         
  -3  -8   1        145.45         52.89        60.06 o                         
  -2  -8   1        135.57        129.50        63.12 o                         
  -1  -8   1        394.52        346.02        55.24 o                         
   0  -8   1        232.09        222.03        49.27 o                         
   1  -8   1        415.54        377.08        68.74 o                         
   2  -8   1        248.99        180.47        65.50 o                         
   3  -8   1        109.75        120.80        63.52 o                         
   4  -8   1         51.88         18.44        58.58 o                         
   5  -8   1         34.16         10.94        45.71 o                         
   6  -8   1         44.09         35.37        61.36 o                         
   7  -8   1          4.43         42.90        77.73 o                         
   8  -8   1         39.26         45.95        87.34 o                         
   9  -8   1         23.96         16.73        88.56 o                         
  10  -8   1         23.03         15.80        59.32 o                         
  11  -8   1          0.48         25.79        90.82 o                         
  12  -8   1         70.60        101.59       100.84 o                         
  13  -8   1         24.12        114.85       102.72 o                         
  14  -8   1         10.97        -27.86       107.76 o                         
 -15  -7   1          7.07        -25.48        97.07 o                         
 -14  -7   1         17.66         82.33        92.62 o                         
 -13  -7   1         35.96        108.48        89.58 o                         
 -12  -7   1         18.38         28.46        82.53 o                         
 -11  -7   1         27.82          6.78        80.51 o                         
 -10  -7   1         24.81        117.07        78.28 o                         
  -9  -7   1          8.59         57.31        74.15 o                         
  -8  -7   1         22.28         52.02        71.17 o                         
  -7  -7   1         51.87        135.46        74.22 o                         
  -6  -7   1          2.10         32.00        69.26 o                         
  -5  -7   1         14.03         34.67        37.66 o                         
  -4  -7   1         26.08         35.98        51.27 o                         
  -3  -7   1         41.89         69.30        49.95 o                         
  -2  -7   1        352.26        264.00        46.42 o                         
  -1  -7   1        167.40        131.98        51.54 o                         
   0  -7   1          9.88          9.77        47.85 o                         
   1  -7   1          1.05         21.42        48.17 o                         
   2  -7   1        197.36        140.80        55.19 o                         
   3  -7   1        103.38         49.22        51.44 o                         
   4  -7   1         40.64         77.79        50.62 o                         
   5  -7   1         36.50         46.24        40.73 o                         
   6  -7   1        143.28        122.41        56.32 o                         
   7  -7   1         42.46         48.16        70.00 o                         
   8  -7   1         14.81         32.31        75.53 o                         
   9  -7   1         16.46         -6.91        73.75 o                         
  10  -7   1         61.73         56.26        77.66 o                         
  11  -7   1         67.87         17.12        80.99 o                         
  12  -7   1         12.05        -60.03        82.87 o                         
  13  -7   1         94.31         97.51        93.62 o                         
  14  -7   1          7.26         29.34        91.40 o                         
  15  -7   1          2.48        -94.94        94.94 o                         
 -16  -6   1         12.65        -73.67        91.66 o                         
 -15  -6   1          2.88         25.22        57.95 o                         
 -14  -6   1         14.83        119.11        85.16 o                         
 -13  -6   1         28.35        -29.00        75.79 o                         
 -12  -6   1        124.56         56.98        78.74 o                         
 -11  -6   1        182.83        139.02        51.91 o                         
 -10  -6   1        151.56        115.27        70.10 o                         
  -9  -6   1         15.29         44.51        41.98 o                         
  -8  -6   1         96.43        145.97        70.17 o                         
  -7  -6   1         62.29         64.38        61.44 o                         
  -6  -6   1        313.25        242.30        70.49 o                         
  -5  -6   1        377.47        330.55        43.13 o                         
  -4  -6   1        200.27        229.30        50.50 o                         
  -3  -6   1        157.49        127.28        45.59 o                         
  -2  -6   1        386.52        477.52        53.29 o                         
  -1  -6   1       1251.01       1356.00       102.60 o                         
   0  -6   1        722.86        667.17        58.17 o                         
   1  -6   1        104.99        110.53        33.73 o                         
   2  -6   1        125.37        102.10        34.66 o                         
   3  -6   1        354.54        386.39        39.13 o                         
   4  -6   1        334.36        322.97        52.02 o                         
   5  -6   1        430.96        366.41        55.06 o                         
   6  -6   1        124.66        105.67        65.13 o                         
   7  -6   1         12.40         19.75        61.40 o                         
   8  -6   1         10.20         -1.88        62.26 o                         
   9  -6   1         32.62         -6.62        63.87 o                         
  10  -6   1         33.83         11.71        66.46 o                         
  11  -6   1        167.12        119.19        75.20 o                         
  12  -6   1         78.37         38.05        74.94 o                         
  13  -6   1         73.23        194.51        82.02 o                         
  14  -6   1          0.01         54.32        79.01 o                         
  15  -6   1         13.16         24.82        55.28 o                         
  16  -6   1         13.17        -34.40        90.77 o                         
 -17  -5   1         43.33          5.31        90.75 o                         
 -16  -5   1         11.46         60.41        82.53 o                         
 -15  -5   1         13.26        -60.01        79.08 o                         
 -14  -5   1          4.65        -73.60        73.60 o                         
 -13  -5   1         64.88         51.18        72.70 o                         
 -12  -5   1         80.09        -51.85        69.49 o                         
 -11  -5   1        624.66        664.64        60.65 o                         
 -10  -5   1         17.46        -13.06        60.82 o                         
  -9  -5   1         11.21         -8.57        57.32 o                         
  -8  -5   1         13.55        -24.36        52.93 o                         
  -7  -5   1        800.57        788.02        76.48 o                         
  -6  -5   1         52.35        133.52        51.77 o                         
  -5  -5   1        580.50        658.92        51.15 o                         
  -4  -5   1       1052.35       1056.96        53.37 o                         
  -3  -5   1        613.44        705.07        46.15 o                         
  -2  -5   1        173.88        219.58        62.05 o                         
  -1  -5   1        860.41        970.15        47.25 o                         
   0  -5   1        109.09         72.04        29.97 o                         
   1  -5   1        330.16        286.34        34.42 o                         
   2  -5   1        831.97        828.98        59.83 o                         
   3  -5   1        932.00       1007.79        47.98 o                         
   4  -5   1        407.88        435.52        80.17 o                         
   5  -5   1         26.63         38.06        39.22 o                         
   6  -5   1        306.93        367.12        63.69 o                         
   7  -5   1         54.69         36.69        51.35 o                         
   8  -5   1        737.72        641.08        73.78 o                         
   9  -5   1        513.24        506.25        70.78 o                         
  10  -5   1        113.95         77.10        63.01 o                         
  11  -5   1       1039.47       1030.02       101.00 o                         
  12  -5   1        405.84        468.65        84.36 o                         
  13  -5   1         29.44         29.52        27.63 o                         
  14  -5   1         20.26          2.56        38.63 o                         
  15  -5   1         69.45         78.09        42.44 o                         
  16  -5   1        102.38         74.06        45.16 o                         
  17  -5   1         17.81         36.58        40.45 o                         
 -18  -4   1         56.85         58.65        92.20 o                         
 -17  -4   1          5.56         -0.38        31.02 o                         
 -16  -4   1          1.06          2.63        45.73 o                         
 -15  -4   1          8.40        -21.55        38.47 o                         
 -14  -4   1        680.97        671.01       133.09 o                         
 -13  -4   1        699.50        649.49       130.68 o                         
 -12  -4   1         45.42         16.88        34.58 o                         
 -11  -4   1         14.35         16.08        45.47 o                         
 -10  -4   1         69.28         35.73        34.59 o                         
  -9  -4   1        117.14         30.11        50.89 o                         
  -8  -4   1        360.21        307.53        37.84 o                         
  -7  -4   1        143.80        158.32        51.74 o                         
  -6  -4   1       1206.93       1199.39        75.37 o                         
  -5  -4   1        523.17        527.36        40.28 o                         
  -4  -4   1        753.22        882.03        42.73 o                         
  -3  -4   1        119.64         79.90        26.98 o                         
  -2  -4   1        738.04        648.16        67.85 o                         
  -1  -4   1       1323.13       1187.47        57.00 o                         
   0  -4   1        638.81        630.86        48.00 o                         
   1  -4   1        591.73        642.90        68.54 o                         
   2  -4   1        432.54        517.28        43.43 o                         
   3  -4   1       3600.07       3789.52        99.70 o                         
   4  -4   1       3408.02       3538.09        93.89 o                         
   5  -4   1        624.42        515.70        57.60 o                         
   6  -4   1         37.71         20.88        45.51 o                         
   7  -4   1       1254.85       1290.86        78.21 o                         
   8  -4   1       1166.79       1202.72        50.66 o                         
   9  -4   1        305.14        417.65        37.72 o                         
  10  -4   1         20.00          5.77        31.07 o                         
  11  -4   1        106.33         60.04        31.13 o                         
  12  -4   1        207.74        192.61        38.77 o                         
  13  -4   1        434.55        320.57        50.23 o                         
  14  -4   1         22.69          4.55        42.40 o                         
  15  -4   1         27.62          0.65        45.35 o                         
  16  -4   1         29.20         92.99        48.71 o                         
  17  -4   1         15.29         41.72        47.80 o                         
  18  -4   1          1.24         29.07        41.59 o                         
 -19  -3   1          2.78         33.08        84.95 o                         
 -18  -3   1         22.48         -4.71        51.64 o                         
 -17  -3   1         54.84         63.67        43.80 o                         
 -16  -3   1         77.54         71.21        42.75 o                         
 -15  -3   1         16.54         24.33        37.79 o                         
 -14  -3   1         31.00        -10.38        28.41 o                         
 -13  -3   1         76.16         45.95        28.15 o                         
 -12  -3   1       1339.06       1436.81        45.91 o                         
 -11  -3   1         11.81         41.58        29.04 o                         
 -10  -3   1        381.89        475.94        40.04 o                         
  -9  -3   1        281.56        303.18        42.64 o                         
  -8  -3   1       1140.23       1185.34        39.60 o                         
  -7  -3   1       1663.02       1816.81        45.22 o                         
  -6  -3   1       4417.02       4418.51       136.22 o                         
  -5  -3   1       4584.71       4382.80       106.92 o                         
  -4  -3   1        416.60        511.03        50.51 o                         
  -3  -3   1       2094.30       2079.44        67.28 o                         
  -2  -3   1       1379.00       1423.93        56.49 o                         
  -1  -3   1       1006.91        858.58        48.35 o                         
   0  -3   1         88.30         66.75        34.46 o                         
   1  -3   1        623.03        625.66        42.04 o                         
   2  -3   1       1494.88       1445.73        43.41 o                         
   3  -3   1       3098.18       2887.79        77.42 o                         
   4  -3   1        258.31        300.46        46.61 o                         
   5  -3   1        381.61        329.90        44.41 o                         
   6  -3   1         63.93         42.67        37.67 o                         
   7  -3   1       1682.75       1651.04        75.38 o                         
   8  -3   1         63.09         58.02        42.64 o                         
   9  -3   1        300.16        339.95        32.07 o                         
  10  -3   1        577.86        546.45        39.15 o                         
  11  -3   1        366.30        337.20        48.62 o                         
  12  -3   1         84.10         22.95        38.27 o                         
  13  -3   1        225.24        159.87        38.27 o                         
  14  -3   1         66.11         80.78        37.31 o                         
  15  -3   1          3.61         26.74        36.74 o                         
  16  -3   1        113.32        103.20        56.55 o                         
  17  -3   1         16.78         15.40        51.51 o                         
  18  -3   1         41.89         19.83        45.73 o                         
 -19  -2   1         19.69         38.88        43.41 o                         
 -18  -2   1         37.15         48.11        48.76 o                         
 -17  -2   1        154.76        151.10        42.47 o                         
 -16  -2   1         14.65        -41.38        41.38 o                         
 -15  -2   1         39.05         46.15        33.74 o                         
 -14  -2   1         79.29         90.15        32.54 o                         
 -13  -2   1         26.38         59.10        34.86 o                         
 -12  -2   1        174.60        164.59        35.29 o                         
 -11  -2   1         72.25        106.34        26.39 o                         
 -10  -2   1         23.36         23.44        22.92 o                         
  -9  -2   1        113.20        125.77        45.16 o                         
  -8  -2   1        448.98        508.66        31.37 o                         
  -7  -2   1        351.90        287.01        27.30 o                         
  -6  -2   1        144.96        137.38        25.09 o                         
  -5  -2   1       2177.12       2094.24        49.11 o                         
  -4  -2   1      12196.07      11284.63       287.36 o                         
  -3  -2   1       4859.54       4638.11       127.62 o                         
  -2  -2   1        212.31        181.27        23.65 o                         
  -1  -2   1        120.87        115.58        29.98 o                         
   0  -2   1       9817.25       7992.27       138.30 o                         
   1  -2   1        123.32        147.33        26.93 o                         
   2  -2   1       6411.22       5754.73       107.78 o                         
   3  -2   1       5711.50       5373.35        99.23 o                         
   4  -2   1       4803.54       4324.41        83.77 o                         
   5  -2   1        500.60        480.89        32.31 o                         
   6  -2   1        681.36        699.63        48.04 o                         
   7  -2   1       1430.92       1373.53        58.71 o                         
   8  -2   1       1263.42       1303.76        43.22 o                         
   9  -2   1        172.71        215.61        62.91 o                         
  10  -2   1         32.96         75.53        28.10 o                         
  11  -2   1        108.95        122.31        31.44 o                         
  12  -2   1         65.42         89.41        37.68 o                         
  13  -2   1          2.00         18.86        33.76 o                         
  14  -2   1         89.53        108.14        39.20 o                         
  15  -2   1         50.00         38.66        31.69 o                         
  16  -2   1        181.94        221.35        53.86 o                         
  17  -2   1          5.68         41.96        58.51 o                         
  18  -2   1         12.42         48.74        55.07 o                         
  19  -2   1          1.54         92.92        48.96 o                         
 -19  -1   1         58.27        -19.11        62.82 o                         
 -18  -1   1          6.89         13.47        51.98 o                         
 -17  -1   1        111.72        105.09        46.34 o                         
 -16  -1   1         81.45         53.87        34.63 o                         
 -15  -1   1         12.61          7.06        27.74 o                         
 -14  -1   1         45.86         41.92        25.45 o                         
 -13  -1   1         56.67         36.62        29.46 o                         
 -12  -1   1          6.75          5.31        24.44 o                         
 -11  -1   1        456.62        547.70        38.69 o                         
 -10  -1   1        150.26        168.85        29.92 o                         
  -9  -1   1         67.45         93.18        27.54 o                         
  -8  -1   1       3746.02       3658.29        75.92 o                         
  -7  -1   1        941.84        929.44        37.30 o                         
  -6  -1   1        693.30        665.91        27.01 o                         
  -5  -1   1       1796.16       1618.22        30.59 o                         
  -4  -1   1       6169.85       5796.24        88.93 o                         
  -3  -1   1      23989.74      22591.43       382.14 o                         
  -2  -1   1       2638.29       1790.62        51.19 o                         
   2  -1   1      26492.07      23465.43       405.91 o                         
   3  -1   1      27560.83      25706.35       459.77 o                         
   4  -1   1       2027.23       2013.35        47.71 o                         
   5  -1   1        457.69        401.06        28.75 o                         
   6  -1   1       1058.99       1038.71        25.63 o                         
   7  -1   1        703.85        767.45        27.38 o                         
   8  -1   1        861.22        921.09        30.96 o                         
   9  -1   1        100.34        104.29        21.57 o                         
  10  -1   1       1165.86       1365.08        44.54 o                         
  11  -1   1        365.79        312.85        28.62 o                         
  12  -1   1        556.84        553.47        29.49 o                         
  13  -1   1         80.65         72.30        25.67 o                         
  14  -1   1         18.55         -4.39        24.50 o                         
  15  -1   1        349.50        344.58        56.39 o                         
  16  -1   1        391.22        311.88        77.02 o                         
  17  -1   1         24.93         78.03        53.50 o                         
  18  -1   1         20.48         69.83        50.70 o                         
  19  -1   1          0.83         -9.40        51.26 o                         
 -19   0   1          7.31         -1.25        66.12 o                         
 -18   0   1         15.86        -14.94        52.61 o                         
 -17   0   1         69.07         77.37        37.65 o                         
 -16   0   1          5.88         46.57        43.62 o                         
 -15   0   1         13.48        -24.15        30.71 o                         
 -14   0   1          0.96        -20.91        36.77 o                         
 -13   0   1         20.62         -4.38        25.36 o                         
 -12   0   1          2.17        -32.34        32.34 o                         
 -11   0   1         12.76         -0.18        21.24 o                         
 -10   0   1         25.24         -0.34        26.45 o                         
  -9   0   1         74.62         58.29        26.11 o                         
  -8   0   1        259.49        221.33        27.65 o                         
  -7   0   1         55.84         36.57        18.08 o                         
  -6   0   1         50.83         62.48        23.86 o                         
  -5   0   1          9.36         13.10        16.31 o                         
  -4   0   1          3.05          4.50        21.76 o                         
  -3   0   1         90.28         88.33        23.55 o                         
   3   0   1        208.28        210.49        27.90 o                         
   4   0   1          3.83         24.35        18.60 o                         
   5   0   1          1.20        -18.36        18.44 o                         
   6   0   1          0.27        -12.04        19.57 o                         
   7   0   1         18.01         23.33        25.27 o                         
   8   0   1         69.32         66.16        22.68 o                         
   9   0   1          8.79         12.58        22.97 o                         
  10   0   1        113.71        123.60        27.40 o                         
  11   0   1        110.10        124.08        44.92 o                         
  12   0   1         29.62         22.41        30.29 o                         
  13   0   1         11.75         42.60        33.17 o                         
  14   0   1         20.85         49.48        35.81 o                         
  15   0   1         50.63         10.40        38.16 o                         
  16   0   1        136.46         98.71        38.83 o                         
  17   0   1          6.49         17.67        38.71 o                         
  18   0   1          1.10         57.74        59.12 o                         
  19   0   1          0.90          1.80        37.21 o                         
 -19   1   1         58.35        119.46        54.44 o                         
 -18   1   1          6.88        -48.24        55.25 o                         
 -17   1   1        111.66        139.91        50.59 o                         
 -16   1   1         81.35         60.08        44.27 o                         
 -15   1   1         12.55         10.33        38.73 o                         
 -14   1   1         45.87         32.37        28.59 o                         
 -13   1   1         56.54         33.66        34.09 o                         
 -12   1   1          6.72          7.85        30.40 o                         
 -11   1   1        456.90        473.12        45.35 o                         
 -10   1   1        150.16        119.78        29.99 o                         
  -9   1   1         67.28         88.96        42.62 o                         
  -8   1   1       3747.45       3625.93        94.31 o                         
  -7   1   1        943.05        866.58        64.73 o                         
  -6   1   1        689.70        623.55        32.79 o                         
  -5   1   1       1796.07       1661.65        37.00 o                         
  -4   1   1       6163.10       5874.41        98.80 o                         
  -3   1   1      23997.03      22609.80       394.20 o                         
  -2   1   1       2639.20       1759.04        25.53 o                         
   2   1   1      26499.93      23523.79       345.98 o                         
   3   1   1      27569.48      22839.43      2384.56 o                         
   4   1   1       2024.84       2094.54        42.98 o                         
   5   1   1        458.42        394.35        25.61 o                         
   6   1   1       1057.86        960.95        32.89 o                         
   7   1   1        704.27        776.42        30.43 o                         
   8   1   1        861.18        966.86        35.40 o                         
   9   1   1        100.35         66.67        19.46 o                         
  10   1   1       1166.05       1241.04        44.82 o                         
  11   1   1        365.91        362.22        32.73 o                         
  12   1   1        556.60        543.57        95.51 o                         
  13   1   1         80.61        107.30        33.16 o                         
  14   1   1         18.56         41.63        43.15 o                         
  15   1   1        349.40        440.88       153.50 o                         
  16   1   1        391.13        215.21        97.35 o                         
  17   1   1         24.83         18.56        44.83 o                         
  18   1   1         20.50         15.30        48.42 o                         
  19   1   1          0.85         -3.47        71.27 o                         
 -19   2   1         19.71         45.21        54.82 o                         
 -18   2   1         37.17         44.40        56.37 o                         
 -17   2   1        154.74        200.57        90.38 o                         
 -16   2   1         14.72         36.11        42.24 o                         
 -15   2   1         39.07          8.10        40.31 o                         
 -14   2   1         79.31         52.01        38.45 o                         
 -13   2   1         26.40         52.02        28.04 o                         
 -12   2   1        174.50        188.48        28.99 o                         
 -11   2   1         72.16         92.15        21.40 o                         
 -10   2   1         23.50         35.58        17.76 o                         
  -9   2   1        113.36        119.50        34.01 o                         
  -8   2   1        448.43        478.14        32.75 o                         
  -7   2   1        352.19        339.35        26.72 o                         
  -6   2   1        144.59        145.87        21.60 o                         
  -5   2   1       2177.73       2145.85        48.22 o                         
  -4   2   1      12193.86      11390.78       159.41 o                         
  -3   2   1       4861.07       4709.67        70.01 o                         
  -2   2   1        212.50        218.94        33.20 o                         
  -1   2   1        120.55        141.78        29.89 o                         
   0   2   1       9818.12       8205.95       126.65 o                         
   1   2   1        123.48         81.39        41.90 o                         
   2   2   1       6409.48       5828.65        86.99 o                         
   3   2   1       5713.44       5427.58        76.67 o                         
   4   2   1       4802.86       4345.39        70.98 o                         
   5   2   1        500.42        537.24        34.92 o                         
   6   2   1        681.14        611.74        30.51 o                         
   7   2   1       1431.27       1496.95        42.32 o                         
   8   2   1       1263.06       1262.00        40.20 o                         
   9   2   1        172.91        211.49        32.51 o                         
  10   2   1         33.04        104.61        26.92 o                         
  11   2   1        108.99        129.34        30.57 o                         
  12   2   1         65.35         68.12        32.15 o                         
  13   2   1          2.02        -32.55        32.55 o                         
  14   2   1         89.63         78.26        37.14 o                         
  15   2   1         50.07         38.65        38.63 o                         
  16   2   1        181.80        145.26        45.08 o                         
  17   2   1          5.71        -16.30        44.49 o                         
  18   2   1         12.42         69.20        49.70 o                         
  19   2   1          1.53        -62.71        72.35 o                         
 -19   3   1          2.77        -35.41        83.06 o                         
 -18   3   1         22.44         56.86        39.45 o                         
 -17   3   1         54.97         62.20        49.08 o                         
 -16   3   1         77.34         77.15        46.93 o                         
 -15   3   1         16.59          8.83        42.38 o                         
 -14   3   1         31.07         20.06        38.06 o                         
 -13   3   1         76.02         25.77        37.95 o                         
 -12   3   1       1339.81       1482.32        61.74 o                         
 -11   3   1         11.91          5.13        30.66 o                         
 -10   3   1        381.77        456.11        39.34 o                         
  -9   3   1        281.32        349.40        34.51 o                         
  -8   3   1       1140.67       1262.97        62.59 o                         
  -7   3   1       1661.95       1670.42        82.52 o                         
  -6   3   1       4418.61       4417.90        76.84 o                         
  -5   3   1       4583.38       4443.63        75.94 o                         
  -4   3   1        416.42        411.84        28.27 o                         
  -3   3   1       2092.78       2183.38        74.90 o                         
  -2   3   1       1379.22       1402.75        47.27 o                         
  -1   3   1       1007.57        889.37        35.87 o                         
   0   3   1         87.36         27.90        54.83 o                         
   1   3   1        621.35        646.10        41.26 o                         
   2   3   1       1492.73       1488.72        43.82 o                         
   3   3   1       3097.72       3091.14        59.90 o                         
   4   3   1        257.49        232.99        27.14 o                         
   5   3   1        381.33        350.00        27.70 o                         
   6   3   1         64.03         55.85        24.92 o                         
   7   3   1       1683.39       1618.78        52.91 o                         
   8   3   1         63.18         68.41        23.41 o                         
   9   3   1        299.91        346.63        31.91 o                         
  10   3   1        577.86        597.74        37.53 o                         
  11   3   1        366.40        316.40        36.22 o                         
  12   3   1         84.20        113.75        33.52 o                         
  13   3   1        225.35        230.02        39.64 o                         
  14   3   1         65.80         17.75        38.24 o                         
  15   3   1          3.66        -24.11        38.57 o                         
  16   3   1        113.20         66.41        47.21 o                         
  17   3   1         16.70        107.90        77.01 o                         
  18   3   1         41.97         68.16        48.67 o                         
 -18   4   1         56.84         94.21        50.05 o                         
 -17   4   1          5.55         -5.37        44.52 o                         
 -16   4   1          1.05         -0.64        49.73 o                         
 -15   4   1          8.41        -41.23        41.23 o                         
 -14   4   1        681.20        749.13       101.36 o                         
 -13   4   1        699.17        764.55        48.79 o                         
 -12   4   1         45.50         43.00        44.91 o                         
 -11   4   1         14.44         -3.31        31.15 o                         
 -10   4   1         69.28         75.31        31.31 o                         
  -9   4   1        117.39         99.28        26.82 o                         
  -8   4   1        359.98        333.83        29.91 o                         
  -7   4   1        143.88        144.59        28.25 o                         
  -6   4   1       1207.38       1220.95        54.95 o                         
  -5   4   1        523.55        620.48        27.24 o                         
  -4   4   1        752.87        906.34        37.36 o                         
  -3   4   1        119.74        112.60        25.66 o                         
  -2   4   1        736.58        638.50        37.61 o                         
  -1   4   1       1323.99       1267.44        44.01 o                         
   0   4   1        637.91        642.74        42.72 o                         
   1   4   1        591.46        619.08        42.19 o                         
   2   4   1        432.62        503.90        40.73 o                         
   3   4   1       3598.96       3940.31        76.37 o                         
   4   4   1       3409.05       3704.80        72.52 o                         
   5   4   1        624.48        626.11        33.85 o                         
   6   4   1         37.86         45.32        20.97 o                         
   7   4   1       1254.22       1278.29        43.26 o                         
   8   4   1       1167.33       1239.26        39.24 o                         
   9   4   1        305.01        377.03        26.40 o                         
  10   4   1         20.16         25.52        27.72 o                         
  11   4   1        106.03        114.71        30.98 o                         
  12   4   1        207.53        238.48        43.46 o                         
  13   4   1        434.62        394.49        47.18 o                         
  14   4   1         22.70         -7.01        47.65 o                         
  15   4   1         27.68         71.95        38.97 o                         
  16   4   1         29.15         50.68        42.47 o                         
  17   4   1         15.28        -62.91        73.32 o                         
  18   4   1          1.26         16.16        53.59 o                         
 -17   5   1         43.29        142.53        56.82 o                         
 -16   5   1         11.49         26.58        45.32 o                         
 -15   5   1         13.36        -43.95        43.95 o                         
 -14   5   1          4.68        -11.09        39.40 o                         
 -13   5   1         64.74         95.18        40.49 o                         
 -12   5   1         80.15         68.05        36.19 o                         
 -11   5   1        624.74        619.61        48.18 o                         
 -10   5   1         17.43         18.53        19.38 o                         
  -9   5   1         11.16         31.72        24.94 o                         
  -8   5   1         13.63          4.99        28.38 o                         
  -7   5   1        799.81        803.59        71.04 o                         
  -6   5   1         52.87         67.51        27.50 o                         
  -5   5   1        579.86        560.95        36.84 o                         
  -4   5   1       1052.73       1090.68        37.97 o                         
  -3   5   1        612.31        610.77        48.30 o                         
  -2   5   1        173.86        288.66        39.27 o                         
  -1   5   1        860.64       1090.72        52.44 o                         
   0   5   1        109.02        125.72        46.16 o                         
   1   5   1        328.96        384.04        47.74 o                         
   2   5   1        831.56        889.88        48.01 o                         
   3   5   1        931.36       1012.86        36.87 o                         
   4   5   1        408.40        413.20        48.88 o                         
   5   5   1         26.80         22.80        23.23 o                         
   6   5   1        306.84        350.11        36.59 o                         
   7   5   1         54.68         14.78        23.05 o                         
   8   5   1        738.16        739.55        44.22 o                         
   9   5   1        513.23        446.19        31.75 o                         
  10   5   1        113.62        104.16        26.20 o                         
  11   5   1       1039.91       1219.13        55.61 o                         
  12   5   1        405.48        451.66        48.78 o                         
  13   5   1         29.30         37.04        30.37 o                         
  14   5   1         20.27         14.16        30.57 o                         
  15   5   1         69.51        112.33        43.02 o                         
  16   5   1        102.34        169.82        68.63 o                         
  17   5   1         17.81         28.84        45.44 o                         
 -16   6   1         12.70         42.83        46.38 o                         
 -15   6   1          2.84         71.58        49.97 o                         
 -14   6   1         14.87         35.07        44.90 o                         
 -13   6   1         28.37         19.18        36.11 o                         
 -12   6   1        124.53         96.95        36.07 o                         
 -11   6   1        182.96        144.16        27.79 o                         
 -10   6   1        151.53        105.55        61.96 o                         
  -9   6   1         15.24         13.97        28.62 o                         
  -8   6   1         96.52        110.94        38.53 o                         
  -7   6   1         62.29         39.15        27.99 o                         
  -6   6   1        313.51        316.97        36.81 o                         
  -5   6   1        377.50        370.38        37.80 o                         
  -4   6   1        199.83        181.50        43.34 o                         
  -3   6   1        157.39        127.97        58.00 o                         
  -2   6   1        387.18        574.58        68.64 o                         
  -1   6   1       1249.87       1445.13        55.87 o                         
   0   6   1        722.53        826.37        42.06 o                         
   1   6   1        105.22        139.93        37.99 o                         
   2   6   1        125.27        169.08        39.01 o                         
   3   6   1        354.00        394.00        64.70 o                         
   4   6   1        334.34        418.85        64.97 o                         
   5   6   1        430.90        470.86        34.31 o                         
   6   6   1        124.64        136.27        34.44 o                         
   7   6   1         12.41         14.14        31.43 o                         
   8   6   1         10.20        -22.46        35.19 o                         
   9   6   1         32.48         24.13        32.28 o                         
  10   6   1         33.84         11.44        32.45 o                         
  11   6   1        167.21         95.20        32.77 o                         
  12   6   1         78.28         40.09        38.18 o                         
  13   6   1         73.21         64.90        43.03 o                         
  14   6   1          0.01         19.03        41.43 o                         
  15   6   1         13.24         10.77        43.03 o                         
  16   6   1         13.19         21.10        44.62 o                         
 -15   7   1          7.08         50.32        64.14 o                         
 -14   7   1         17.62         20.32        46.80 o                         
 -13   7   1         35.89        134.31        47.34 o                         
 -12   7   1         18.38          0.85        41.86 o                         
 -11   7   1         27.79         18.44        25.57 o                         
 -10   7   1         24.81         -1.65        29.29 o                         
  -9   7   1          8.59         -0.73        38.29 o                         
  -8   7   1         22.26        -10.04        35.62 o                         
  -7   7   1         51.88         53.28        46.78 o                         
  -6   7   1          2.07         -8.43        28.99 o                         
  -5   7   1         14.03        -14.01        34.40 o                         
  -4   7   1         25.99         18.09        29.83 o                         
  -3   7   1         41.73         34.60        42.69 o                         
  -2   7   1        352.67        347.63        49.30 o                         
  -1   7   1        167.54         95.49        45.96 o                         
   0   7   1          9.91         48.04        31.42 o                         
   1   7   1          1.05        -35.50        49.33 o                         
   2   7   1        197.55        242.41        47.09 o                         
   3   7   1        103.49         97.43        26.09 o                         
   4   7   1         40.72         16.10        36.18 o                         
   5   7   1         36.47        100.87        37.28 o                         
   6   7   1        143.36        149.59        40.54 o                         
   7   7   1         42.55        -18.41        43.87 o                         
   8   7   1         14.66         61.42        38.22 o                         
   9   7   1         16.51         -3.70        37.12 o                         
  10   7   1         61.57         47.58        42.12 o                         
  11   7   1         67.93         16.95        28.89 o                         
  12   7   1         12.09         26.42        31.74 o                         
  13   7   1         94.30        101.30        41.12 o                         
  14   7   1          7.28          8.18        34.78 o                         
  15   7   1          2.52         73.85        52.67 o                         
 -14   8   1          8.71        -28.63        63.37 o                         
 -13   8   1         27.09        162.02        45.16 o                         
 -12   8   1         44.07         57.51        32.25 o                         
 -11   8   1         22.57         56.26        37.55 o                         
 -10   8   1         31.82        -16.21        44.03 o                         
  -9   8   1          7.63         38.63        36.41 o                         
  -8   8   1         67.72        -10.99        41.44 o                         
  -7   8   1         46.06        100.38        37.73 o                         
  -6   8   1         28.76         39.03        41.52 o                         
  -5   8   1         23.09          7.73        39.82 o                         
  -4   8   1          6.81         38.26        34.81 o                         
  -3   8   1        145.23        122.04        49.96 o                         
  -2   8   1        135.30        160.21        39.38 o                         
  -1   8   1        395.11        421.68        58.29 o                         
   0   8   1        232.59        159.30        53.88 o                         
   1   8   1        414.69        401.60        57.66 o                         
   2   8   1        248.84        263.87        61.08 o                         
   3   8   1        109.63        161.24        44.88 o                         
   4   8   1         51.89         47.76        41.04 o                         
   5   8   1         34.23          8.89        40.20 o                         
   6   8   1         44.17        -41.96        41.96 o                         
   7   8   1          4.47        -15.52        40.92 o                         
   8   8   1         39.28         66.49        43.73 o                         
   9   8   1         23.99        -43.69        43.69 o                         
  10   8   1         22.99         10.98        45.65 o                         
  11   8   1          0.47        -18.98        37.45 o                         
  12   8   1         70.49         58.64        38.56 o                         
  13   8   1         24.24         47.03        48.22 o                         
  14   8   1         10.95        135.98        51.72 o                         
 -12   9   1         15.34         10.01        44.75 o                         
 -11   9   1         11.80          6.11        37.91 o                         
 -10   9   1         11.94         20.65        38.05 o                         
  -9   9   1         34.57         73.23        43.65 o                         
  -8   9   1          0.30         58.79        41.70 o                         
  -7   9   1          5.36        -36.16        41.54 o                         
  -6   9   1         26.43         59.00        92.72 o                         
  -5   9   1          5.95         23.86        46.28 o                         
  -4   9   1         49.60         57.81        47.17 o                         
  -3   9   1         61.14         44.60        55.45 o                         
  -2   9   1         26.34        -20.89        52.71 o                         
  -1   9   1         25.56        -22.79        53.52 o                         
   0   9   1         12.07         23.16        51.17 o                         
   1   9   1         64.02         58.13        55.45 o                         
   2   9   1         56.40         58.75        41.24 o                         
   3   9   1         49.13         82.10        47.06 o                         
   4   9   1          2.35         12.03        44.48 o                         
   5   9   1         76.33        129.34        39.75 o                         
   6   9   1         26.96         56.00        47.37 o                         
   7   9   1         75.96        145.02        87.80 o                         
   8   9   1          6.30        119.69        51.03 o                         
   9   9   1          3.12        -40.74        47.51 o                         
  10   9   1         25.45        -20.39        44.81 o                         
  11   9   1         20.94         83.90        56.31 o                         
  12   9   1          2.81         -2.59        43.67 o                         
 -10  10   1          5.73        -18.48        50.42 o                         
  -9  10   1          1.94         25.36        53.85 o                         
  -8  10   1          9.03        -52.30        60.19 o                         
  -7  10   1          5.51         45.17        52.16 o                         
  -6  10   1          2.02         60.91        54.88 o                         
  -5  10   1         40.98         96.83        45.35 o                         
  -4  10   1          0.14        -33.67        47.72 o                         
  -3  10   1        187.55        221.08        84.86 o                         
  -2  10   1          1.96        112.94        58.94 o                         
  -1  10   1          3.32         74.92        53.66 o                         
   0  10   1         37.28        156.11        48.97 o                         
   1  10   1         25.69         -6.59        59.44 o                         
   2  10   1        305.98        381.75        56.35 o                         
   3  10   1          8.60         92.95        53.10 o                         
   4  10   1         69.72         48.21        78.38 o                         
   5  10   1          7.74         79.96        53.69 o                         
   6  10   1          1.93        -43.91        43.91 o                         
   7  10   1          6.61         20.91        55.45 o                         
   8  10   1         16.49         55.89        64.73 o                         
   9  10   1         23.97        -57.42        84.83 o                         
  -6  11   1         13.06         14.26        71.63 o                         
  -5  11   1         57.14         36.08        69.98 o                         
  -4  11   1          7.50         48.12        56.54 o                         
  -3  11   1          2.00         11.03        49.43 o                         
  -2  11   1         12.93        201.43       184.85 o                         
  -1  11   1         27.89        -65.60        65.60 o                         
   0  11   1         14.33         75.32        93.99 o                         
   1  11   1         15.12          8.73        40.31 o                         
   2  11   1         22.47         68.99        58.63 o                         
   3  11   1          6.83        118.53        59.23 o                         
   4  11   1         26.46         22.16        57.19 o                         
   5  11   1          9.25         49.40        59.47 o                         
   6  11   1          2.85         24.46        58.19 o                         
  -6 -11   2         43.22          7.49       128.23 o                         
  -5 -11   2          8.23         23.21        66.41 o                         
  -4 -11   2          0.27         21.00        90.05 o                         
  -3 -11   2         11.94         77.90        87.47 o                         
  -2 -11   2         31.12         75.45        90.41 o                         
  -1 -11   2         22.06        -91.29        91.29 o                         
   0 -11   2          3.16        134.22       126.21 o                         
   1 -11   2          7.41        147.88       178.09 o                         
   2 -11   2          3.92         52.49        86.64 o                         
   3 -11   2          5.69         20.67       101.02 o                         
   4 -11   2         35.78        131.65        72.36 o                         
   5 -11   2         28.64        142.95        93.43 o                         
   6 -11   2         19.12        102.65       134.41 o                         
 -10 -10   2          5.08        -20.57       120.23 o                         
  -9 -10   2          1.42         11.39       116.17 o                         
  -8 -10   2         10.00        164.53       108.65 o                         
  -7 -10   2         11.20        142.59       112.11 o                         
  -6 -10   2         13.12        -27.22       126.60 o                         
  -5 -10   2          3.91        -23.81        99.40 o                         
  -4 -10   2          6.98         87.93       103.63 o                         
  -3 -10   2         11.49         57.68        77.38 o                         
  -2 -10   2         50.69        -14.36        84.99 o                         
  -1 -10   2          9.72         20.80        75.98 o                         
   0 -10   2          4.07        -29.39        74.96 o                         
   1 -10   2         18.51         34.74        74.49 o                         
   2 -10   2          6.08         53.36        78.89 o                         
   3 -10   2         22.48         46.02        79.39 o                         
   4 -10   2         30.58         20.99        61.02 o                         
   5 -10   2          2.78         96.46        78.56 o                         
   6 -10   2         16.91         97.56        83.87 o                         
   7 -10   2         14.54         86.01        75.20 o                         
   8 -10   2         32.52         61.76       110.62 o                         
   9 -10   2          1.27        -29.49       111.80 o                         
 -12  -9   2          0.92        -37.15       113.46 o                         
 -11  -9   2          2.87        191.26       105.75 o                         
 -10  -9   2         12.13        167.34       101.02 o                         
  -9  -9   2         25.21         -7.35        97.70 o                         
  -8  -9   2         38.36         26.97        99.28 o                         
  -7  -9   2         66.49        -22.97        63.61 o                         
  -6  -9   2         77.31         46.68        71.56 o                         
  -5  -9   2        123.96         76.42        76.46 o                         
  -4  -9   2        169.28        195.40        74.57 o                         
  -3  -9   2        297.29        253.32        81.46 o                         
  -2  -9   2        202.40        148.96        75.19 o                         
  -1  -9   2         85.44         42.48        77.26 o                         
   0  -9   2        198.40        144.44        56.74 o                         
   1  -9   2        338.28        283.78        76.41 o                         
   2  -9   2         90.49        110.63        55.43 o                         
   3  -9   2        134.05        151.69        73.47 o                         
   4  -9   2         25.90        -35.69        51.50 o                         
   5  -9   2        326.12        207.76        81.25 o                         
   6  -9   2        132.00         77.45        74.09 o                         
   7  -9   2         25.49         77.63        95.83 o                         
   8  -9   2          7.41        -19.76        65.19 o                         
   9  -9   2          7.07        129.84       102.65 o                         
  10  -9   2          8.96        -65.35        65.35 o                         
  11  -9   2         12.00         33.65       107.03 o                         
  12  -9   2         14.01       -101.61       101.61 o                         
 -14  -8   2          4.85         46.80       104.11 o                         
 -13  -8   2          1.15        -29.28       101.02 o                         
 -12  -8   2          3.74         71.63        98.11 o                         
 -11  -8   2         36.15         32.38        94.04 o                         
 -10  -8   2         21.32         52.81        91.82 o                         
  -9  -8   2          4.85         41.39        85.78 o                         
  -8  -8   2         48.63         47.30        86.95 o                         
  -7  -8   2         29.80         24.74        83.03 o                         
  -6  -8   2         25.21         55.01        48.43 o                         
  -5  -8   2         92.24         74.91        46.89 o                         
  -4  -8   2          9.08         34.02        42.96 o                         
  -3  -8   2          2.61        -28.98        40.15 o                         
  -2  -8   2         56.16         64.00        59.79 o                         
  -1  -8   2        351.58        285.06        69.12 o                         
   0  -8   2         49.03         -7.36        61.12 o                         
   1  -8   2         54.47         81.48        38.50 o                         
   2  -8   2         97.21         63.75        45.15 o                         
   3  -8   2          9.43         -0.23        59.52 o                         
   4  -8   2         42.87         71.23        61.07 o                         
   5  -8   2        211.43        140.36        50.40 o                         
   6  -8   2        178.10        168.47        66.88 o                         
   7  -8   2        103.31         73.65        85.88 o                         
   8  -8   2         44.32         50.30        88.13 o                         
   9  -8   2         12.39         10.13        54.69 o                         
  10  -8   2         16.13         43.27        85.94 o                         
  11  -8   2          0.33        -17.17        61.05 o                         
  12  -8   2         13.80        -98.35        98.35 o                         
  13  -8   2         40.21         83.00       105.51 o                         
 -15  -7   2         14.25        102.98        97.92 o                         
 -14  -7   2          3.56         95.39        94.59 o                         
 -13  -7   2          0.92         31.27        90.19 o                         
 -12  -7   2         33.33         -2.81        54.28 o                         
 -11  -7   2        174.63         78.30        86.37 o                         
 -10  -7   2         10.23        -10.20        76.43 o                         
  -9  -7   2          3.36         76.80        72.30 o                         
  -8  -7   2         27.16        112.93        48.18 o                         
  -7  -7   2          2.20        -64.19        71.08 o                         
  -6  -7   2        404.65        491.22        85.94 o                         
  -5  -7   2         54.99         62.66        52.60 o                         
  -4  -7   2        978.93        999.18        80.72 o                         
  -3  -7   2        247.21        186.58        45.30 o                         
  -2  -7   2        148.66        115.99        49.91 o                         
  -1  -7   2         36.86         19.82        38.45 o                         
   0  -7   2        188.08        149.99        52.57 o                         
   1  -7   2        260.52        258.45        56.17 o                         
   2  -7   2        174.31        175.43        34.74 o                         
   3  -7   2         32.29         71.75        50.66 o                         
   4  -7   2         39.98         -7.46        51.42 o                         
   5  -7   2         31.78         40.79        50.05 o                         
   6  -7   2         29.02          5.20        51.86 o                         
   7  -7   2          1.50         30.21        70.25 o                         
   8  -7   2         46.78        -37.26        73.23 o                         
   9  -7   2         91.04        108.77        76.51 o                         
  10  -7   2        125.69        178.47        56.12 o                         
  11  -7   2         15.12         31.66        79.98 o                         
  12  -7   2         23.60        -20.42        53.47 o                         
  13  -7   2         39.75        108.95        92.78 o                         
  14  -7   2          1.70        -93.89        93.89 o                         
  15  -7   2          4.09        -94.24        94.24 o                         
 -17  -6   2          1.55         -2.70        95.29 o                         
 -16  -6   2          2.46        163.77        92.46 o                         
 -15  -6   2          4.59         62.40        87.68 o                         
 -14  -6   2          1.12        -44.42        83.25 o                         
 -13  -6   2         40.86        -40.87        74.61 o                         
 -12  -6   2         60.71         49.08        73.71 o                         
 -11  -6   2         21.58        -25.32        70.88 o                         
 -10  -6   2         30.05          2.04        42.88 o                         
  -9  -6   2         95.65        152.56        66.92 o                         
  -8  -6   2        110.00         86.75        65.34 o                         
  -7  -6   2         56.07         44.78        61.31 o                         
  -6  -6   2         40.59          3.31        55.16 o                         
  -5  -6   2        145.12        161.75        49.13 o                         
  -4  -6   2         15.26          6.78        31.15 o                         
  -3  -6   2         93.21         77.46        35.79 o                         
  -2  -6   2        150.88        204.15        90.89 o                         
  -1  -6   2        403.40        443.34        50.96 o                         
   0  -6   2        206.72        273.64        57.44 o                         
   1  -6   2         13.83        -10.77        41.51 o                         
   2  -6   2        108.76         52.81        33.84 o                         
   3  -6   2        501.40        484.81       153.79 o                         
   4  -6   2        117.86         94.17        46.60 o                         
   5  -6   2        618.52        587.87        60.19 o                         
   6  -6   2         44.82        106.81        61.38 o                         
   7  -6   2        403.59        517.37        76.51 o                         
   8  -6   2        269.65        188.46        70.16 o                         
   9  -6   2        141.32        128.09        70.75 o                         
  10  -6   2        343.86        246.62        81.18 o                         
  11  -6   2         16.30        -42.84        67.83 o                         
  12  -6   2         95.25        117.69        73.80 o                         
  13  -6   2         66.24         22.12        53.63 o                         
  14  -6   2         30.35         65.57        86.38 o                         
  15  -6   2         49.03         10.08        88.76 o                         
  16  -6   2         14.83         45.51        94.37 o                         
 -17  -5   2          9.57         28.36        92.09 o                         
 -16  -5   2         22.46         18.06        83.54 o                         
 -15  -5   2         12.00         -1.11        84.34 o                         
 -14  -5   2        327.19        320.28        91.65 o                         
 -13  -5   2          1.73          0.93        43.58 o                         
 -12  -5   2        250.62        286.31        77.28 o                         
 -11  -5   2        106.18        174.32        68.91 o                         
 -10  -5   2         75.73        141.94        64.25 o                         
  -9  -5   2         48.02         56.69        59.74 o                         
  -8  -5   2         95.02        108.89        38.51 o                         
  -7  -5   2         68.87         64.76        55.85 o                         
  -6  -5   2        901.77       1078.82        81.88 o                         
  -5  -5   2        149.28        238.94        57.62 o                         
  -4  -5   2        454.82        475.60        60.61 o                         
  -3  -5   2         27.76         41.28        38.92 o                         
  -2  -5   2        661.91        640.43        51.67 o                         
  -1  -5   2        902.08        909.06        44.04 o                         
   0  -5   2        569.78        649.10        39.35 o                         
   1  -5   2       1016.21       1044.45        55.89 o                         
   2  -5   2        545.39        586.20        37.71 o                         
   3  -5   2        742.51        779.73        52.32 o                         
   4  -5   2        275.20        249.76        42.88 o                         
   5  -5   2         64.60        116.00        40.11 o                         
   6  -5   2         45.42         32.42        50.32 o                         
   7  -5   2        343.77        388.66        64.34 o                         
   8  -5   2        428.11        409.59        68.37 o                         
   9  -5   2        274.94        247.32        66.01 o                         
  10  -5   2        606.00        420.58        81.44 o                         
  11  -5   2        224.39        186.32        44.99 o                         
  12  -5   2        387.98        298.95        49.25 o                         
  13  -5   2          6.07         -3.34        38.23 o                         
  14  -5   2          2.92         11.43        57.15 o                         
  15  -5   2         13.31         31.97        48.78 o                         
  16  -5   2         14.08         25.54        51.17 o                         
  17  -5   2          3.77         52.29        43.98 o                         
 -18  -4   2          3.13         20.85        56.72 o                         
 -17  -4   2          8.14         41.85        90.62 o                         
 -16  -4   2          0.76         11.59        26.61 o                         
 -15  -4   2        255.44        134.13        34.29 o                         
 -14  -4   2         27.18          5.08        68.81 o                         
 -13  -4   2        196.68        198.25        71.31 o                         
 -12  -4   2        449.71        570.02        54.23 o                         
 -11  -4   2         70.36         76.19        58.73 o                         
 -10  -4   2         23.94         61.66        54.72 o                         
  -9  -4   2          1.87         13.85        49.85 o                         
  -8  -4   2         63.01         -3.74        49.57 o                         
  -7  -4   2        130.37        165.14        51.60 o                         
  -6  -4   2       1367.58       1449.38        81.66 o                         
  -5  -4   2       1439.26       1489.64        79.75 o                         
  -4  -4   2       1252.57       1281.66        58.92 o                         
  -3  -4   2        198.13        163.74        38.94 o                         
  -2  -4   2       4843.90       4676.38       102.29 o                         
  -1  -4   2        853.02        750.71        48.11 o                         
   0  -4   2        944.63        826.25        37.85 o                         
   1  -4   2         99.38         81.85        27.92 o                         
   2  -4   2         69.20         58.68        34.38 o                         
   3  -4   2        375.96        342.59        39.70 o                         
   4  -4   2       1259.37       1325.40        48.00 o                         
   5  -4   2       2055.09       1764.42        86.47 o                         
   6  -4   2        227.83        182.30        27.38 o                         
   7  -4   2        699.13        744.33        42.84 o                         
   8  -4   2         89.45         93.73        35.12 o                         
   9  -4   2        128.32         67.92        34.46 o                         
  10  -4   2        537.14        571.26        44.95 o                         
  11  -4   2        948.78       1043.00        71.98 o                         
  12  -4   2        568.28        645.57        56.96 o                         
  13  -4   2        178.11        140.67        44.43 o                         
  14  -4   2         60.02         71.57        42.35 o                         
  15  -4   2         17.20         16.88        40.60 o                         
  16  -4   2         66.76        109.25        44.59 o                         
  17  -4   2          5.89         21.95        37.34 o                         
  18  -4   2         19.94         56.59        54.13 o                         
 -19  -3   2          0.69         51.71        86.69 o                         
 -18  -3   2         20.55         22.82        76.14 o                         
 -17  -3   2         52.61         34.11        39.08 o                         
 -16  -3   2         48.94         44.29        38.21 o                         
 -15  -3   2        166.58        172.23        37.50 o                         
 -14  -3   2         69.81         -0.14        32.34 o                         
 -13  -3   2         58.79         99.31        31.85 o                         
 -12  -3   2        371.07        364.83        49.33 o                         
 -11  -3   2         81.24         61.07        26.24 o                         
 -10  -3   2         13.03         17.81        23.84 o                         
  -9  -3   2         87.00        112.98        24.95 o                         
  -8  -3   2         53.92         79.92        43.88 o                         
  -7  -3   2        344.70        241.55        50.77 o                         
  -6  -3   2          1.43         -8.51        25.50 o                         
  -5  -3   2         76.00         58.72        27.76 o                         
  -4  -3   2       2681.47       2452.17        93.23 o                         
  -3  -3   2        183.63        205.85        30.52 o                         
  -2  -3   2        584.76        635.05        44.45 o                         
  -1  -3   2        611.07        576.38        42.97 o                         
   0  -3   2        400.16        372.09        37.93 o                         
   1  -3   2        160.04        130.67        32.29 o                         
   2  -3   2       2091.10       2069.59        61.58 o                         
   3  -3   2        898.43        872.30        43.61 o                         
   4  -3   2         92.54         88.28        30.27 o                         
   5  -3   2       1566.71       1565.21        53.07 o                         
   6  -3   2        894.44        811.24        40.28 o                         
   7  -3   2        601.90        571.82        55.55 o                         
   8  -3   2         35.35          9.94        27.69 o                         
   9  -3   2         35.52          8.54        28.59 o                         
  10  -3   2        363.90        366.84        57.60 o                         
  11  -3   2         31.09         73.59        32.22 o                         
  12  -3   2        361.86        328.64        54.69 o                         
  13  -3   2        612.59        612.19        50.05 o                         
  14  -3   2         12.36          2.59        37.39 o                         
  15  -3   2         28.09         19.15        40.18 o                         
  16  -3   2         30.94         71.24        44.00 o                         
  17  -3   2         50.13         81.00        55.51 o                         
  18  -3   2         43.93         86.36        49.73 o                         
 -19  -2   2          8.34        -46.06        46.06 o                         
 -18  -2   2         58.58         59.73        37.45 o                         
 -17  -2   2        142.87         77.86        39.51 o                         
 -16  -2   2          7.85         12.87        33.05 o                         
 -15  -2   2        574.30        479.88        49.85 o                         
 -14  -2   2         18.94         -7.36        40.84 o                         
 -13  -2   2         67.83         58.81        24.50 o                         
 -12  -2   2        197.44        176.22        27.00 o                         
 -11  -2   2         65.77         92.23        27.68 o                         
 -10  -2   2       1610.73       1605.49        47.83 o                         
  -9  -2   2        882.54        947.63        34.94 o                         
  -8  -2   2        621.59        685.62        44.42 o                         
  -7  -2   2        672.37        746.87        48.99 o                         
  -6  -2   2       1851.73       1756.10        34.24 o                         
  -5  -2   2       1440.21       1431.56        46.92 o                         
  -4  -2   2       8445.19       8017.18       201.88 o                         
  -3  -2   2       3750.09       3373.08        79.02 o                         
  -2  -2   2       2690.52       2494.67        65.51 o                         
  -1  -2   2       6031.41       5582.81        94.80 o                         
   0  -2   2       1638.19       1455.37        45.57 o                         
   1  -2   2        554.88        557.39        32.89 o                         
   2  -2   2        440.64        522.17        31.49 o                         
   3  -2   2       6763.84       6712.67       123.10 o                         
   4  -2   2       4718.45       4444.11        93.14 o                         
   5  -2   2       1126.25        943.99        68.36 o                         
   6  -2   2       4650.67       4648.44        96.22 o                         
   7  -2   2       2084.31       1977.80        84.59 o                         
   8  -2   2       1531.07       1641.37        71.06 o                         
   9  -2   2        336.03        345.68        47.87 o                         
  10  -2   2        313.94        266.24        34.88 o                         
  11  -2   2        267.53        255.24        36.10 o                         
  12  -2   2         19.03         15.42        32.73 o                         
  13  -2   2        226.90        244.51        42.12 o                         
  14  -2   2        173.23        175.08        43.17 o                         
  15  -2   2        153.38        138.65        43.60 o                         
  16  -2   2          5.12        -26.55        48.85 o                         
  17  -2   2         83.78        120.99        48.59 o                         
  18  -2   2         11.32        103.45        86.68 o                         
  19  -2   2         15.30        175.91        71.38 o                         
 -19  -1   2         20.18         16.71        44.08 o                         
 -18  -1   2          4.31         48.88        50.20 o                         
 -17  -1   2          7.62         56.29        47.00 o                         
 -16  -1   2         12.58        -17.60        28.26 o                         
 -15  -1   2          4.90         25.74        25.59 o                         
 -14  -1   2         12.39          4.30        25.58 o                         
 -13  -1   2          6.57         25.23        25.80 o                         
 -12  -1   2         67.09        111.91        27.56 o                         
 -11  -1   2        369.38        396.08        37.81 o                         
 -10  -1   2         25.67         47.18        28.71 o                         
  -9  -1   2         98.34        154.68        29.98 o                         
  -8  -1   2        907.76        985.44        77.91 o                         
  -7  -1   2        246.62        246.98        30.07 o                         
  -6  -1   2        230.54        266.37        29.42 o                         
  -5  -1   2       7577.99       7045.09       112.35 o                         
  -4  -1   2      27151.82      25694.94       448.58 o                         
  -3  -1   2      31042.86      29848.81       851.18 o                         
  -2  -1   2      14508.88      13792.13       300.21 o                         
  -1  -1   2       1079.48       1009.84        28.73 o                         
   1  -1   2       1877.06       1976.70        29.79 o                         
   2  -1   2       2197.15       2076.80        44.08 o                         
   3  -1   2         70.30         67.15        22.77 o                         
   4  -1   2         55.10         52.03        28.50 o                         
   5  -1   2         33.14         32.60        23.16 o                         
   6  -1   2          2.66          3.76        13.67 o                         
   7  -1   2        170.72        191.74        16.29 o                         
   8  -1   2        114.11        116.50        20.77 o                         
   9  -1   2         24.22         38.78        20.33 o                         
  10  -1   2          0.03          1.56        21.69 o                         
  11  -1   2         48.67         61.99        20.45 o                         
  12  -1   2         21.34         43.71        21.49 o                         
  13  -1   2        146.86        121.98        40.57 o                         
  14  -1   2         17.78          4.51        24.85 o                         
  15  -1   2        110.05         86.76        44.50 o                         
  16  -1   2         16.12         -2.14        45.23 o                         
  17  -1   2         21.69         33.38        48.52 o                         
  18  -1   2         26.37         84.24        53.68 o                         
  19  -1   2          0.05         38.82        55.70 o                         
 -19   0   2          0.03         48.92        33.99 o                         
 -18   0   2          9.40         61.83        41.33 o                         
 -17   0   2         99.32         54.70        49.16 o                         
 -16   0   2        264.98        167.41        89.80 o                         
 -15   0   2         59.56         70.44        33.89 o                         
 -14   0   2        409.51        340.25        47.08 o                         
 -13   0   2          3.23         16.13        26.05 o                         
 -12   0   2          7.67         -2.83        32.10 o                         
 -11   0   2        278.54        322.12        36.13 o                         
 -10   0   2         51.45         80.79        37.07 o                         
  -9   0   2         27.40         34.78        26.66 o                         
  -8   0   2       2232.93       2387.43        63.90 o                         
  -7   0   2       7952.46       7830.98       192.40 o                         
  -6   0   2        170.86        178.93        20.82 o                         
  -5   0   2        720.10        734.47        34.09 o                         
  -4   0   2        194.32        270.73        27.23 o                         
  -3   0   2        228.09        214.03        37.68 o                         
   2   0   2       4792.61       4381.19        47.12 o                         
   3   0   2          0.08          0.58        13.38 o                         
   4   0   2       4130.12       3934.09        63.95 o                         
   5   0   2         71.34         54.47        17.02 o                         
   6   0   2          0.71        -16.04        17.53 o                         
   7   0   2      14995.54      15775.98       389.84 o                         
   8   0   2       3493.20       3527.08        65.91 o                         
   9   0   2       1646.19       1944.25        86.79 o                         
  10   0   2       1370.38       1674.08        85.27 o                         
  11   0   2        321.10        380.53        32.61 o                         
  12   0   2        969.50       1092.76        62.48 o                         
  13   0   2        118.12         94.71        33.44 o                         
  14   0   2          0.05        -25.05        34.71 o                         
  15   0   2        139.97        112.64        36.60 o                         
  16   0   2         79.81         94.64        37.88 o                         
  17   0   2         26.08         31.88        39.81 o                         
  18   0   2          5.36        -24.30        36.42 o                         
  19   0   2         14.88         65.64        38.61 o                         
 -19   1   2         20.15         28.38        62.20 o                         
 -18   1   2          4.32         73.79        52.89 o                         
 -17   1   2          7.61         21.49        48.39 o                         
 -16   1   2         12.61         14.20        43.20 o                         
 -15   1   2          4.88          7.29        41.06 o                         
 -14   1   2         12.37          0.87        29.05 o                         
 -13   1   2          6.54          0.82        34.42 o                         
 -12   1   2         67.13         60.44        33.66 o                         
 -11   1   2        369.35        356.65        29.52 o                         
 -10   1   2         25.62         13.14        29.03 o                         
  -9   1   2         98.60        149.19        22.48 o                         
  -8   1   2        907.21        951.85        43.53 o                         
  -7   1   2        247.09        230.11        23.03 o                         
  -6   1   2        230.58        271.87        22.07 o                         
  -5   1   2       7576.65       7034.81       121.01 o                         
  -4   1   2      27152.95      26058.37       514.73 o                         
  -3   1   2      31042.78      30510.87       667.10 o                         
  -2   1   2      14508.70      14173.70       308.75 o                         
  -1   1   2       1079.62       1041.30        29.97 o                         
   1   1   2       1876.95       2023.37        32.69 o                         
   2   1   2       2197.68       2079.63        46.20 o                         
   3   1   2         70.19         47.57        15.85 o                         
   4   1   2         55.06        100.70        17.51 o                         
   5   1   2         33.18         45.21        17.50 o                         
   6   1   2          2.64         14.89        20.11 o                         
   7   1   2        170.55        182.78        37.14 o                         
   8   1   2        114.17        122.96        22.88 o                         
   9   1   2         24.26         35.22        28.79 o                         
  10   1   2          0.04         36.36        23.71 o                         
  11   1   2         48.76         48.74        26.67 o                         
  12   1   2         21.29         40.72        37.37 o                         
  13   1   2        146.89        208.96        34.62 o                         
  14   1   2         17.78         14.34        32.83 o                         
  15   1   2        110.04         78.39        39.08 o                         
  16   1   2         16.13         10.31        39.96 o                         
  17   1   2         21.66          7.97        44.01 o                         
  18   1   2         26.39         19.60        48.76 o                         
  19   1   2          0.05         35.23        46.50 o                         
 -19   2   2          8.32        -55.71        55.71 o                         
 -18   2   2         58.72         43.97        59.45 o                         
 -17   2   2        142.68        175.09        70.11 o                         
 -16   2   2          7.95         17.22        50.82 o                         
 -15   2   2        574.47        623.77        54.93 o                         
 -14   2   2         19.00         32.92        39.02 o                         
 -13   2   2         68.12         74.05        30.06 o                         
 -12   2   2        197.59        163.53        37.79 o                         
 -11   2   2         65.62         64.04        33.76 o                         
 -10   2   2       1608.36       1733.20        55.38 o                         
  -9   2   2        885.13        983.47        42.10 o                         
  -8   2   2        620.47        654.47        36.75 o                         
  -7   2   2        670.78        633.27        33.32 o                         
  -6   2   2       1849.93       1776.14        58.69 o                         
  -5   2   2       1443.55       1420.79        69.54 o                         
  -4   2   2       8441.10       8098.56       125.07 o                         
  -3   2   2       3753.96       3575.87        83.82 o                         
  -2   2   2       2693.68       2497.90        52.23 o                         
  -1   2   2       6032.34       5806.79       105.97 o                         
   0   2   2       1637.99       1512.66        44.46 o                         
   1   2   2        554.64        590.12        39.81 o                         
   2   2   2        441.77        477.11        23.01 o                         
   3   2   2       6758.93       6849.24        99.60 o                         
   4   2   2       4720.18       4399.54        70.18 o                         
   5   2   2       1126.80       1017.88        32.46 o                         
   6   2   2       4651.30       4525.81        67.55 o                         
   7   2   2       2083.78       1997.11        45.87 o                         
   8   2   2       1530.59       1612.24        92.65 o                         
   9   2   2        336.51        314.01        27.60 o                         
  10   2   2        314.53        384.69        30.75 o                         
  11   2   2        267.40        272.18        32.24 o                         
  12   2   2         18.96         32.91        29.69 o                         
  13   2   2        226.66        290.47        38.17 o                         
  14   2   2        173.28        225.02        39.88 o                         
  15   2   2        153.74         76.06       102.55 o                         
  16   2   2          5.10         49.48        40.46 o                         
  17   2   2         83.79         47.61        46.91 o                         
  18   2   2         11.36        131.09        50.33 o                         
  19   2   2         15.36         83.91        79.18 o                         
 -19   3   2          0.69        -38.38        53.90 o                         
 -18   3   2         20.53         54.95        69.44 o                         
 -17   3   2         52.55        100.29        49.90 o                         
 -16   3   2         49.03        133.11        92.67 o                         
 -15   3   2        166.62        135.37        47.82 o                         
 -14   3   2         69.74         59.77        40.40 o                         
 -13   3   2         58.69         20.53        40.38 o                         
 -12   3   2        371.35        388.26        44.47 o                         
 -11   3   2         81.04         42.47        72.27 o                         
 -10   3   2         13.03         37.38        30.79 o                         
  -9   3   2         87.09        168.76        62.96 o                         
  -8   3   2         53.88         31.80        28.96 o                         
  -7   3   2        344.60        327.09        27.62 o                         
  -6   3   2          1.41         -3.90        17.76 o                         
  -5   3   2         76.37         63.95        21.59 o                         
  -4   3   2       2681.19       2526.23        61.96 o                         
  -3   3   2        184.20        163.48        29.91 o                         
  -2   3   2        584.78        537.68        42.44 o                         
  -1   3   2        610.68        668.41        44.51 o                         
   0   3   2        399.86        345.22        36.28 o                         
   1   3   2        159.40        140.56        19.31 o                         
   2   3   2       2090.93       2244.61        51.52 o                         
   3   3   2        898.55        892.66        35.09 o                         
   4   3   2         92.65        103.35        24.10 o                         
   5   3   2       1566.82       1665.35        36.59 o                         
   6   3   2        894.12        870.73        33.91 o                         
   7   3   2        602.10        598.73        24.63 o                         
   8   3   2         35.31         27.00        21.44 o                         
   9   3   2         35.52         20.73        22.61 o                         
  10   3   2        363.95        295.27        59.55 o                         
  11   3   2         31.03          5.64        28.62 o                         
  12   3   2        361.58        367.80        38.34 o                         
  13   3   2        612.77        654.82        46.63 o                         
  14   3   2         12.35         35.29        35.46 o                         
  15   3   2         28.09         37.02        38.30 o                         
  16   3   2         30.93        -10.35        41.88 o                         
  17   3   2         50.07         22.47        79.14 o                         
  18   3   2         44.00         42.75        80.53 o                         
 -18   4   2          3.15         16.91        65.05 o                         
 -17   4   2          8.19        -28.10        50.32 o                         
 -16   4   2          0.75         20.45        49.50 o                         
 -15   4   2        255.66        202.71        51.19 o                         
 -14   4   2         27.32         18.26        32.78 o                         
 -13   4   2        196.70        186.36        31.45 o                         
 -12   4   2        450.05        490.45        37.62 o                         
 -11   4   2         70.21         35.13        27.82 o                         
 -10   4   2         23.79         17.42        27.68 o                         
  -9   4   2          1.83          7.02        28.44 o                         
  -8   4   2         62.96         52.19        22.62 o                         
  -7   4   2        130.76        142.02        21.86 o                         
  -6   4   2       1369.35       1473.76        68.73 o                         
  -5   4   2       1438.61       1568.63        43.14 o                         
  -4   4   2       1253.01       1286.82       103.41 o                         
  -3   4   2        198.68        161.30        23.84 o                         
  -2   4   2       4847.45       4908.80        97.37 o                         
  -1   4   2        849.41        800.23        44.86 o                         
   0   4   2        944.20        908.62        46.18 o                         
   1   4   2         99.41        123.70        25.96 o                         
   2   4   2         68.95         47.07        26.81 o                         
   3   4   2        375.55        353.94        31.84 o                         
   4   4   2       1259.75       1386.34        43.87 o                         
   5   4   2       2054.51       1979.08        50.94 o                         
   6   4   2        227.93        257.22        28.26 o                         
   7   4   2        698.85        805.62        31.07 o                         
   8   4   2         89.51         54.59        27.51 o                         
   9   4   2        128.19        127.88        22.68 o                         
  10   4   2        537.50        575.04        35.84 o                         
  11   4   2        947.67       1050.21        40.57 o                         
  12   4   2        568.54        704.33        75.82 o                         
  13   4   2        177.82        139.08        35.53 o                         
  14   4   2         59.89         57.93        35.93 o                         
  15   4   2         17.23        -17.33        37.57 o                         
  16   4   2         66.75         22.05        46.68 o                         
  17   4   2          5.91         23.30        41.84 o                         
  18   4   2         19.96         -6.94        44.39 o                         
 -17   5   2          9.56        -50.17        50.17 o                         
 -16   5   2         22.41         41.60        45.59 o                         
 -15   5   2         12.02        133.99        45.70 o                         
 -14   5   2        327.05        321.13        39.12 o                         
 -13   5   2          1.71         22.71        38.66 o                         
 -12   5   2        250.43        227.81        54.64 o                         
 -11   5   2        106.29        143.22        38.84 o                         
 -10   5   2         75.67         91.60        36.31 o                         
  -9   5   2         47.94         69.39        45.17 o                         
  -8   5   2         94.86        136.22        26.64 o                         
  -7   5   2         69.23         71.44        26.56 o                         
  -6   5   2        900.90       1069.07        62.17 o                         
  -5   5   2        148.97        202.37        29.82 o                         
  -4   5   2        455.10        499.40        45.34 o                         
  -3   5   2         27.67         71.02        35.31 o                         
  -2   5   2        662.01        692.79        46.42 o                         
  -1   5   2        902.08        955.84        50.61 o                         
   0   5   2        569.07        729.73        76.61 o                         
   1   5   2       1015.85       1055.87        51.06 o                         
   2   5   2        545.23        573.01        32.99 o                         
   3   5   2        742.33        740.41        33.84 o                         
   4   5   2        275.60        235.08        32.47 o                         
   5   5   2         65.05         75.58        28.46 o                         
   6   5   2         45.40         27.29        22.83 o                         
   7   5   2        344.03        340.94        34.41 o                         
   8   5   2        427.80        429.32        48.69 o                         
   9   5   2        274.95        243.40        34.53 o                         
  10   5   2        606.43        661.49        36.39 o                         
  11   5   2        224.31        333.69        57.04 o                         
  12   5   2        387.79        378.40        41.92 o                         
  13   5   2          6.10         -0.39        33.75 o                         
  14   5   2          2.94         25.69        33.71 o                         
  15   5   2         13.35        -15.80        38.21 o                         
  16   5   2         14.13          6.63        53.43 o                         
  17   5   2          3.75        -34.77        43.47 o                         
 -17   6   2          1.55         13.02        45.45 o                         
 -16   6   2          2.46          3.61        43.81 o                         
 -15   6   2          4.61         35.20        47.54 o                         
 -14   6   2          1.12        -27.73        44.85 o                         
 -13   6   2         40.94         15.70        47.51 o                         
 -12   6   2         60.71         32.97        36.46 o                         
 -11   6   2         21.58         37.91        38.31 o                         
 -10   6   2         30.07         16.55        24.83 o                         
  -9   6   2         95.73         72.25        33.24 o                         
  -8   6   2        110.21         69.15        35.10 o                         
  -7   6   2         56.34         53.18        35.21 o                         
  -6   6   2         40.70         31.23        26.94 o                         
  -5   6   2        145.08        134.39        33.81 o                         
  -4   6   2         15.17          2.25        37.59 o                         
  -3   6   2         93.31        123.38        31.17 o                         
  -2   6   2        150.45        137.31        41.68 o                         
  -1   6   2        403.69        433.10        35.98 o                         
   0   6   2        206.63        304.05        37.17 o                         
   1   6   2         13.80        -46.19        46.19 o                         
   2   6   2        108.62        157.26        25.32 o                         
   3   6   2        501.28        488.35        54.08 o                         
   4   6   2        117.79        125.43        28.00 o                         
   5   6   2        618.22        753.29        44.41 o                         
   6   6   2         44.84         51.64        33.43 o                         
   7   6   2        403.47        345.55        47.77 o                         
   8   6   2        269.78        169.10        46.83 o                         
   9   6   2        141.25        116.49        36.58 o                         
  10   6   2        343.88        377.25        85.80 o                         
  11   6   2         16.34          2.98        29.69 o                         
  12   6   2         95.17         44.14        46.01 o                         
  13   6   2         66.35         99.22        40.28 o                         
  14   6   2         30.35         77.45        41.83 o                         
  15   6   2         49.05         45.36        42.94 o                         
  16   6   2         14.87        132.01        46.63 o                         
 -15   7   2         14.15         73.47        51.84 o                         
 -14   7   2          3.53         88.41        50.69 o                         
 -13   7   2          0.91         14.42        52.74 o                         
 -12   7   2         33.52          6.54        42.13 o                         
 -11   7   2        174.27         91.46        47.10 o                         
 -10   7   2         10.18          9.19        31.30 o                         
  -9   7   2          3.35          5.73        33.47 o                         
  -8   7   2         27.18         10.57        29.51 o                         
  -7   7   2          2.17         47.53        39.29 o                         
  -6   7   2        404.20        380.36        45.00 o                         
  -5   7   2         54.92         54.07        37.27 o                         
  -4   7   2        979.86       1182.29        55.20 o                         
  -3   7   2        247.32        270.15        47.68 o                         
  -2   7   2        148.47        103.56        44.97 o                         
  -1   7   2         36.83         62.22        27.45 o                         
   0   7   2        188.02        138.21        45.24 o                         
   1   7   2        260.96        306.96        48.07 o                         
   2   7   2        174.56        194.26        30.63 o                         
   3   7   2         32.44          5.93        54.78 o                         
   4   7   2         40.18         54.94        39.15 o                         
   5   7   2         31.86        -37.85        46.67 o                         
   6   7   2         29.01         45.88        30.67 o                         
   7   7   2          1.49         11.90        37.07 o                         
   8   7   2         46.61         59.92        38.44 o                         
   9   7   2         90.78         51.23        40.10 o                         
  10   7   2        125.92        117.08        41.51 o                         
  11   7   2         15.14         10.30        27.28 o                         
  12   7   2         23.66         21.54        33.67 o                         
  13   7   2         39.70         86.64        52.32 o                         
  14   7   2          1.68        -45.74        45.74 o                         
  15   7   2          4.11         64.63        46.19 o                         
 -14   8   2          4.86        -19.95        68.93 o                         
 -13   8   2          1.15        -22.01        48.73 o                         
 -12   8   2          3.74        -39.88        39.88 o                         
 -11   8   2         36.13        102.69        37.85 o                         
 -10   8   2         21.32         64.54        38.97 o                         
  -9   8   2          4.83        -22.75        66.77 o                         
  -8   8   2         48.72        -41.98        41.98 o                         
  -7   8   2         29.73         66.57        46.46 o                         
  -6   8   2         25.28         -1.65        55.93 o                         
  -5   8   2         92.09        104.17        42.98 o                         
  -4   8   2          9.08         25.22        36.14 o                         
  -3   8   2          2.59         -3.93        46.22 o                         
  -2   8   2         56.25         66.30        48.76 o                         
  -1   8   2        351.37        474.80        99.31 o                         
   0   8   2         49.00        108.19        59.80 o                         
   1   8   2         54.55         82.95        37.64 o                         
   2   8   2         97.03        108.51        37.91 o                         
   3   8   2          9.42         62.51        33.00 o                         
   4   8   2         42.94         61.50        41.89 o                         
   5   8   2        211.24        208.05        45.91 o                         
   6   8   2        178.26        144.07        46.62 o                         
   7   8   2        103.06         84.77        32.17 o                         
   8   8   2         44.24         57.22        48.71 o                         
   9   8   2         12.37         20.25        43.33 o                         
  10   8   2         16.16         -6.98        68.54 o                         
  11   8   2          0.33        -15.77        42.37 o                         
  12   8   2         13.79         49.74        39.07 o                         
  13   8   2         40.10        131.92        52.71 o                         
 -12   9   2          0.91        -77.27       105.02 o                         
 -11   9   2          2.89         11.42        47.60 o                         
 -10   9   2         12.13        -48.77        48.77 o                         
  -9   9   2         25.11        -21.29        59.07 o                         
  -8   9   2         38.18        111.13        50.32 o                         
  -7   9   2         66.65         73.76        56.46 o                         
  -6   9   2         77.33         34.21        47.90 o                         
  -5   9   2        124.33        228.39        64.89 o                         
  -4   9   2        169.01        126.29        37.37 o                         
  -3   9   2        297.83        279.25        43.20 o                         
  -2   9   2        202.25        213.83        57.01 o                         
  -1   9   2         85.57        132.92        44.58 o                         
   0   9   2        197.84        182.49        47.51 o                         
   1   9   2        338.83        268.82        74.18 o                         
   2   9   2         90.71        109.45        58.79 o                         
   3   9   2        134.09        146.92        49.86 o                         
   4   9   2         25.85         81.56        45.92 o                         
   5   9   2        326.51        246.54        45.56 o                         
   6   9   2        131.60        126.66        53.86 o                         
   7   9   2         25.36          1.26        39.18 o                         
   8   9   2          7.41         58.13        62.38 o                         
   9   9   2          7.07        -55.22        55.22 o                         
  10   9   2          9.02         34.41        47.41 o                         
  11   9   2         12.02         82.58        42.05 o                         
  12   9   2         14.05          9.17        46.78 o                         
 -10  10   2          5.06         89.12        50.29 o                         
  -9  10   2          1.42        -55.18        55.18 o                         
  -8  10   2         10.03        -14.51        54.27 o                         
  -7  10   2         11.21        100.81        83.15 o                         
  -6  10   2         13.14         26.25        51.97 o                         
  -5  10   2          3.90        -35.49        52.38 o                         
  -4  10   2          6.99        -51.89        56.08 o                         
  -3  10   2         11.48         -3.72       174.67 o                         
  -2  10   2         50.68        232.00        51.14 o                         
  -1  10   2          9.74         -9.09        66.73 o                         
   0  10   2          4.08         11.69        56.95 o                         
   1  10   2         18.52         77.59        47.68 o                         
   2  10   2          6.07         31.27        92.91 o                         
   3  10   2         22.50         42.80        52.67 o                         
   4  10   2         30.57         83.59        37.51 o                         
   5  10   2          2.80        -41.55        41.55 o                         
   6  10   2         16.85         53.38        45.67 o                         
   7  10   2         14.55         41.34        42.57 o                         
   8  10   2         32.47         64.91        56.50 o                         
   9  10   2          1.26        -12.24        66.65 o                         
  -6  11   2         43.26         67.66        52.51 o                         
  -5  11   2          8.25        -15.86        56.03 o                         
  -4  11   2          0.27         71.71        59.74 o                         
  -3  11   2         11.96        -24.64        59.76 o                         
  -2  11   2         31.06         76.15        53.20 o                         
  -1  11   2         22.13        172.98        50.49 o                         
   0  11   2          3.17         56.89        54.27 o                         
   1  11   2          7.42         24.22        59.68 o                         
   2  11   2          3.92         -2.68        56.50 o                         
   3  11   2          5.68         57.81        64.07 o                         
   4  11   2         35.88        166.47        50.98 o                         
   5  11   2         28.55         71.67        61.48 o                         
   6  11   2         19.11         58.18        68.36 o                         
  -6 -11   3         17.94         18.28        85.78 o                         
  -5 -11   3          2.89         91.36        92.59 o                         
  -4 -11   3          2.65         37.65        93.50 o                         
  -3 -11   3         20.27          4.30       102.72 o                         
  -2 -11   3          2.55        -86.11        86.11 o                         
  -1 -11   3          2.39         11.85        65.59 o                         
   0 -11   3          6.35         98.04        86.81 o                         
   1 -11   3         33.87          6.51        98.68 o                         
   2 -11   3         11.54         -0.13       135.90 o                         
   3 -11   3          4.39         19.14       119.58 o                         
   4 -11   3          2.89        -56.44       196.39 o                         
   5 -11   3          3.09        139.29        89.99 o                         
 -10 -10   3          2.75         66.20       115.40 o                         
  -9 -10   3          0.67       -112.42       112.42 o                         
  -8 -10   3         14.50        325.24       119.97 o                         
  -7 -10   3          6.93        138.55        70.30 o                         
  -6 -10   3          2.74         -6.05       106.61 o                         
  -5 -10   3          5.18        106.81        73.58 o                         
  -4 -10   3          8.70        -67.97        67.97 o                         
  -3 -10   3         14.41        -41.80        68.60 o                         
  -2 -10   3          5.13         89.86        58.29 o                         
  -1 -10   3          4.61        -20.93        61.69 o                         
   0 -10   3         26.48         23.36        61.29 o                         
   1 -10   3         74.16         34.13        59.84 o                         
   2 -10   3         10.43         95.90        80.56 o                         
   3 -10   3         64.53         62.97        83.24 o                         
   4 -10   3         23.07         33.72        79.69 o                         
   5 -10   3         25.39         12.59        61.15 o                         
   6 -10   3          1.05         -7.49        59.14 o                         
   7 -10   3         42.70        125.77       124.47 o                         
   8 -10   3         30.82         47.37       115.01 o                         
   9 -10   3         16.00        104.69       113.38 o                         
 -12  -9   3          4.53        141.21        71.81 o                         
 -11  -9   3          4.65       -102.04       102.04 o                         
 -10  -9   3          4.41         38.21        96.74 o                         
  -9  -9   3         23.93        -97.25        97.25 o                         
  -8  -9   3          3.01         97.60        65.58 o                         
  -7  -9   3         57.63        112.32        98.71 o                         
  -6  -9   3          9.55        -15.86        92.44 o                         
  -5  -9   3         16.43        -27.67        56.37 o                         
  -4  -9   3         51.01         92.52        55.54 o                         
  -3  -9   3          6.98        -19.66        50.22 o                         
  -2  -9   3         69.38         38.48        49.98 o                         
  -1  -9   3         22.09         22.95        64.04 o                         
   0  -9   3        140.89        152.25        70.52 o                         
   1  -9   3        127.06        103.86        70.39 o                         
   2  -9   3         86.05         34.63        68.42 o                         
   3  -9   3         59.49         -2.41        66.70 o                         
   4  -9   3         13.42        -17.11        67.01 o                         
   5  -9   3          8.84         -6.58        67.25 o                         
   6  -9   3         40.26        175.50       194.32 o                         
   7  -9   3          1.67        -28.75        93.33 o                         
   8  -9   3          8.97        117.05        96.11 o                         
   9  -9   3         11.79        -36.12        66.43 o                         
  10  -9   3         31.87        196.12       105.79 o                         
  11  -9   3          2.70        -50.35        70.59 o                         
 -14  -8   3         16.21         22.21       106.89 o                         
 -13  -8   3          2.88         -4.84        64.38 o                         
 -12  -8   3          9.47         -1.13        97.73 o                         
 -11  -8   3          6.99         83.26        97.94 o                         
 -10  -8   3         25.24        132.27        89.82 o                         
  -9  -8   3         12.75         25.20        89.44 o                         
  -8  -8   3         74.63         20.26        88.66 o                         
  -7  -8   3         21.94        -51.26        51.26 o                         
  -6  -8   3         25.34        127.29        78.83 o                         
  -5  -8   3         34.70         44.25        49.62 o                         
  -4  -8   3        102.40        190.28        63.15 o                         
  -3  -8   3         98.95         75.66        75.69 o                         
  -2  -8   3        835.90        757.24        85.99 o                         
  -1  -8   3         34.18         35.98        44.65 o                         
   0  -8   3        743.90        683.15        96.72 o                         
   1  -8   3        210.44        130.71        69.92 o                         
   2  -8   3        172.69        174.59        63.30 o                         
   3  -8   3         15.26         17.06        89.79 o                         
   4  -8   3         69.56         55.83        62.26 o                         
   5  -8   3         37.57         41.79        62.60 o                         
   6  -8   3         21.94         14.17        62.22 o                         
   7  -8   3        171.45         88.26        58.32 o                         
   8  -8   3         70.78         84.32        86.66 o                         
   9  -8   3         11.10         32.91        92.06 o                         
  10  -8   3          5.04        -71.98        86.21 o                         
  11  -8   3         40.57        153.24        93.56 o                         
  12  -8   3         20.17         53.91        90.97 o                         
  13  -8   3         14.32        -99.58       105.08 o                         
 -15  -7   3          1.20         25.83        61.17 o                         
 -14  -7   3         23.55        152.23        95.53 o                         
 -13  -7   3         11.33         -1.44        91.47 o                         
 -12  -7   3         11.65        -35.67        81.87 o                         
 -11  -7   3          7.19          2.66        54.01 o                         
 -10  -7   3         16.07         89.02        78.16 o                         
  -9  -7   3        165.23        223.74        54.68 o                         
  -8  -7   3         10.69        -74.45        74.45 o                         
  -7  -7   3         25.35         34.66        69.12 o                         
  -6  -7   3         36.17        -20.58        66.65 o                         
  -5  -7   3        399.87        339.75        63.94 o                         
  -4  -7   3         73.59         67.41        53.70 o                         
  -3  -7   3         21.67         51.89        49.92 o                         
  -2  -7   3          6.99        -11.45        39.09 o                         
  -1  -7   3        396.69        408.30        47.30 o                         
   0  -7   3         22.61         20.36        47.52 o                         
   1  -7   3          0.95         -7.72        35.22 o                         
   2  -7   3          3.31         -5.38        46.40 o                         
   3  -7   3         89.96         65.43        51.61 o                         
   4  -7   3         44.26        102.03        50.00 o                         
   5  -7   3         20.03        -42.82        49.43 o                         
   6  -7   3        155.78        144.85        71.63 o                         
   7  -7   3        195.24        103.51        79.83 o                         
   8  -7   3         17.57        -19.27        70.92 o                         
   9  -7   3          3.41         26.77        74.47 o                         
  10  -7   3         30.12         49.97        76.77 o                         
  11  -7   3         27.70        103.72        79.67 o                         
  12  -7   3         24.11         21.86        84.15 o                         
  13  -7   3          3.60         10.90        87.16 o                         
  14  -7   3         18.65         -7.78        93.74 o                         
  15  -7   3         17.14        145.50        96.39 o                         
 -17  -6   3          0.39         63.46        63.38 o                         
 -16  -6   3         13.47        157.41        94.10 o                         
 -15  -6   3          5.68         82.38        87.99 o                         
 -14  -6   3         41.66         -9.55        86.34 o                         
 -13  -6   3         39.54         63.60        81.46 o                         
 -12  -6   3          4.98         24.89        73.22 o                         
 -11  -6   3         71.03         79.05        76.71 o                         
 -10  -6   3         19.00         31.78        69.92 o                         
  -9  -6   3         75.01         14.41        42.77 o                         
  -8  -6   3         98.44         47.23        66.50 o                         
  -7  -6   3        169.30         91.82        67.74 o                         
  -6  -6   3        362.54        454.84        71.06 o                         
  -5  -6   3        149.84        210.16        53.11 o                         
  -4  -6   3         98.10        152.10        46.73 o                         
  -3  -6   3        422.72        494.67        93.01 o                         
  -2  -6   3        127.39        138.84        37.23 o                         
  -1  -6   3        115.50        120.02        42.07 o                         
   0  -6   3         30.55         71.30        42.15 o                         
   1  -6   3        398.33        408.70        49.53 o                         
   2  -6   3       1250.79       1167.91        67.86 o                         
   3  -6   3        168.50        160.75        45.69 o                         
   4  -6   3        512.47        562.78        57.17 o                         
   5  -6   3          2.20         29.86        31.60 o                         
   6  -6   3        138.12         97.25        42.19 o                         
   7  -6   3         50.32         42.98        40.94 o                         
   8  -6   3        191.38        155.66        68.33 o                         
   9  -6   3        146.43         96.50        69.21 o                         
  10  -6   3         47.31         40.72        68.16 o                         
  11  -6   3          2.11         49.86        69.29 o                         
  12  -6   3          3.38         -7.15        47.83 o                         
  13  -6   3         65.14         32.17        81.83 o                         
  14  -6   3         16.33         20.51        85.34 o                         
  15  -6   3         29.13         36.52        91.46 o                         
  16  -6   3         19.72        168.20        96.75 o                         
 -17  -5   3         20.87        -74.88        88.91 o                         
 -16  -5   3          8.95          3.65        83.88 o                         
 -15  -5   3         87.64        110.29        84.40 o                         
 -14  -5   3         43.86        126.44        78.50 o                         
 -13  -5   3         58.17         97.28        72.68 o                         
 -12  -5   3        735.13        697.31        97.05 o                         
 -11  -5   3        147.59        119.92        45.75 o                         
 -10  -5   3        195.92        211.47        69.93 o                         
  -9  -5   3         10.57          3.76        59.19 o                         
  -8  -5   3         43.37         50.10        56.95 o                         
  -7  -5   3        174.72        178.23        59.98 o                         
  -6  -5   3         54.25         59.94        53.26 o                         
  -5  -5   3         84.52        192.90        53.41 o                         
  -4  -5   3        575.60        609.27        52.19 o                         
  -3  -5   3        856.04        821.11        38.33 o                         
  -2  -5   3        142.81        139.83        40.70 o                         
  -1  -5   3        173.21        209.17        40.91 o                         
   0  -5   3        430.18        383.91        45.04 o                         
   1  -5   3       1342.92       1259.32        60.25 o                         
   2  -5   3        409.53        451.68        82.81 o                         
   3  -5   3        569.91        710.39        93.82 o                         
   4  -5   3        741.68        761.09        52.50 o                         
   5  -5   3        212.45        214.42        72.55 o                         
   6  -5   3        339.78        310.61        61.92 o                         
   7  -5   3          1.78         23.80        50.10 o                         
   8  -5   3        176.15        221.76        60.72 o                         
   9  -5   3        600.38        546.01        50.38 o                         
  10  -5   3        599.71        492.98        53.62 o                         
  11  -5   3        578.97        435.54        60.35 o                         
  12  -5   3          9.76        -20.94        39.90 o                         
  13  -5   3         13.60         43.07        42.50 o                         
  14  -5   3         48.43         53.86        44.04 o                         
  15  -5   3         55.47         59.91        47.92 o                         
  16  -5   3         28.69         54.50        57.56 o                         
  17  -5   3          1.09        -10.46        48.24 o                         
 -18  -4   3          0.42         85.42        88.23 o                         
 -17  -4   3         11.61          6.37        79.81 o                         
 -16  -4   3         41.82         59.15        76.12 o                         
 -15  -4   3        103.61         78.52        74.33 o                         
 -14  -4   3        226.03        114.05        76.31 o                         
 -13  -4   3          4.77          2.46        63.54 o                         
 -12  -4   3         17.54         35.01        62.48 o                         
 -11  -4   3         28.42        -23.77        56.43 o                         
 -10  -4   3         67.41        109.85        36.74 o                         
  -9  -4   3        408.28        423.23        64.29 o                         
  -8  -4   3         50.63         26.58        31.82 o                         
  -7  -4   3       1444.39       1524.70        84.26 o                         
  -6  -4   3        534.90        504.04        61.46 o                         
  -5  -4   3        256.63        205.97        53.26 o                         
  -4  -4   3         18.39          3.45        27.25 o                         
  -3  -4   3        257.49        232.68        33.58 o                         
  -2  -4   3       1069.08       1004.31        53.35 o                         
  -1  -4   3        318.30        282.25        39.10 o                         
   0  -4   3        133.85        106.24        34.49 o                         
   1  -4   3        265.66        225.94        29.00 o                         
   2  -4   3        960.97        947.47        49.83 o                         
   3  -4   3       2115.53       2222.65        69.86 o                         
   4  -4   3        186.44        110.63        34.50 o                         
   5  -4   3        138.00        142.87        27.05 o                         
   6  -4   3        113.06         98.44        36.14 o                         
   7  -4   3         56.51         60.00        35.97 o                         
   8  -4   3          7.01         46.29        31.07 o                         
   9  -4   3          0.19        -10.12        32.01 o                         
  10  -4   3        273.99        407.99        42.16 o                         
  11  -4   3         22.20          2.77        35.25 o                         
  12  -4   3        599.44        634.24        57.66 o                         
  13  -4   3        229.29        169.70        51.93 o                         
  14  -4   3         49.10         20.86        42.12 o                         
  15  -4   3         38.22         11.58        44.85 o                         
  16  -4   3         12.43        108.69        55.57 o                         
  17  -4   3          2.51         28.17        56.12 o                         
 -19  -3   3         42.44         73.37        59.15 o                         
 -18  -3   3         42.44        126.35        80.90 o                         
 -17  -3   3         14.94          9.45        29.99 o                         
 -16  -3   3        345.34        253.81        88.18 o                         
 -15  -3   3         51.01         48.61        28.16 o                         
 -14  -3   3         51.43         15.81        23.71 o                         
 -13  -3   3        607.56        525.18        75.53 o                         
 -12  -3   3        307.14        336.76        55.85 o                         
 -11  -3   3        179.97        127.06        67.89 o                         
 -10  -3   3        126.11         55.25        52.91 o                         
  -9  -3   3        460.53        562.69        59.40 o                         
  -8  -3   3        497.71        515.45        37.03 o                         
  -7  -3   3       2241.75       2224.07        93.91 o                         
  -6  -3   3        999.02        974.03        65.48 o                         
  -5  -3   3       3997.32       3814.50       120.76 o                         
  -4  -3   3       8098.41       7649.80       210.08 o                         
  -3  -3   3        436.15        427.84        41.10 o                         
  -2  -3   3       1761.75       1546.15        56.99 o                         
  -1  -3   3       1411.23       1278.38        50.85 o                         
   0  -3   3       5263.32       4871.14       103.14 o                         
   1  -3   3       5012.84       4747.89       100.44 o                         
   2  -3   3        265.81        330.25        61.89 o                         
   3  -3   3        380.26        419.79        29.99 o                         
   4  -3   3        209.55        200.05        26.52 o                         
   5  -3   3       4239.73       4317.60       100.83 o                         
   6  -3   3        772.26        800.72        40.31 o                         
   7  -3   3        405.84        430.77       111.62 o                         
   8  -3   3         76.51         47.94        30.34 o                         
   9  -3   3        176.22        196.69        33.82 o                         
  10  -3   3        467.27        475.37        41.85 o                         
  11  -3   3         72.41         65.94        33.40 o                         
  12  -3   3         24.86         48.19        35.87 o                         
  13  -3   3         49.80         62.66        38.75 o                         
  14  -3   3         68.20         41.18        41.68 o                         
  15  -3   3         34.02         39.25        42.17 o                         
  16  -3   3         59.53         25.05        45.97 o                         
  17  -3   3         43.00         69.12        49.37 o                         
  18  -3   3         13.88         -9.55        56.48 o                         
 -19  -2   3         17.84        206.71        81.44 o                         
 -18  -2   3          1.55        -16.25        37.42 o                         
 -17  -2   3         40.60         62.61        45.28 o                         
 -16  -2   3         20.99        -30.37        54.42 o                         
 -15  -2   3        129.64         48.44        30.27 o                         
 -14  -2   3         22.75         20.45        30.30 o                         
 -13  -2   3         12.11         12.00        27.37 o                         
 -12  -2   3         22.77         41.30        44.04 o                         
 -11  -2   3         75.09         60.41        22.95 o                         
 -10  -2   3         66.22        111.55        39.06 o                         
  -9  -2   3        256.84        379.39        52.13 o                         
  -8  -2   3       1284.21       1394.96        33.88 o                         
  -7  -2   3       3432.77       3523.32        70.76 o                         
  -6  -2   3       2626.15       2504.99        87.55 o                         
  -5  -2   3       4736.97       4606.97       128.39 o                         
  -4  -2   3       1157.27       1136.82        60.84 o                         
  -3  -2   3        218.03        211.05        26.38 o                         
  -2  -2   3        201.56        240.96        33.00 o                         
  -1  -2   3       1464.33       1467.66        47.70 o                         
   0  -2   3       4394.39       4268.51        79.44 o                         
   1  -2   3        169.44        192.41        23.72 o                         
   2  -2   3        544.86        513.66        29.57 o                         
   3  -2   3         75.78         82.92        22.33 o                         
   4  -2   3        135.58        135.44        27.86 o                         
   5  -2   3        282.32        254.83        29.36 o                         
   6  -2   3        308.26        232.67        30.02 o                         
   7  -2   3         19.47         16.38        25.86 o                         
   8  -2   3        132.25        118.00        28.45 o                         
   9  -2   3        188.38        171.48        30.77 o                         
  10  -2   3        239.05        250.56        75.05 o                         
  11  -2   3         51.75         72.14        33.05 o                         
  12  -2   3         16.31         74.04        35.46 o                         
  13  -2   3         77.09        146.60        40.14 o                         
  14  -2   3         28.13         27.95        40.65 o                         
  15  -2   3          7.74         23.82        42.15 o                         
  16  -2   3         24.81         30.92        46.15 o                         
  17  -2   3          0.54        -37.30        47.13 o                         
  18  -2   3          4.24        -40.17        75.28 o                         
 -19  -1   3         39.96        153.08        76.97 o                         
 -18  -1   3         27.21         59.57        88.99 o                         
 -17  -1   3         14.66         -7.66        44.40 o                         
 -16  -1   3        112.86         81.00        65.16 o                         
 -15  -1   3         68.13         61.13        26.18 o                         
 -14  -1   3         74.20         87.85        24.46 o                         
 -13  -1   3          0.24         14.07        61.69 o                         
 -12  -1   3        219.31        190.62        39.75 o                         
 -11  -1   3        170.70        176.41        35.91 o                         
 -10  -1   3        393.18        476.44        38.10 o                         
  -9  -1   3        316.53        407.98        34.36 o                         
  -8  -1   3       5343.76       5510.36       109.46 o                         
  -7  -1   3        173.93        131.28        29.47 o                         
  -6  -1   3       1415.00       1366.06       116.73 o                         
  -5  -1   3        856.54        847.47        25.77 o                         
  -4  -1   3      15947.29      14727.02       365.46 o                         
  -3  -1   3      15939.76      14757.09       354.93 o                         
  -2  -1   3       3941.66       3638.89        66.60 o                         
  -1  -1   3      17316.12      14592.44      1915.97 o                         
   0  -1   3         66.08         83.11        12.80 o                         
   1  -1   3       3248.29       2527.83        38.39 o                         
   2  -1   3       3729.96       3471.53        63.66 o                         
   3  -1   3        589.05        475.56        26.93 o                         
   4  -1   3       3902.83       3532.90        60.67 o                         
   5  -1   3       3177.51       2933.04        66.79 o                         
   6  -1   3       1869.43       1831.34        46.99 o                         
   7  -1   3        552.13        557.28        31.91 o                         
   8  -1   3        595.60        587.51        39.16 o                         
   9  -1   3       2673.92       2958.36        63.03 o                         
  10  -1   3        129.96        174.06        47.27 o                         
  11  -1   3        107.86         80.31        20.04 o                         
  12  -1   3          5.53        -11.11        31.09 o                         
  13  -1   3         39.58        -17.95        22.49 o                         
  14  -1   3         20.83         30.11        39.41 o                         
  15  -1   3        138.81        188.23        89.72 o                         
  16  -1   3         58.09         31.59        57.77 o                         
  17  -1   3          2.06        -22.41        48.83 o                         
  18  -1   3         30.18          3.91        57.63 o                         
  19  -1   3         27.86        -47.81        56.11 o                         
 -19   0   3         27.46         48.37        42.24 o                         
 -18   0   3         34.24         44.32        41.11 o                         
 -17   0   3          0.09         24.19        48.39 o                         
 -16   0   3          7.56         41.48        39.70 o                         
 -15   0   3          0.99        -16.25        38.69 o                         
 -14   0   3         14.68          5.25        37.81 o                         
 -13   0   3          2.03        -28.13        30.36 o                         
 -12   0   3          0.02          8.95        41.37 o                         
 -11   0   3         26.73         13.58        30.15 o                         
 -10   0   3         12.48         42.64        41.14 o                         
  -9   0   3         30.85         25.97        27.24 o                         
  -8   0   3         71.65         65.25        27.41 o                         
  -7   0   3         39.70          6.41        25.37 o                         
  -6   0   3        106.15         75.89        26.83 o                         
  -5   0   3          3.30         10.92        20.11 o                         
  -4   0   3        293.47        263.13        28.53 o                         
  -3   0   3          3.44         -1.76        20.11 o                         
  -2   0   3          0.45          0.36         9.58 o                         
  -1   0   3         19.18         12.22         9.02 o                         
   0   0   3          0.18         -3.56         9.49 o                         
   1   0   3          0.18         -1.68         6.67 o                         
   2   0   3         58.66         44.90         8.12 o                         
   3   0   3          6.71          6.42        14.29 o                         
   4   0   3         12.82         25.69        14.27 o                         
   5   0   3         31.78         15.87        16.28 o                         
   6   0   3          8.30         25.27        18.66 o                         
   7   0   3          6.29          7.46        16.95 o                         
   8   0   3         13.17         30.02        21.61 o                         
   9   0   3        193.52        166.77        23.89 o                         
  10   0   3         28.26         25.34        25.78 o                         
  11   0   3         18.23         -5.93        24.68 o                         
  12   0   3          0.04         14.97        27.65 o                         
  13   0   3          4.60        -31.56        31.56 o                         
  14   0   3          0.54        -32.47        32.47 o                         
  15   0   3         29.71         56.74        33.72 o                         
  16   0   3          8.70         40.84        36.43 o                         
  17   0   3          0.01          7.58        39.05 o                         
  18   0   3          1.62         -6.16        37.43 o                         
  19   0   3          0.06          0.29        56.29 o                         
 -19   1   3         39.96         39.46        81.21 o                         
 -18   1   3         27.22         86.57        69.64 o                         
 -17   1   3         14.65         74.11        48.47 o                         
 -16   1   3        113.04         91.73        46.47 o                         
 -15   1   3         68.09        105.91        68.55 o                         
 -14   1   3         74.35         48.42        40.35 o                         
 -13   1   3          0.25        -13.69        35.61 o                         
 -12   1   3        219.68        212.97        37.49 o                         
 -11   1   3        170.68        203.44        35.21 o                         
 -10   1   3        393.37        437.54        38.20 o                         
  -9   1   3        317.04        320.63        47.68 o                         
  -8   1   3       5340.65       5554.54       109.39 o                         
  -7   1   3        173.96        145.03        28.86 o                         
  -6   1   3       1415.91       1339.45        57.05 o                         
  -5   1   3        854.83        901.78        42.03 o                         
  -4   1   3      15951.13      15020.61       262.06 o                         
  -3   1   3      15940.45      15274.05       182.36 o                         
  -2   1   3       3942.07       3764.78        84.78 o                         
  -1   1   3      17315.53      16273.28       217.24 o                         
   0   1   3         66.50         91.70        15.70 o                         
   1   1   3       3248.42       2510.00        36.71 o                         
   2   1   3       3729.57       3480.06        50.12 o                         
   3   1   3        588.95        475.96        19.66 o                         
   4   1   3       3902.83       3547.38        50.66 o                         
   5   1   3       3178.09       2929.37        49.79 o                         
   6   1   3       1870.45       1785.37        36.22 o                         
   7   1   3        552.53        489.86        40.51 o                         
   8   1   3        594.97        691.78        27.85 o                         
   9   1   3       2674.96       3016.82        95.67 o                         
  10   1   3        129.91        146.83        30.58 o                         
  11   1   3        107.45        134.15        27.19 o                         
  12   1   3          5.57         22.49        26.86 o                         
  13   1   3         39.40         76.51        29.90 o                         
  14   1   3         20.85         -2.72        32.64 o                         
  15   1   3        138.80        128.37        48.62 o                         
  16   1   3         58.07         36.58        40.63 o                         
  17   1   3          2.03         11.94        42.56 o                         
  18   1   3         30.36         19.05        42.18 o                         
  19   1   3         27.79         -9.86        49.24 o                         
 -19   2   3         17.83        -69.08        80.19 o                         
 -18   2   3          1.56         31.23        50.57 o                         
 -17   2   3         40.68         25.39        38.86 o                         
 -16   2   3         21.00         -4.64        44.96 o                         
 -15   2   3        129.76        130.69        44.56 o                         
 -14   2   3         22.73          5.34        40.41 o                         
 -13   2   3         12.12         33.92        36.77 o                         
 -12   2   3         22.80         27.54        35.62 o                         
 -11   2   3         74.95         71.01        34.24 o                         
 -10   2   3         66.41         78.82        32.51 o                         
  -9   2   3        257.19        387.83        70.61 o                         
  -8   2   3       1283.65       1346.29        48.29 o                         
  -7   2   3       3432.78       3526.50        67.99 o                         
  -6   2   3       2626.72       2562.82       114.37 o                         
  -5   2   3       4736.64       4775.03       108.27 o                         
  -4   2   3       1157.38       1185.91        59.68 o                         
  -3   2   3        218.11        249.80        34.57 o                         
  -2   2   3        201.37        236.49        27.99 o                         
  -1   2   3       1464.17       1520.49        47.04 o                         
   0   2   3       4394.26       4340.90        69.36 o                         
   1   2   3        169.65        218.56        22.72 o                         
   2   2   3        544.51        509.09        28.85 o                         
   3   2   3         75.65         67.63        20.67 o                         
   4   2   3        135.65        125.57        21.97 o                         
   5   2   3        282.51        260.38        23.74 o                         
   6   2   3        308.17        267.26        21.06 o                         
   7   2   3         19.48         25.76        23.44 o                         
   8   2   3        132.38         82.63        25.33 o                         
   9   2   3        188.34        177.86        25.23 o                         
  10   2   3        238.95        288.30        43.50 o                         
  11   2   3         51.78         68.99        31.37 o                         
  12   2   3         16.25         42.01        44.50 o                         
  13   2   3         77.25         83.30        38.72 o                         
  14   2   3         28.06         77.76        33.91 o                         
  15   2   3          7.79          4.94        35.77 o                         
  16   2   3         24.79         -4.09        42.89 o                         
  17   2   3          0.53          5.55        42.07 o                         
  18   2   3          4.28         21.10        82.19 o                         
 -19   3   3         42.40         21.12        75.63 o                         
 -18   3   3         42.49          0.95        52.24 o                         
 -17   3   3         14.89         13.52        58.13 o                         
 -16   3   3        345.56        389.11        96.55 o                         
 -15   3   3         51.00         45.43        45.73 o                         
 -14   3   3         51.32         56.45        42.39 o                         
 -13   3   3        608.08        708.97        43.60 o                         
 -12   3   3        307.16        302.58        42.88 o                         
 -11   3   3        179.93        227.79        36.63 o                         
 -10   3   3        126.08        159.20        26.34 o                         
  -9   3   3        460.29        492.36        40.30 o                         
  -8   3   3        498.52        530.71        30.54 o                         
  -7   3   3       2241.10       2373.27        54.74 o                         
  -6   3   3       1000.03        997.07        26.92 o                         
  -5   3   3       3997.89       3921.82        63.17 o                         
  -4   3   3       8100.41       7909.33       246.10 o                         
  -3   3   3        436.28        494.98        39.83 o                         
  -2   3   3       1762.39       1613.39        55.73 o                         
  -1   3   3       1411.28       1232.64        48.29 o                         
   0   3   3       5263.33       5030.42        99.63 o                         
   1   3   3       5012.72       4840.25        77.08 o                         
   2   3   3        265.78        306.70        30.45 o                         
   3   3   3        380.53        382.32        23.27 o                         
   4   3   3        209.43        205.73        24.73 o                         
   5   3   3       4240.56       4428.93        76.18 o                         
   6   3   3        772.88        757.07        32.51 o                         
   7   3   3        406.45        432.43        34.44 o                         
   8   3   3         76.50         73.47        21.22 o                         
   9   3   3        176.05        176.38        25.50 o                         
  10   3   3        467.31        504.59        30.58 o                         
  11   3   3         72.22         62.54        28.41 o                         
  12   3   3         24.72         31.41        30.93 o                         
  13   3   3         49.55         47.27        32.60 o                         
  14   3   3         68.35         80.85        44.57 o                         
  15   3   3         34.12        -12.79        37.14 o                         
  16   3   3         59.50         30.42        41.26 o                         
  17   3   3         43.12          1.62        42.79 o                         
  18   3   3         13.95         13.95        45.75 o                         
 -18   4   3          0.42         -8.26        55.86 o                         
 -17   4   3         11.60         -5.15        51.34 o                         
 -16   4   3         41.89         10.71        64.49 o                         
 -15   4   3        103.78         82.68        57.57 o                         
 -14   4   3        225.83        157.82        47.81 o                         
 -13   4   3          4.75         11.56        40.70 o                         
 -12   4   3         17.55         67.53        32.54 o                         
 -11   4   3         28.39          7.29        33.06 o                         
 -10   4   3         67.58         46.06        33.01 o                         
  -9   4   3        408.03        408.80        30.48 o                         
  -8   4   3         50.59         36.38        16.09 o                         
  -7   4   3       1444.79       1387.55        58.29 o                         
  -6   4   3        534.76        556.95        28.12 o                         
  -5   4   3        256.57        307.79        25.73 o                         
  -4   4   3         18.48        -25.62        32.61 o                         
  -3   4   3        256.78        266.31        28.83 o                         
  -2   4   3       1070.45       1097.68        39.15 o                         
  -1   4   3        318.86        302.85        36.38 o                         
   0   4   3        133.95        106.06        25.64 o                         
   1   4   3        265.63        228.40        29.71 o                         
   2   4   3        960.20        976.53        38.97 o                         
   3   4   3       2115.91       2246.58        53.53 o                         
   4   4   3        186.38        157.58        26.39 o                         
   5   4   3        137.77        141.02        30.11 o                         
   6   4   3        113.20         71.57        25.62 o                         
   7   4   3         56.41         71.60        26.07 o                         
   8   4   3          7.00        -16.52        16.52 o                         
   9   4   3          0.19         14.76        17.91 o                         
  10   4   3        273.65        348.07        52.05 o                         
  11   4   3         22.11         -2.32        26.84 o                         
  12   4   3        599.50        637.63        39.97 o                         
  13   4   3        229.40        275.27        40.54 o                         
  14   4   3         49.07         54.30        33.78 o                         
  15   4   3         38.32         46.30        35.90 o                         
  16   4   3         12.38         59.53        39.89 o                         
  17   4   3          2.51         38.62        41.56 o                         
 -17   5   3         20.92         24.82        68.91 o                         
 -16   5   3          8.91         -3.52        35.57 o                         
 -15   5   3         87.60         53.13        36.23 o                         
 -14   5   3         43.84         19.64        39.54 o                         
 -13   5   3         58.33         32.91        41.43 o                         
 -12   5   3        734.94        852.08        80.59 o                         
 -11   5   3        147.78        176.79        39.10 o                         
 -10   5   3        195.89        151.25        38.59 o                         
  -9   5   3         10.51         -4.30        21.50 o                         
  -8   5   3         43.62         32.04        25.35 o                         
  -7   5   3        174.00        179.83        26.01 o                         
  -6   5   3         53.96         84.01        25.57 o                         
  -5   5   3         84.39         96.13        47.94 o                         
  -4   5   3        575.72        611.18        47.03 o                         
  -3   5   3        856.32        917.93        45.38 o                         
  -2   5   3        142.74        199.74        37.05 o                         
  -1   5   3        173.44        262.97        38.20 o                         
   0   5   3        430.14        393.08        31.38 o                         
   1   5   3       1342.71       1314.47        38.83 o                         
   2   5   3        409.05        455.96        30.42 o                         
   3   5   3        570.18        686.18        47.40 o                         
   4   5   3        742.27        787.63        39.85 o                         
   5   5   3        212.42        242.55        32.08 o                         
   6   5   3        339.86        401.93        64.77 o                         
   7   5   3          1.78         19.38        28.04 o                         
   8   5   3        175.88        198.50        47.87 o                         
   9   5   3        601.11        572.58        42.84 o                         
  10   5   3        599.27        685.75        36.66 o                         
  11   5   3        579.28        599.17        54.79 o                         
  12   5   3          9.75         23.37        31.22 o                         
  13   5   3         13.52         -3.38        33.30 o                         
  14   5   3         48.55         38.10        35.62 o                         
  15   5   3         55.56         61.91        39.80 o                         
  16   5   3         28.65         66.55        41.81 o                         
  17   5   3          1.07        -23.37        42.62 o                         
 -17   6   3          0.40         10.05        57.99 o                         
 -16   6   3         13.51          9.86        51.33 o                         
 -15   6   3          5.68         39.43        79.15 o                         
 -14   6   3         41.67         90.59        46.55 o                         
 -13   6   3         39.59         58.34        43.75 o                         
 -12   6   3          5.02         26.52        40.05 o                         
 -11   6   3         70.99         99.24        41.14 o                         
 -10   6   3         19.06         18.19        27.90 o                         
  -9   6   3         75.04         48.63        30.87 o                         
  -8   6   3         98.54         74.48        30.84 o                         
  -7   6   3        169.22        168.90        25.41 o                         
  -6   6   3        362.66        354.72        37.74 o                         
  -5   6   3        149.60        182.39        36.90 o                         
  -4   6   3         97.71        104.44        30.51 o                         
  -3   6   3        421.93        355.74        47.53 o                         
  -2   6   3        127.45        166.42        30.32 o                         
  -1   6   3        115.27         81.02        38.31 o                         
   0   6   3         30.48         71.20        29.44 o                         
   1   6   3        397.42        356.31        59.39 o                         
   2   6   3       1251.08       1240.36        47.01 o                         
   3   6   3        168.18        156.36        28.39 o                         
   4   6   3        512.17        621.37        43.21 o                         
   5   6   3          2.22        -25.88        30.14 o                         
   6   6   3        137.91        119.44        29.28 o                         
   7   6   3         50.34         68.24        33.07 o                         
   8   6   3        191.47        145.29        30.68 o                         
   9   6   3        146.18         81.78        36.22 o                         
  10   6   3         47.26         36.20        27.98 o                         
  11   6   3          2.13         -1.72        29.17 o                         
  12   6   3          3.38         38.48        69.92 o                         
  13   6   3         65.13        106.71        39.43 o                         
  14   6   3         16.41         57.90        45.41 o                         
  15   6   3         29.15         88.33        47.08 o                         
  16   6   3         19.64         59.34        44.58 o                         
 -15   7   3          1.20         -2.48        50.21 o                         
 -14   7   3         23.55          8.65        50.49 o                         
 -13   7   3         11.34        -47.75        47.75 o                         
 -12   7   3         11.66         11.57        43.52 o                         
 -11   7   3          7.20         -0.52        26.92 o                         
 -10   7   3         16.02         45.87        35.40 o                         
  -9   7   3        165.54        119.97        40.39 o                         
  -8   7   3         10.60         -2.10        34.03 o                         
  -7   7   3         25.45          7.02        32.85 o                         
  -6   7   3         36.14         27.52        30.85 o                         
  -5   7   3        400.13        400.75        56.90 o                         
  -4   7   3         73.56         85.31        46.47 o                         
  -3   7   3         21.74         18.86        34.11 o                         
  -2   7   3          7.00         38.21        31.17 o                         
  -1   7   3        396.62        411.21        52.07 o                         
   0   7   3         22.61          5.74        32.22 o                         
   1   7   3          0.96          3.49        25.46 o                         
   2   7   3          3.28          6.44        41.21 o                         
   3   7   3         90.20         75.10        38.12 o                         
   4   7   3         44.34         23.04        35.84 o                         
   5   7   3         20.02          4.96        51.75 o                         
   6   7   3        155.64        176.77        32.70 o                         
   7   7   3        195.65        189.48        34.29 o                         
   8   7   3         17.44        -17.94        38.70 o                         
   9   7   3          3.44         27.13        38.73 o                         
  10   7   3         30.21         43.36        32.20 o                         
  11   7   3         27.76         12.35        27.52 o                         
  12   7   3         24.12         14.86        32.92 o                         
  13   7   3          3.65         38.46        41.43 o                         
  14   7   3         18.63         27.88        42.85 o                         
  15   7   3         17.16         21.21        45.73 o                         
 -14   8   3         16.21         26.39        39.17 o                         
 -13   8   3          2.87        -16.55        41.20 o                         
 -12   8   3          9.47         42.67        25.79 o                         
 -11   8   3          7.03         92.78        32.67 o                         
 -10   8   3         25.14         15.99        35.44 o                         
  -9   8   3         12.85         91.90        33.89 o                         
  -8   8   3         74.83         72.95        32.90 o                         
  -7   8   3         21.90         54.75        40.03 o                         
  -6   8   3         25.35         23.98        41.81 o                         
  -5   8   3         34.67         19.64        33.95 o                         
  -4   8   3        102.30         48.99        52.81 o                         
  -3   8   3         98.81         78.77        49.58 o                         
  -2   8   3        836.32        935.99        70.15 o                         
  -1   8   3         34.32         11.62        34.97 o                         
   0   8   3        743.18        740.13        66.32 o                         
   1   8   3        210.87        163.44        41.26 o                         
   2   8   3        172.49        209.58        46.24 o                         
   3   8   3         15.34         27.64        41.52 o                         
   4   8   3         69.68         78.84        33.98 o                         
   5   8   3         37.61         87.35        43.11 o                         
   6   8   3         22.01         34.71        42.18 o                         
   7   8   3        171.77        120.35        61.33 o                         
   8   8   3         70.58         63.86        36.01 o                         
   9   8   3         11.08         87.24        45.18 o                         
  10   8   3          5.04         37.59        44.72 o                         
  11   8   3         40.70          7.78        44.69 o                         
  12   8   3         20.15          2.38        30.50 o                         
  13   8   3         14.37        130.26        64.25 o                         
 -12   9   3          4.55         36.91        78.96 o                         
 -11   9   3          4.66         48.37        74.51 o                         
 -10   9   3          4.40        -32.72        91.00 o                         
  -9   9   3         23.95         47.59        44.18 o                         
  -8   9   3          3.00         85.88        55.76 o                         
  -7   9   3         57.61        154.66        58.84 o                         
  -6   9   3          9.59         64.85        39.97 o                         
  -5   9   3         16.41         69.09        39.52 o                         
  -4   9   3         51.00         30.65        56.20 o                         
  -3   9   3          7.00         52.61        52.87 o                         
  -2   9   3         69.41          6.83        54.49 o                         
  -1   9   3         22.10        -14.39        52.34 o                         
   0   9   3        140.92        138.10        62.42 o                         
   1   9   3        127.05        145.85        46.07 o                         
   2   9   3         86.03         56.28        38.74 o                         
   3   9   3         59.53         36.60        46.26 o                         
   4   9   3         13.41         24.84        45.72 o                         
   5   9   3          8.80          4.12        59.61 o                         
   6   9   3         40.23         70.20        58.72 o                         
   7   9   3          1.68         53.99        50.10 o                         
   8   9   3          8.99         27.56        48.40 o                         
   9   9   3         11.77         99.08        41.92 o                         
  10   9   3         31.79         38.36        52.57 o                         
  11   9   3          2.69        -24.41        56.79 o                         
 -10  10   3          2.74         80.33        48.09 o                         
  -9  10   3          0.65         29.65        79.46 o                         
  -8  10   3         14.51        109.47        81.51 o                         
  -7  10   3          6.91        -49.30        53.57 o                         
  -6  10   3          2.76          5.87        54.77 o                         
  -5  10   3          5.19        -19.29        72.70 o                         
  -4  10   3          8.70        -59.79        59.79 o                         
  -3  10   3         14.39         41.00        58.10 o                         
  -2  10   3          5.09        -85.69        85.69 o                         
  -1  10   3          4.63        -41.61        59.25 o                         
   0  10   3         26.56         38.40        42.88 o                         
   1  10   3         74.31         82.85       110.51 o                         
   2  10   3         10.47         78.68       114.42 o                         
   3  10   3         64.63        114.81        55.89 o                         
   4  10   3         23.05         74.10        53.84 o                         
   5  10   3         25.47        -10.21        50.85 o                         
   6  10   3          1.04         17.05        48.53 o                         
   7  10   3         42.75        177.25       101.05 o                         
   8  10   3         30.71         22.63        44.36 o                         
   9  10   3         16.00         26.49        46.15 o                         
  -6  11   3         17.95        115.07        59.70 o                         
  -5  11   3          2.90        -49.58        49.58 o                         
  -4  11   3          2.64          9.77        77.46 o                         
  -3  11   3         20.30         64.48        56.64 o                         
  -2  11   3          2.56         60.59        65.78 o                         
  -1  11   3          2.39        -13.20        51.37 o                         
   0  11   3          6.35        -51.77        58.50 o                         
   1  11   3         33.85         50.14        52.33 o                         
   2  11   3         11.54          0.20        41.02 o                         
   3  11   3          4.39         33.24        58.62 o                         
   4  11   3          2.88        154.34        75.32 o                         
   5  11   3          3.08        -31.30        58.14 o                         
  -6 -11   4          3.21          1.89       120.52 o                         
  -5 -11   4          6.60        -58.65        89.94 o                         
  -4 -11   4          9.16        -82.42        92.50 o                         
  -3 -11   4          1.52        -15.79        87.34 o                         
  -2 -11   4         14.09         46.34        66.12 o                         
  -1 -11   4         25.49        270.58        94.01 o                         
   0 -11   4          3.12         56.51       110.79 o                         
   1 -11   4          6.47        -45.53        89.15 o                         
   2 -11   4         10.18          9.49       145.22 o                         
   3 -11   4         10.35         32.47       171.35 o                         
   4 -11   4         18.30        -14.25       168.25 o                         
   5 -11   4         27.37         49.59       139.14 o                         
 -10 -10   4          3.99        -40.89        74.79 o                         
  -9 -10   4         14.14         44.47       117.70 o                         
  -8 -10   4         13.43       -100.21       106.53 o                         
  -7 -10   4         27.40        -29.17       108.62 o                         
  -6 -10   4          0.56        145.75       108.53 o                         
  -5 -10   4          7.35        -69.64        78.66 o                         
  -4 -10   4          0.44         -2.83       131.60 o                         
  -3 -10   4          9.84          5.51        91.42 o                         
  -2 -10   4         36.91        -70.61        76.89 o                         
  -1 -10   4         13.77         42.52        76.39 o                         
   0 -10   4         16.29        -30.39        56.65 o                         
   1 -10   4          6.02        -40.03        73.64 o                         
   2 -10   4          7.63          8.91        76.80 o                         
   3 -10   4         12.70        -26.66       141.95 o                         
   4 -10   4         16.30         -4.56        62.00 o                         
   5 -10   4          3.36        -62.12        62.12 o                         
   6 -10   4          9.67         27.60        81.47 o                         
   7 -10   4          6.11        176.20       113.87 o                         
   8 -10   4          0.00         67.67       115.38 o                         
 -12  -9   4          8.12       -112.32       112.32 o                         
 -11  -9   4         10.62         12.80        68.75 o                         
 -10  -9   4         18.55        108.18       104.20 o                         
  -9  -9   4         17.10        123.09        62.98 o                         
  -8  -9   4         16.88         85.73        93.27 o                         
  -7  -9   4         54.99         53.46        96.79 o                         
  -6  -9   4         59.61         60.54        64.15 o                         
  -5  -9   4        124.46         77.91        84.44 o                         
  -4  -9   4        139.43         79.37        74.92 o                         
  -3  -9   4        115.01         72.56        58.16 o                         
  -2  -9   4        132.73        137.86        61.01 o                         
  -1  -9   4        172.32         98.64        74.87 o                         
   0  -9   4        247.39        232.71        74.89 o                         
   1  -9   4         61.53         93.55        65.82 o                         
   2  -9   4         46.39         15.92        67.79 o                         
   3  -9   4         74.34         72.93        53.96 o                         
   4  -9   4        262.95        266.64        60.71 o                         
   5  -9   4        170.61        225.78        78.90 o                         
   6  -9   4         21.69         66.44       105.27 o                         
   7  -9   4         28.01         -9.96       102.80 o                         
   8  -9   4         25.72         76.02        97.47 o                         
   9  -9   4          7.66        -92.95       102.08 o                         
  10  -9   4          3.89         -6.96        67.80 o                         
  11  -9   4        133.17        -41.26       116.79 o                         
 -14  -8   4          0.07        151.36       104.80 o                         
 -13  -8   4          4.07         98.35       101.21 o                         
 -12  -8   4          3.81         66.51        64.66 o                         
 -11  -8   4          4.85        112.82        94.10 o                         
 -10  -8   4         55.15        -10.06        91.82 o                         
  -9  -8   4          0.06        -69.57        85.97 o                         
  -8  -8   4        209.30        132.86        62.36 o                         
  -7  -8   4         17.04        132.19        82.87 o                         
  -6  -8   4          6.84         36.70        80.08 o                         
  -5  -8   4          3.70         64.66        58.45 o                         
  -4  -8   4          3.15         48.38        49.11 o                         
  -3  -8   4        192.39        217.90        65.17 o                         
  -2  -8   4         54.13         38.95        59.79 o                         
  -1  -8   4        105.25         69.41        60.52 o                         
   0  -8   4          1.27         24.94        53.81 o                         
   1  -8   4        232.72        172.09        65.09 o                         
   2  -8   4          5.19         13.22        36.45 o                         
   3  -8   4        244.40        220.38        52.46 o                         
   4  -8   4         32.00         73.60        44.33 o                         
   5  -8   4         32.78         51.66        61.68 o                         
   6  -8   4         26.15         85.88       116.82 o                         
   7  -8   4         33.96         35.16        87.44 o                         
   8  -8   4         19.61         72.57        85.32 o                         
   9  -8   4          4.83         69.74        86.24 o                         
  10  -8   4         69.30         21.34        96.43 o                         
  11  -8   4          1.44         -5.53        90.03 o                         
  12  -8   4         27.90        -11.55        95.02 o                         
  13  -8   4          4.79          1.50       102.67 o                         
 -15  -7   4          1.87         62.98       102.60 o                         
 -14  -7   4         12.58        -95.05        95.05 o                         
 -13  -7   4         50.00        205.66        61.24 o                         
 -12  -7   4         86.98        156.49        90.09 o                         
 -11  -7   4          8.25        -23.10        79.17 o                         
 -10  -7   4        135.23         48.53        53.16 o                         
  -9  -7   4         26.12         73.92        75.72 o                         
  -8  -7   4          5.99        -73.12        73.12 o                         
  -7  -7   4        209.39        198.61        50.95 o                         
  -6  -7   4        136.01        108.40        72.33 o                         
  -5  -7   4        465.42        448.59        97.40 o                         
  -4  -7   4        295.05        290.26        60.40 o                         
  -3  -7   4        556.89        545.04        50.48 o                         
  -2  -7   4         85.70         43.73        50.55 o                         
  -1  -7   4        174.23        247.72        55.63 o                         
   0  -7   4        333.98        307.18        72.80 o                         
   1  -7   4         18.81        -36.33        48.48 o                         
   2  -7   4         96.19        114.26        53.74 o                         
   3  -7   4        174.98        172.29        54.15 o                         
   4  -7   4        172.72        215.91        44.32 o                         
   5  -7   4        241.00        287.28        46.89 o                         
   6  -7   4        163.88        129.30        78.29 o                         
   7  -7   4         70.47         15.96        74.39 o                         
   8  -7   4         72.52         10.45        71.90 o                         
   9  -7   4        280.58        239.51        89.14 o                         
  10  -7   4         51.18         30.87        78.50 o                         
  11  -7   4         38.73         10.23        83.14 o                         
  12  -7   4          7.27        -38.78        79.91 o                         
  13  -7   4         18.46         90.48        59.03 o                         
  14  -7   4         33.04        197.35        95.42 o                         
 -17  -6   4          0.42        266.44       104.49 o                         
 -16  -6   4         19.06        -92.18        92.18 o                         
 -15  -6   4         52.98        162.10        94.49 o                         
 -14  -6   4         96.66         27.73        58.44 o                         
 -13  -6   4         12.23         36.80        82.59 o                         
 -12  -6   4          2.96        -15.69        76.66 o                         
 -11  -6   4          5.91         16.76        68.94 o                         
 -10  -6   4         58.60        158.42        70.49 o                         
  -9  -6   4         99.35         44.27        71.45 o                         
  -8  -6   4         51.60          9.45        63.80 o                         
  -7  -6   4         19.78         13.37        40.02 o                         
  -6  -6   4         80.03         56.30        58.71 o                         
  -5  -6   4         19.96         81.75        57.63 o                         
  -4  -6   4         36.70         -1.98        30.65 o                         
  -3  -6   4        140.41        155.13        41.27 o                         
  -2  -6   4         12.25         25.92        40.54 o                         
  -1  -6   4         13.31         10.07        33.04 o                         
   0  -6   4        123.36        135.35        44.95 o                         
   1  -6   4         85.84        132.93        34.59 o                         
   2  -6   4         64.99         71.93        34.87 o                         
   3  -6   4         46.18         59.96        44.32 o                         
   4  -6   4        325.97        346.77        39.78 o                         
   5  -6   4        140.63        199.57        48.26 o                         
   6  -6   4        128.87        114.57        65.90 o                         
   7  -6   4        103.16         36.28        64.47 o                         
   8  -6   4        146.50         58.91        45.22 o                         
   9  -6   4         69.75        151.00        65.13 o                         
  10  -6   4        187.48        187.14        73.48 o                         
  11  -6   4         11.14        -21.65        69.75 o                         
  12  -6   4         68.58         16.94        78.43 o                         
  13  -6   4         16.94        -49.13        76.96 o                         
  14  -6   4         87.23         66.26        38.20 o                         
  15  -6   4         39.03         -1.23        45.07 o                         
 -17  -5   4          1.96         85.30        60.72 o                         
 -16  -5   4         11.18        218.19        85.34 o                         
 -15  -5   4        215.23        105.59        93.07 o                         
 -14  -5   4        165.98        129.88        55.81 o                         
 -13  -5   4        137.70        142.57        77.42 o                         
 -12  -5   4         69.71          4.62        68.62 o                         
 -11  -5   4         14.97         77.77        65.31 o                         
 -10  -5   4        149.81        179.66        44.47 o                         
  -9  -5   4         53.30         21.79        58.87 o                         
  -8  -5   4         96.27         81.40        39.30 o                         
  -7  -5   4        264.41        288.92        63.14 o                         
  -6  -5   4        143.83        203.66        56.48 o                         
  -5  -5   4         78.89         72.92        51.39 o                         
  -4  -5   4        101.92        172.11        30.97 o                         
  -3  -5   4         53.40         57.21        38.75 o                         
  -2  -5   4         63.65         73.66        27.34 o                         
  -1  -5   4          8.38          1.78        22.92 o                         
   0  -5   4       1239.69       1251.02        46.28 o                         
   1  -5   4         68.66         28.56        35.41 o                         
   2  -5   4         86.43         69.23        37.25 o                         
   3  -5   4        264.59        303.15        41.70 o                         
   4  -5   4        165.53        201.21        40.92 o                         
   5  -5   4         70.28         36.62        37.23 o                         
   6  -5   4         56.27         38.02        52.60 o                         
   7  -5   4         19.39         35.41        29.00 o                         
   8  -5   4         43.06         41.90        38.05 o                         
   9  -5   4        338.42        313.15        62.34 o                         
  10  -5   4        241.76        161.98        73.64 o                         
  11  -5   4        382.50        372.22        82.63 o                         
  12  -5   4        141.34        160.88        53.69 o                         
  13  -5   4          2.23          8.85        43.68 o                         
  14  -5   4        100.44         33.49        48.21 o                         
  15  -5   4         24.36        -27.27        48.46 o                         
  16  -5   4         25.44         49.13        50.10 o                         
 -18  -4   4          5.24        -55.47        90.44 o                         
 -17  -4   4          2.52          7.33        82.30 o                         
 -16  -4   4          3.03          8.77        49.45 o                         
 -15  -4   4         49.50         15.80        45.94 o                         
 -14  -4   4         54.35         72.51        69.35 o                         
 -13  -4   4        263.33        274.96        49.02 o                         
 -12  -4   4        241.48        256.36        49.03 o                         
 -11  -4   4          4.83        -18.01        54.87 o                         
 -10  -4   4        394.99        405.61        68.06 o                         
  -9  -4   4        320.02        360.16        42.68 o                         
  -8  -4   4        291.59        242.77        57.79 o                         
  -7  -4   4        635.19        531.42        63.76 o                         
  -6  -4   4        776.85        678.09        43.67 o                         
  -5  -4   4        921.34        924.28        46.49 o                         
  -4  -4   4       1129.58       1255.84        70.05 o                         
  -3  -4   4        114.33         70.28        26.15 o                         
  -2  -4   4       1624.54       1637.25        60.49 o                         
  -1  -4   4       2544.01       2510.16        75.17 o                         
   0  -4   4       1044.59       1040.04        49.51 o                         
   1  -4   4         47.30         62.43        25.16 o                         
   2  -4   4        121.27        137.35        31.05 o                         
   3  -4   4       1887.93       2098.94       101.50 o                         
   4  -4   4        450.62        401.02        29.20 o                         
   5  -4   4        393.96        397.72        40.33 o                         
   6  -4   4        194.57        242.14        65.44 o                         
   7  -4   4        119.06        123.33        35.59 o                         
   8  -4   4         19.14         22.59        32.11 o                         
   9  -4   4        203.29        232.38        70.55 o                         
  10  -4   4        909.52        872.79       108.05 o                         
  11  -4   4        684.22        630.76        51.42 o                         
  12  -4   4        278.83        339.10        49.74 o                         
  13  -4   4        279.01        157.65        48.03 o                         
  14  -4   4        110.37         39.01        46.60 o                         
  15  -4   4         36.86        -20.20        45.12 o                         
  16  -4   4          1.36         12.61        57.90 o                         
  17  -4   4         43.26         70.48        51.93 o                         
 -19  -3   4          3.10        102.67        88.69 o                         
 -18  -3   4          4.54         39.96        81.53 o                         
 -17  -3   4          3.00        -39.89        77.14 o                         
 -16  -3   4         50.21         25.90        18.93 o                         
 -15  -3   4         42.89         29.17        56.88 o                         
 -14  -3   4         28.03          4.67        16.90 o                         
 -13  -3   4        776.53        692.47        85.27 o                         
 -12  -3   4        222.37        263.83        65.67 o                         
 -11  -3   4         12.62         75.53        53.81 o                         
 -10  -3   4        479.71        496.64        64.55 o                         
  -9  -3   4       1422.29       1469.28        81.22 o                         
  -8  -3   4       2723.93       2663.42       104.20 o                         
  -7  -3   4        708.77        684.11        40.02 o                         
  -6  -3   4         55.72         51.53        42.03 o                         
  -5  -3   4       2342.38       2441.30        92.97 o                         
  -4  -3   4        836.98        883.67        40.05 o                         
  -3  -3   4        761.54        807.48        54.13 o                         
  -2  -3   4        128.92        104.37        27.38 o                         
  -1  -3   4          7.45         34.96        29.03 o                         
   0  -3   4       1856.92       1815.42        55.15 o                         
   1  -3   4        119.57        120.46        29.43 o                         
   2  -3   4        152.51        160.42        26.37 o                         
   3  -3   4         20.81         17.92        21.64 o                         
   4  -3   4        336.99        346.52        28.39 o                         
   5  -3   4        207.97        209.26        32.12 o                         
   6  -3   4         66.50        112.44        29.65 o                         
   7  -3   4        148.24        125.18        30.34 o                         
   8  -3   4         60.57         43.94        30.94 o                         
   9  -3   4        221.27        269.69        65.04 o                         
  10  -3   4          4.70         21.58        32.34 o                         
  11  -3   4        237.36        305.00        40.65 o                         
  12  -3   4       1134.40       1150.27        61.67 o                         
  13  -3   4         25.71         40.12        43.52 o                         
  14  -3   4          9.15          6.53        45.55 o                         
  15  -3   4         31.73          3.97        43.29 o                         
  16  -3   4         57.20         37.31        48.47 o                         
  17  -3   4         24.72         27.90        51.23 o                         
  18  -3   4         11.93         -9.86        61.96 o                         
 -19  -2   4         26.04         47.28        89.01 o                         
 -18  -2   4         35.61         63.32        57.24 o                         
 -17  -2   4         66.39         37.26        34.27 o                         
 -16  -2   4        181.82         98.12        27.57 o                         
 -15  -2   4         38.81         23.87        28.59 o                         
 -14  -2   4        147.66         91.88        28.14 o                         
 -13  -2   4        246.64        253.80        27.34 o                         
 -12  -2   4        120.14        113.54        20.12 o                         
 -11  -2   4        923.36        918.84       117.60 o                         
 -10  -2   4        334.49        327.74        57.87 o                         
  -9  -2   4         39.64         41.66         8.13 o                         
  -8  -2   4       1331.11       1448.01        73.14 o                         
  -7  -2   4       2882.50       2839.99        97.88 o                         
  -6  -2   4       1318.06       1235.81        66.48 o                         
  -5  -2   4       1515.66       1419.35        67.11 o                         
  -4  -2   4       4309.02       4053.22       114.49 o                         
  -3  -2   4       3283.65       3029.53        87.77 o                         
  -2  -2   4       2589.74       2350.17        72.73 o                         
  -1  -2   4       7208.60       6444.15       115.63 o                         
   0  -2   4       7907.49       7524.51       117.27 o                         
   1  -2   4       2356.01       2297.32        63.10 o                         
   2  -2   4        150.53        136.64        20.86 o                         
   3  -2   4        294.08        293.91        23.60 o                         
   4  -2   4         28.03         -6.36        30.51 o                         
   5  -2   4         19.87         19.75        24.90 o                         
   6  -2   4       2072.03       2122.22        69.50 o                         
   7  -2   4        899.63        940.20        52.66 o                         
   8  -2   4        554.05        636.65        58.72 o                         
   9  -2   4        176.70        178.21        46.06 o                         
  10  -2   4         99.58        130.99        32.84 o                         
  11  -2   4        160.71        157.89        36.25 o                         
  12  -2   4        545.97        722.74       147.76 o                         
  13  -2   4       1041.37       1153.46        65.31 o                         
  14  -2   4        104.38        160.13        44.73 o                         
  15  -2   4         28.89         40.98        49.95 o                         
  16  -2   4         80.99         48.95        48.89 o                         
  17  -2   4         33.39          1.69        51.36 o                         
  18  -2   4         61.22         77.31        65.00 o                         
 -19  -1   4         34.03         35.73        42.82 o                         
 -18  -1   4         78.07         24.52        44.54 o                         
 -17  -1   4         36.97         56.44        42.12 o                         
 -16  -1   4         17.20        -21.01        28.63 o                         
 -15  -1   4         16.16         56.93        27.36 o                         
 -14  -1   4         59.69         64.01        28.07 o                         
 -13  -1   4         12.67          0.02        37.78 o                         
 -12  -1   4        199.63        241.03        41.46 o                         
 -11  -1   4          4.20        -27.17        27.17 o                         
 -10  -1   4         66.04         14.50        31.28 o                         
  -9  -1   4        321.88        267.36        53.29 o                         
  -8  -1   4         56.16         65.00        45.34 o                         
  -7  -1   4        157.29        160.00        30.62 o                         
  -6  -1   4        435.04        369.59        45.66 o                         
  -5  -1   4        603.83        693.26        48.81 o                         
  -4  -1   4         10.47        -13.05        33.40 o                         
  -3  -1   4        454.36        388.96        40.53 o                         
  -2  -1   4        544.91        494.00        36.33 o                         
  -1  -1   4       2149.81       2002.94        38.77 o                         
   0  -1   4       1827.18       1702.97        32.80 o                         
   1  -1   4       1962.20       2080.91        33.88 o                         
   2  -1   4        546.73        554.35        35.12 o                         
   3  -1   4        340.45        323.57        43.57 o                         
   4  -1   4         14.22        -10.99        24.85 o                         
   5  -1   4        455.97        451.72        27.56 o                         
   6  -1   4        702.56        713.90        31.50 o                         
   7  -1   4        276.81        264.41        27.21 o                         
   8  -1   4        151.09        142.70        32.68 o                         
   9  -1   4         74.21        119.36        40.83 o                         
  10  -1   4          5.21         13.46        22.16 o                         
  11  -1   4         84.75         77.97        52.31 o                         
  12  -1   4         12.09         18.37        35.29 o                         
  13  -1   4        156.76        147.48        42.69 o                         
  14  -1   4          4.72        -25.88        41.61 o                         
  15  -1   4         36.18         35.44        47.77 o                         
  16  -1   4        106.33         64.97        49.68 o                         
  17  -1   4        152.24         69.02        53.57 o                         
  18  -1   4         55.03         38.67        54.77 o                         
 -19   0   4          0.06        -27.04        40.01 o                         
 -18   0   4          8.27        100.88       102.46 o                         
 -17   0   4         76.47        149.57        53.77 o                         
 -16   0   4        214.65        185.09        52.17 o                         
 -15   0   4        650.08        790.42        50.90 o                         
 -14   0   4         11.88         12.06        40.62 o                         
 -13   0   4         17.33          1.66        35.95 o                         
 -12   0   4        153.96        156.41        38.35 o                         
 -11   0   4        536.82        525.98        33.58 o                         
 -10   0   4         52.07         62.33        23.86 o                         
  -9   0   4          9.80        -12.29        20.99 o                         
  -8   0   4        143.57        186.20        30.19 o                         
  -7   0   4       1436.28       1284.49        76.60 o                         
  -6   0   4       1398.15       1385.80        37.26 o                         
  -5   0   4        828.27        808.81        37.34 o                         
  -4   0   4         75.34         99.39        22.72 o                         
  -3   0   4      22564.08      21932.06       323.95 o                         
  -2   0   4       8922.00       8289.71        86.26 o                         
  -1   0   4        119.67        223.09        15.40 o                         
   0   0   4      32241.63      33251.97       554.03 o                         
   1   0   4        488.10        363.78        13.83 o                         
   2   0   4       8911.02       7139.30        91.08 o                         
   3   0   4       3026.19       2797.40        33.01 o                         
   4   0   4         95.64        104.69        16.25 o                         
   5   0   4       2800.27       2534.62        42.79 o                         
   6   0   4      17617.21      18938.19       325.87 o                         
   7   0   4       5323.49       5692.40        86.37 o                         
   8   0   4        687.75        662.13        29.67 o                         
   9   0   4        224.99        223.70        22.72 o                         
  10   0   4         34.96         47.49        45.25 o                         
  11   0   4         26.42         63.56        49.32 o                         
  12   0   4          1.76         -4.54        24.73 o                         
  13   0   4        201.67        161.97        34.05 o                         
  14   0   4        160.08        208.79        37.40 o                         
  15   0   4        617.88        649.54        46.06 o                         
  16   0   4          0.51         11.46        35.57 o                         
  17   0   4          0.22          5.01        35.48 o                         
  18   0   4         86.06         38.33        36.01 o                         
 -19   1   4         34.03        -25.69        44.60 o                         
 -18   1   4         78.08        117.20        55.22 o                         
 -17   1   4         36.95         46.36        51.60 o                         
 -16   1   4         17.23        -12.88        44.95 o                         
 -15   1   4         16.13         30.18        36.33 o                         
 -14   1   4         59.64         39.14        41.11 o                         
 -13   1   4         12.72         -6.47        35.29 o                         
 -12   1   4        199.54        210.25        29.64 o                         
 -11   1   4          4.19         -1.34        32.61 o                         
 -10   1   4         66.09         74.06        41.10 o                         
  -9   1   4        321.80        276.55        33.92 o                         
  -8   1   4         56.17         80.50        29.61 o                         
  -7   1   4        157.49        147.78        23.18 o                         
  -6   1   4        434.86        409.39        31.94 o                         
  -5   1   4        603.79        579.17        34.19 o                         
  -4   1   4         10.44         -4.10        23.88 o                         
  -3   1   4        454.59        416.44        16.75 o                         
  -2   1   4        544.79        456.54        17.92 o                         
  -1   1   4       2149.79       1944.27        40.73 o                         
   0   1   4       1827.23       1732.96        30.08 o                         
   1   1   4       1962.24       2045.07        32.55 o                         
   2   1   4        546.56        604.29        19.73 o                         
   3   1   4        340.59        303.06        12.20 o                         
   4   1   4         14.20         14.34        13.01 o                         
   5   1   4        455.96        473.42        20.54 o                         
   6   1   4        702.36        711.41        25.12 o                         
   7   1   4        276.90        285.70        22.12 o                         
   8   1   4        151.16        161.91        22.74 o                         
   9   1   4         74.24        109.99        29.72 o                         
  10   1   4          5.23        -21.02        21.02 o                         
  11   1   4         84.64         69.26        25.46 o                         
  12   1   4         12.09         22.63        35.01 o                         
  13   1   4        156.80        213.64        66.45 o                         
  14   1   4          4.74        -17.00        32.53 o                         
  15   1   4         36.20         12.95        35.78 o                         
  16   1   4        106.17         31.19        38.99 o                         
  17   1   4        152.35         40.65        40.86 o                         
  18   1   4         55.03         66.40        42.70 o                         
 -19   2   4         26.10         68.95        58.58 o                         
 -18   2   4         35.52         42.04       100.53 o                         
 -17   2   4         66.42        122.03        51.45 o                         
 -16   2   4        181.94        174.81        49.66 o                         
 -15   2   4         38.69         32.19        32.89 o                         
 -14   2   4        147.82        119.46        35.18 o                         
 -13   2   4        246.47        188.58        44.78 o                         
 -12   2   4        120.45        135.47        40.08 o                         
 -11   2   4        922.14       1005.85        51.75 o                         
 -10   2   4        334.61        314.50        29.37 o                         
  -9   2   4         39.98         56.98        57.53 o                         
  -8   2   4       1330.48       1447.07        80.26 o                         
  -7   2   4       2881.53       2868.66        59.48 o                         
  -6   2   4       1320.67       1328.70        68.60 o                         
  -5   2   4       1514.86       1472.55        33.18 o                         
  -4   2   4       4306.82       4177.07       115.78 o                         
  -3   2   4       3279.24       2989.02        65.74 o                         
  -2   2   4       2590.30       2378.51        61.11 o                         
  -1   2   4       7213.35       6374.91        97.53 o                         
   0   2   4       7908.99       7576.91       107.52 o                         
   1   2   4       2353.85       2343.18        42.72 o                         
   2   2   4        149.46        118.57        18.97 o                         
   3   2   4        293.40        307.54        19.55 o                         
   4   2   4         27.79         18.11        22.36 o                         
   5   2   4         19.94         26.26        14.17 o                         
   6   2   4       2072.27       2111.02        37.28 o                         
   7   2   4        899.97        873.64        32.94 o                         
   8   2   4        554.64        601.21        27.18 o                         
   9   2   4        176.36        292.65        69.20 o                         
  10   2   4         99.49         91.46        24.93 o                         
  11   2   4        160.71        171.17        34.84 o                         
  12   2   4        545.94        519.35        88.32 o                         
  13   2   4       1041.13       1221.99        83.41 o                         
  14   2   4        104.87         84.15        53.39 o                         
  15   2   4         28.82         37.60        35.94 o                         
  16   2   4         80.94         32.47        39.54 o                         
  17   2   4         33.39         -8.72        47.27 o                         
  18   2   4         61.25         20.78        59.31 o                         
 -19   3   4          3.10         -6.05        75.54 o                         
 -18   3   4          4.56        -34.50        82.88 o                         
 -17   3   4          3.01          8.72        49.97 o                         
 -16   3   4         50.37        111.60        69.40 o                         
 -15   3   4         42.87         30.91        35.06 o                         
 -14   3   4         27.96         42.48        42.10 o                         
 -13   3   4        776.77        841.15        57.69 o                         
 -12   3   4        222.07        195.01        42.13 o                         
 -11   3   4         12.54        -15.16        57.63 o                         
 -10   3   4        480.26        508.48        42.35 o                         
  -9   3   4       1421.61       1514.88        56.44 o                         
  -8   3   4       2724.16       2589.05        72.60 o                         
  -7   3   4        708.93        713.72        37.70 o                         
  -6   3   4         55.87         71.42        25.05 o                         
  -5   3   4       2342.18       2544.26        75.61 o                         
  -4   3   4        836.81        859.36       110.40 o                         
  -3   3   4        761.84        748.74        50.41 o                         
  -2   3   4        128.86        116.90        31.21 o                         
  -1   3   4          7.41         -3.57        19.25 o                         
   0   3   4       1857.18       1942.79        47.78 o                         
   1   3   4        119.72         86.81        19.87 o                         
   2   3   4        152.43        147.22        38.90 o                         
   3   3   4         20.85          9.36        22.99 o                         
   4   3   4        336.65        374.40        31.68 o                         
   5   3   4        207.96        178.28        23.72 o                         
   6   3   4         66.58         63.04        22.50 o                         
   7   3   4        148.34        113.04        18.51 o                         
   8   3   4         60.57         71.63        23.83 o                         
   9   3   4        221.39        267.14        24.32 o                         
  10   3   4          4.72         35.69        25.11 o                         
  11   3   4        237.24        272.26        48.80 o                         
  12   3   4       1134.49       1130.94        44.17 o                         
  13   3   4         25.64         36.03        36.67 o                         
  14   3   4          9.09         -0.82        38.85 o                         
  15   3   4         31.77        -11.74        36.14 o                         
  16   3   4         57.14         22.59        39.71 o                         
  17   3   4         24.77         53.56        49.26 o                         
  18   3   4         11.90         65.78        42.03 o                         
 -18   4   4          5.24        116.06        81.54 o                         
 -17   4   4          2.54         27.95        80.52 o                         
 -16   4   4          3.03         40.49        51.52 o                         
 -15   4   4         49.64         -4.53        47.90 o                         
 -14   4   4         54.16         92.44        45.18 o                         
 -13   4   4        263.49        195.66        48.68 o                         
 -12   4   4        241.42        322.71        47.35 o                         
 -11   4   4          4.76         -1.29        33.52 o                         
 -10   4   4        394.50        402.60        33.81 o                         
  -9   4   4        319.82        369.90        37.74 o                         
  -8   4   4        291.20        319.62        46.77 o                         
  -7   4   4        636.47        594.00        48.61 o                         
  -6   4   4        776.58        738.34        31.29 o                         
  -5   4   4        921.84        927.72        51.89 o                         
  -4   4   4       1128.59       1203.19        55.64 o                         
  -3   4   4        115.03        107.64        26.21 o                         
  -2   4   4       1626.99       1626.33        48.67 o                         
  -1   4   4       2545.65       2707.40        91.01 o                         
   0   4   4       1044.85        984.57        42.79 o                         
   1   4   4         47.38         50.06        25.84 o                         
   2   4   4        121.31         84.28        26.44 o                         
   3   4   4       1886.65       2227.22        53.65 o                         
   4   4   4        450.48        461.94        50.54 o                         
   5   4   4        393.58        400.74        37.67 o                         
   6   4   4        194.20        186.50        29.67 o                         
   7   4   4        118.97        151.54        27.12 o                         
   8   4   4         19.01         46.81        16.50 o                         
   9   4   4        202.82        232.09        33.45 o                         
  10   4   4        908.31        916.23        38.66 o                         
  11   4   4        684.93        631.72        57.00 o                         
  12   4   4        278.70        367.27        33.94 o                         
  13   4   4        278.83        238.01        49.36 o                         
  14   4   4        110.40        141.49        48.73 o                         
  15   4   4         36.81         20.60        40.89 o                         
  16   4   4          1.35        -10.17        40.06 o                         
  17   4   4         43.21         32.79        41.10 o                         
 -17   5   4          1.95         28.89        53.58 o                         
 -16   5   4         11.17        -29.31        48.74 o                         
 -15   5   4        215.31        255.96        51.20 o                         
 -14   5   4        165.81        140.18        47.96 o                         
 -13   5   4        137.63        163.48        34.79 o                         
 -12   5   4         69.87         50.28        39.90 o                         
 -11   5   4         14.90         -4.39        37.19 o                         
 -10   5   4        149.60        145.93        39.80 o                         
  -9   5   4         53.24         34.84        18.09 o                         
  -8   5   4         96.11         75.25        27.47 o                         
  -7   5   4        263.96        287.01        42.36 o                         
  -6   5   4        143.61        184.17        30.47 o                         
  -5   5   4         79.01         96.16        64.61 o                         
  -4   5   4        102.02        175.17        38.49 o                         
  -3   5   4         53.26         33.48        35.73 o                         
  -2   5   4         63.99         77.24        27.60 o                         
  -1   5   4          8.43         38.96        31.28 o                         
   0   5   4       1239.91       1305.66        50.26 o                         
   1   5   4         68.61         63.43        28.09 o                         
   2   5   4         86.66         99.01        25.78 o                         
   3   5   4        264.58        299.04        31.98 o                         
   4   5   4        165.32        214.98        31.60 o                         
   5   5   4         70.34         44.59        27.72 o                         
   6   5   4         56.23         76.63        29.00 o                         
   7   5   4         19.38         44.95        23.53 o                         
   8   5   4         42.86         23.38        29.22 o                         
   9   5   4        339.22        367.49        50.49 o                         
  10   5   4        241.66        214.60        27.95 o                         
  11   5   4        382.46        473.39        37.84 o                         
  12   5   4        141.62        140.85        33.95 o                         
  13   5   4          2.25         -9.30        45.90 o                         
  14   5   4        100.64         98.03        36.71 o                         
  15   5   4         24.28         52.51        44.79 o                         
  16   5   4         25.49         26.37        39.22 o                         
 -17   6   4          0.43          0.10        55.50 o                         
 -16   6   4         19.05         59.72        49.38 o                         
 -15   6   4         53.05         96.88        51.89 o                         
 -14   6   4         96.52         66.38        46.95 o                         
 -13   6   4         12.24         32.55        82.11 o                         
 -12   6   4          2.98         -5.63        33.20 o                         
 -11   6   4          5.93        -11.13        29.87 o                         
 -10   6   4         58.69         51.42        23.34 o                         
  -9   6   4         99.38        109.13        32.54 o                         
  -8   6   4         51.70         25.94        30.87 o                         
  -7   6   4         19.79         19.69        28.79 o                         
  -6   6   4         80.12         56.39        30.88 o                         
  -5   6   4         19.83          5.87        39.44 o                         
  -4   6   4         36.52         22.00        37.87 o                         
  -3   6   4        140.07        178.72        43.04 o                         
  -2   6   4         12.16        -24.51        35.48 o                         
  -1   6   4         13.39        -29.13        29.13 o                         
   0   6   4        123.23        156.78        80.43 o                         
   1   6   4         85.91         64.61        33.82 o                         
   2   6   4         64.86         51.19        26.22 o                         
   3   6   4         46.29         47.11        32.54 o                         
   4   6   4        325.38        287.47        99.64 o                         
   5   6   4        140.82        140.94        50.20 o                         
   6   6   4        128.67        124.70        34.44 o                         
   7   6   4        103.14        126.02        35.42 o                         
   8   6   4        146.51        193.25        36.73 o                         
   9   6   4         69.72         21.55        35.28 o                         
  10   6   4        187.47        104.91        28.13 o                         
  11   6   4         11.12         12.96        24.67 o                         
  12   6   4         68.55         86.16        36.60 o                         
  13   6   4         16.93         17.47        35.42 o                         
  14   6   4         87.30         87.07        39.48 o                         
  15   6   4         38.99          1.76        38.34 o                         
 -15   7   4          1.88        124.28        55.04 o                         
 -14   7   4         12.60         62.77        40.70 o                         
 -13   7   4         50.13         33.61        40.12 o                         
 -12   7   4         86.97        102.59        58.42 o                         
 -11   7   4          8.23        -10.84        20.83 o                         
 -10   7   4        135.18         76.41        44.01 o                         
  -9   7   4         26.09         49.98        30.24 o                         
  -8   7   4          5.91          8.13        37.98 o                         
  -7   7   4        209.17        128.57        39.54 o                         
  -6   7   4        135.97        117.55        38.68 o                         
  -5   7   4        465.93        432.29        58.08 o                         
  -4   7   4        295.48        256.67        50.39 o                         
  -3   7   4        556.47        557.78        47.63 o                         
  -2   7   4         85.52         66.95        34.99 o                         
  -1   7   4        174.39        163.31        45.66 o                         
   0   7   4        334.37        340.67        36.58 o                         
   1   7   4         18.74         -7.90        29.53 o                         
   2   7   4         96.06        140.29        35.44 o                         
   3   7   4        175.31        144.33        33.28 o                         
   4   7   4        172.73        139.13        37.47 o                         
   5   7   4        240.74        283.39        64.72 o                         
   6   7   4        164.35        149.43        40.55 o                         
   7   7   4         70.27         87.53        60.84 o                         
   8   7   4         72.56         42.47        38.19 o                         
   9   7   4        280.65        254.52        45.59 o                         
  10   7   4         51.37         12.21        41.78 o                         
  11   7   4         38.70         11.41        26.95 o                         
  12   7   4          7.29         39.19        33.71 o                         
  13   7   4         18.53         13.77        40.76 o                         
  14   7   4         32.90         32.05        44.28 o                         
 -14   8   4          0.06         26.28        54.83 o                         
 -13   8   4          4.06         19.34        45.82 o                         
 -12   8   4          3.80         10.02        69.05 o                         
 -11   8   4          4.86        -26.75        65.52 o                         
 -10   8   4         55.12         41.74        61.18 o                         
  -9   8   4          0.06        -11.88        37.03 o                         
  -8   8   4        209.16        162.65        57.26 o                         
  -7   8   4         17.10         23.37        41.00 o                         
  -6   8   4          6.81        -27.91        40.58 o                         
  -5   8   4          3.73        -40.57        40.57 o                         
  -4   8   4          3.17         46.56        48.99 o                         
  -3   8   4        192.46        163.92        47.76 o                         
  -2   8   4         54.11         25.71       106.38 o                         
  -1   8   4        105.46        158.68        51.07 o                         
   0   8   4          1.29        -12.58        36.51 o                         
   1   8   4        232.68        248.55        55.41 o                         
   2   8   4          5.19         28.90        33.54 o                         
   3   8   4        244.40        257.85        46.98 o                         
   4   8   4         32.08         12.93        40.93 o                         
   5   8   4         32.71         50.93        34.09 o                         
   6   8   4         26.25        -16.94        41.89 o                         
   7   8   4         34.04         96.76        44.22 o                         
   8   8   4         19.58         25.46        42.58 o                         
   9   8   4          4.86         -6.20        42.60 o                         
  10   8   4         69.40        125.47        78.54 o                         
  11   8   4          1.42        -14.05        43.12 o                         
  12   8   4         27.88         44.71        38.15 o                         
  13   8   4          4.79         45.49        45.46 o                         
 -12   9   4          8.10         39.40        42.06 o                         
 -11   9   4         10.63         29.63        50.94 o                         
 -10   9   4         18.49         26.33        39.31 o                         
  -9   9   4         17.05         11.19        80.20 o                         
  -8   9   4         16.96        -41.99        41.99 o                         
  -7   9   4         55.04         88.38        35.35 o                         
  -6   9   4         59.78        149.32        42.27 o                         
  -5   9   4        124.50        273.53        76.16 o                         
  -4   9   4        139.39        164.90        43.13 o                         
  -3   9   4        115.15         81.83        41.80 o                         
  -2   9   4        132.85        181.21        44.90 o                         
  -1   9   4        171.82        225.79        44.95 o                         
   0   9   4        247.86        206.29        40.91 o                         
   1   9   4         61.57         21.03        35.01 o                         
   2   9   4         46.54         43.77        37.41 o                         
   3   9   4         74.04        120.14        50.53 o                         
   4   9   4        263.25        165.81        48.20 o                         
   5   9   4        170.30        220.46        53.38 o                         
   6   9   4         21.55         91.45        49.69 o                         
   7   9   4         28.20         73.05        62.25 o                         
   8   9   4         25.90         18.22        38.04 o                         
   9   9   4          7.70         -6.83        52.73 o                         
  10   9   4          3.91         59.67        56.18 o                         
  11   9   4        133.34        186.32        57.76 o                         
 -10  10   4          4.00         69.05        43.91 o                         
  -9  10   4         14.18         82.43        56.70 o                         
  -8  10   4         13.40         24.52        47.45 o                         
  -7  10   4         27.41         52.21        45.43 o                         
  -6  10   4          0.56         24.90        78.86 o                         
  -5  10   4          7.37         99.90       119.90 o                         
  -4  10   4          0.44         83.05        62.60 o                         
  -3  10   4          9.85         56.78        65.55 o                         
  -2  10   4         36.88         65.23        58.35 o                         
  -1  10   4         13.76         -8.08        47.94 o                         
   0  10   4         16.30         65.42        52.80 o                         
   1  10   4          6.02         -0.54        51.90 o                         
   2  10   4          7.66        -20.56        68.98 o                         
   3  10   4         12.71         22.51        40.40 o                         
   4  10   4         16.30        100.45        54.27 o                         
   5  10   4          3.35         34.46        52.68 o                         
   6  10   4          9.65         27.51        53.34 o                         
   7  10   4          6.10          7.70        68.45 o                         
   8  10   4          0.00         11.75        54.16 o                         
   9  10   4          6.74         34.24        74.80 o                         
  -6  11   4          3.23        -19.42        57.21 o                         
  -5  11   4          6.60         11.56        65.99 o                         
  -4  11   4          9.23        -30.03       106.67 o                         
  -3  11   4          1.54         11.20        64.54 o                         
  -2  11   4         14.11         18.27        53.47 o                         
  -1  11   4         25.61         85.87        83.10 o                         
   0  11   4          3.09        -44.54        58.19 o                         
   1  11   4          6.48        -28.47        57.23 o                         
   2  11   4         10.14         37.99        66.79 o                         
   3  11   4         10.32         18.36        53.11 o                         
   4  11   4         18.26          7.92        46.38 o                         
   5  11   4         27.32         89.52        54.91 o                         
  -5 -11   5          4.72         86.70       163.69 o                         
  -4 -11   5          2.18         76.07        74.05 o                         
  -3 -11   5          4.26        -29.71        72.18 o                         
  -2 -11   5          6.21        -89.51        89.51 o                         
  -1 -11   5          5.71        194.74       157.13 o                         
   0 -11   5          8.09        -25.40        90.20 o                         
   1 -11   5          8.47        -20.28        90.99 o                         
   2 -11   5          0.25        -28.72       102.91 o                         
   3 -11   5          0.55        -18.18        57.32 o                         
   4 -11   5          6.93         -8.04        93.47 o                         
  -9 -10   5         18.93        265.28       115.44 o                         
  -8 -10   5         17.56        -48.46       108.64 o                         
  -7 -10   5         10.81        210.42       116.04 o                         
  -6 -10   5          0.89         -3.72       106.54 o                         
  -5 -10   5          2.52         97.05        57.71 o                         
  -4 -10   5          9.16         11.55       147.87 o                         
  -3 -10   5         13.87         78.68        79.14 o                         
  -2 -10   5         46.05         13.15        81.12 o                         
  -1 -10   5        136.69         37.67       102.75 o                         
   0 -10   5         17.62        -93.66       109.17 o                         
   1 -10   5         77.00         40.05        58.60 o                         
   2 -10   5         19.49        129.01        62.97 o                         
   3 -10   5         74.65        221.18        85.33 o                         
   4 -10   5         10.37        -31.11        79.52 o                         
   5 -10   5          4.68        -86.35        86.35 o                         
   6 -10   5          5.21          0.56        96.94 o                         
   7 -10   5         30.31        -79.52       108.97 o                         
   8 -10   5         63.50         91.62       120.68 o                         
 -12  -9   5          1.42         17.59       114.80 o                         
 -11  -9   5          1.59         37.70       112.75 o                         
 -10  -9   5          4.98       -102.96       102.96 o                         
  -9  -9   5          7.59        113.97       101.39 o                         
  -8  -9   5         22.76        129.74        97.90 o                         
  -7  -9   5         10.85        -39.17        59.23 o                         
  -6  -9   5         32.48        -69.73        92.57 o                         
  -5  -9   5         11.84         35.06        71.64 o                         
  -4  -9   5         36.83        101.03        74.07 o                         
  -3  -9   5          1.35         15.99        66.46 o                         
  -2  -9   5         20.57         57.23        66.70 o                         
  -1  -9   5         24.36        -40.93        63.99 o                         
   0  -9   5         18.29          4.93        67.10 o                         
   1  -9   5         15.50         88.28        67.70 o                         
   2  -9   5         44.09        -16.81        67.12 o                         
   3  -9   5         15.19          4.65        69.27 o                         
   4  -9   5          7.71         32.78        89.15 o                         
   5  -9   5          3.89         -5.17        69.73 o                         
   6  -9   5         47.59         19.04        52.83 o                         
   7  -9   5         64.68         13.39       102.58 o                         
   8  -9   5         15.31         96.95       105.01 o                         
   9  -9   5          7.75          8.21       102.99 o                         
  10  -9   5          5.05         15.99       108.69 o                         
  11  -9   5          4.86       -104.55       104.55 o                         
 -14  -8   5         12.80         72.65       101.92 o                         
 -13  -8   5          1.40        165.14        96.63 o                         
 -12  -8   5         16.31        -26.07       101.45 o                         
 -11  -8   5          0.81         87.53        92.74 o                         
 -10  -8   5         15.21         -1.29        84.47 o                         
  -9  -8   5         44.27         50.65        88.29 o                         
  -8  -8   5        148.80         56.75        93.78 o                         
  -7  -8   5         18.10         70.24        79.42 o                         
  -6  -8   5          4.29         29.67        77.01 o                         
  -5  -8   5         55.44         90.51        60.93 o                         
  -4  -8   5        283.30        244.45        49.58 o                         
  -3  -8   5        542.06        557.35        74.80 o                         
  -2  -8   5        151.46        111.00        63.32 o                         
  -1  -8   5        297.29        205.33        54.45 o                         
   0  -8   5        113.78         91.41        45.03 o                         
   1  -8   5         61.30        108.13        57.31 o                         
   2  -8   5         75.96        103.44        59.61 o                         
   3  -8   5         53.70         19.03        60.17 o                         
   4  -8   5         11.22         -6.89        65.89 o                         
   5  -8   5          3.86         64.14        87.23 o                         
   6  -8   5        174.40         83.75        52.55 o                         
   7  -8   5         55.61         43.11        82.66 o                         
   8  -8   5         42.90         46.82        83.38 o                         
   9  -8   5         13.55          9.36        85.27 o                         
  10  -8   5         69.43        -10.23        88.23 o                         
  11  -8   5         69.11        163.87       103.57 o                         
  12  -8   5         32.69         50.33        98.33 o                         
 -15  -7   5         16.45          0.39        99.44 o                         
 -14  -7   5          2.18         10.57        99.74 o                         
 -13  -7   5          9.40        106.25        89.51 o                         
 -12  -7   5         16.31         15.07        57.62 o                         
 -11  -7   5        359.89        285.15        94.27 o                         
 -10  -7   5         19.67         56.96        78.69 o                         
  -9  -7   5        247.89        178.93        80.38 o                         
  -8  -7   5         11.85         31.01        45.55 o                         
  -7  -7   5        143.92        146.01        73.94 o                         
  -6  -7   5        287.48        194.14        77.71 o                         
  -5  -7   5        323.40        269.55        52.18 o                         
  -4  -7   5        308.10        202.36        60.52 o                         
  -3  -7   5        124.53        108.09        54.88 o                         
  -2  -7   5        133.64        176.05        35.37 o                         
  -1  -7   5        133.44        103.28        79.93 o                         
   0  -7   5        425.28        397.87        45.92 o                         
   1  -7   5         72.04         92.23        79.98 o                         
   2  -7   5        108.57        180.88        50.10 o                         
   3  -7   5         24.77         52.72        50.46 o                         
   4  -7   5         25.17         20.18        50.90 o                         
   5  -7   5        200.03        116.81        56.28 o                         
   6  -7   5         75.94         21.47        54.44 o                         
   7  -7   5         31.53        -27.32        45.00 o                         
   8  -7   5          5.24         35.84        72.18 o                         
   9  -7   5        147.42        125.41        85.24 o                         
  10  -7   5         56.18         58.36        51.65 o                         
  11  -7   5         98.91         99.69        87.40 o                         
  12  -7   5          6.53        -25.96        85.54 o                         
  13  -7   5         43.06         83.41        90.83 o                         
  14  -7   5          7.21         46.57        96.02 o                         
 -17  -6   5          6.62        -55.99        95.09 o                         
 -16  -6   5          4.14        -17.45        90.82 o                         
 -15  -6   5         77.28          8.00        92.11 o                         
 -14  -6   5         41.74        -56.09        88.07 o                         
 -13  -6   5        119.44        135.18        87.58 o                         
 -12  -6   5         15.97        -17.57        50.53 o                         
 -11  -6   5        166.52        266.99        80.40 o                         
 -10  -6   5         64.39          2.15        72.12 o                         
  -9  -6   5        153.81        151.23        70.54 o                         
  -8  -6   5        120.23         58.95        45.73 o                         
  -7  -6   5        147.99        150.70        66.30 o                         
  -6  -6   5         35.49         22.50        59.92 o                         
  -5  -6   5        179.29        160.38        63.13 o                         
  -4  -6   5        309.65        312.81        44.99 o                         
  -3  -6   5        159.71        173.46        34.05 o                         
  -2  -6   5         94.04         83.12        42.37 o                         
  -1  -6   5        243.39        272.58        45.89 o                         
   0  -6   5        267.58        281.72        51.41 o                         
   1  -6   5        798.29        788.09        59.13 o                         
   2  -6   5         33.77         58.27        42.94 o                         
   3  -6   5        413.73        445.16        42.16 o                         
   4  -6   5        139.56         79.95        64.99 o                         
   5  -6   5        152.74        152.29        47.00 o                         
   6  -6   5         79.64         90.68        61.88 o                         
   7  -6   5         92.02         59.23        66.62 o                         
   8  -6   5         48.33         73.49        62.76 o                         
   9  -6   5        264.11        314.73        78.57 o                         
  10  -6   5         27.39         38.41        63.89 o                         
  11  -6   5         55.06         11.60        63.36 o                         
  12  -6   5         21.07        -18.15        38.68 o                         
  13  -6   5          0.16         62.51        37.71 o                         
  14  -6   5         20.24         -8.52        38.32 o                         
  15  -6   5         36.80         10.99        46.04 o                         
 -17  -5   5          5.36        -85.16        98.29 o                         
 -16  -5   5         38.35        261.48        92.54 o                         
 -15  -5   5         22.01        -84.24        84.24 o                         
 -14  -5   5        205.91        105.73        84.93 o                         
 -13  -5   5        122.87         82.59        76.93 o                         
 -12  -5   5         50.20         64.78        45.08 o                         
 -11  -5   5         99.45        112.02        71.48 o                         
 -10  -5   5        754.21        801.21        92.11 o                         
  -9  -5   5         51.34         63.23        38.71 o                         
  -8  -5   5        215.95        240.72        62.95 o                         
  -7  -5   5        156.71        158.51        59.09 o                         
  -6  -5   5         94.93        152.24        53.93 o                         
  -5  -5   5         21.26         45.76        48.20 o                         
  -4  -5   5         92.97        122.72        42.36 o                         
  -3  -5   5         71.15         33.63        27.48 o                         
  -2  -5   5        347.12        334.71        53.88 o                         
  -1  -5   5        788.68        819.51        52.81 o                         
   0  -5   5         82.57         67.46        29.43 o                         
   1  -5   5        161.13        154.42        38.71 o                         
   2  -5   5        438.20        300.20        42.90 o                         
   3  -5   5        263.63        283.40        40.79 o                         
   4  -5   5        268.06        265.08        56.75 o                         
   5  -5   5         44.35        119.48        85.57 o                         
   6  -5   5         46.63         29.82        31.11 o                         
   7  -5   5        159.91        119.63        42.38 o                         
   8  -5   5        570.16        570.95        53.70 o                         
   9  -5   5        612.74        591.34        55.28 o                         
  10  -5   5        293.57        280.90        50.16 o                         
  11  -5   5        157.92        122.58        47.38 o                         
  12  -5   5         20.09         23.72        45.41 o                         
  13  -5   5         45.64         13.96        47.13 o                         
  14  -5   5         10.30         12.19        47.03 o                         
  15  -5   5          3.50         28.18        49.30 o                         
  16  -5   5         10.81         78.19        52.30 o                         
 -18  -4   5         47.91         57.85        59.81 o                         
 -17  -4   5         46.41         60.39        84.93 o                         
 -16  -4   5         72.22         30.87        89.15 o                         
 -15  -4   5         96.58         49.92        76.43 o                         
 -14  -4   5         13.63        -16.35        68.62 o                         
 -13  -4   5        308.64        207.95        77.29 o                         
 -12  -4   5        559.88        606.26        83.56 o                         
 -11  -4   5        162.15        104.03        42.01 o                         
 -10  -4   5         87.05        114.15        57.42 o                         
  -9  -4   5        225.95        171.58        60.32 o                         
  -8  -4   5        688.56        700.02        47.39 o                         
  -7  -4   5        404.35        487.39        59.79 o                         
  -6  -4   5        100.91        107.90        49.37 o                         
  -5  -4   5         29.61         65.92        43.80 o                         
  -4  -4   5         63.32         49.75        42.49 o                         
  -3  -4   5        226.34        128.75        36.49 o                         
  -2  -4   5          9.23         18.42        31.67 o                         
  -1  -4   5        371.45        367.40        38.82 o                         
   0  -4   5       1334.26       1280.28        52.14 o                         
   1  -4   5       1355.94       1658.29        56.77 o                         
   2  -4   5       2223.24       2378.12        68.48 o                         
   3  -4   5        709.79        787.77        42.26 o                         
   4  -4   5       1374.44       1484.83        50.64 o                         
   5  -4   5        219.87        261.26        40.46 o                         
   6  -4   5        496.23        506.42        43.69 o                         
   7  -4   5          9.07         38.56        33.56 o                         
   8  -4   5         13.62          7.24        33.00 o                         
   9  -4   5        121.94         85.05        38.33 o                         
  10  -4   5         24.05         16.50        37.73 o                         
  11  -4   5       1127.92       1225.88        66.83 o                         
  12  -4   5        112.51        100.59        44.46 o                         
  13  -4   5          0.07        -42.47        42.47 o                         
  14  -4   5         44.04         64.08        47.16 o                         
  15  -4   5          6.05        -17.67        47.34 o                         
  16  -4   5          7.99        -14.00        53.01 o                         
  17  -4   5          5.19         92.78        54.70 o                         
 -19  -3   5          0.97        -27.66        91.69 o                         
 -18  -3   5          0.87         91.09        84.04 o                         
 -17  -3   5         35.61        -55.14        80.70 o                         
 -16  -3   5        215.17        164.60        89.33 o                         
 -15  -3   5         13.08         33.40        68.64 o                         
 -14  -3   5         34.56         63.61        65.97 o                         
 -13  -3   5        187.55        210.13        67.45 o                         
 -12  -3   5        332.41        353.81        69.90 o                         
 -11  -3   5        665.40        802.66        78.03 o                         
 -10  -3   5        159.46        215.19        57.11 o                         
  -9  -3   5       2354.70       2161.97       105.34 o                         
  -8  -3   5       2270.58       2379.00        77.16 o                         
  -7  -3   5        593.14        707.81        58.26 o                         
  -6  -3   5       1828.09       1949.61        82.73 o                         
  -5  -3   5        181.39        162.62        44.37 o                         
  -4  -3   5         51.19         16.45        39.00 o                         
  -3  -3   5         19.92        -22.82        34.73 o                         
  -2  -3   5       1783.88       1724.18        49.06 o                         
  -1  -3   5         58.81         80.58        29.11 o                         
   0  -3   5        172.13        159.82        24.01 o                         
   1  -3   5         36.06         48.25        23.42 o                         
   2  -3   5        159.96        165.69        25.16 o                         
   3  -3   5        414.67        468.81        31.96 o                         
   4  -3   5        175.17        173.93        33.06 o                         
   5  -3   5        178.35        160.42        32.09 o                         
   6  -3   5       1201.11       1167.93        48.44 o                         
   7  -3   5         44.82         56.08        30.98 o                         
   8  -3   5       1614.13       1694.83        59.64 o                         
   9  -3   5        226.62        213.30        37.59 o                         
  10  -3   5        136.77        109.88        42.27 o                         
  11  -3   5         91.36         75.72        38.11 o                         
  12  -3   5        516.66        557.56        55.45 o                         
  13  -3   5          7.51         21.54        45.62 o                         
  14  -3   5        111.85        110.06        51.93 o                         
  15  -3   5         14.49         58.06        46.93 o                         
  16  -3   5        151.83        115.53        54.32 o                         
  17  -3   5         92.12         69.73        57.43 o                         
 -19  -2   5         10.37         88.62        82.26 o                         
 -18  -2   5         52.43        175.82        88.27 o                         
 -17  -2   5         10.52         27.10        23.84 o                         
 -16  -2   5        126.93         74.97        60.24 o                         
 -15  -2   5         21.67        -12.78        49.70 o                         
 -14  -2   5         26.48         15.91        20.46 o                         
 -13  -2   5         31.69         54.82        60.72 o                         
 -12  -2   5         42.72         16.32        32.85 o                         
 -11  -2   5         17.60         28.60        50.20 o                         
 -10  -2   5        132.66        121.91        49.16 o                         
  -9  -2   5        334.00        282.86        52.62 o                         
  -8  -2   5        229.27        191.14        48.22 o                         
  -7  -2   5         77.83         56.87        27.15 o                         
  -6  -2   5        114.52        110.68        40.88 o                         
  -5  -2   5         31.38         27.20        37.19 o                         
  -4  -2   5         14.33         16.05        22.42 o                         
  -3  -2   5        415.03        338.75        39.49 o                         
  -2  -2   5        781.19        719.19        43.18 o                         
  -1  -2   5        298.08        206.48        53.52 o                         
   0  -2   5          3.23         36.24        34.26 o                         
   1  -2   5         91.25         59.72        22.60 o                         
   2  -2   5         48.57         51.91        20.57 o                         
   3  -2   5        375.16        340.25        23.74 o                         
   4  -2   5        533.72        486.15        39.45 o                         
   5  -2   5        710.17        830.79        74.62 o                         
   6  -2   5        143.51        154.80        27.71 o                         
   7  -2   5         56.06         69.08        31.29 o                         
   8  -2   5         12.19         28.23        40.44 o                         
   9  -2   5        612.47        642.84        91.17 o                         
  10  -2   5        317.31        314.33        38.55 o                         
  11  -2   5        123.26        115.82        37.76 o                         
  12  -2   5        244.43        313.96        43.97 o                         
  13  -2   5         13.94         47.06        41.04 o                         
  14  -2   5         12.59         64.23        48.20 o                         
  15  -2   5         15.37          4.64        50.29 o                         
  16  -2   5          9.03         -9.30        51.13 o                         
  17  -2   5          4.84        -16.95        52.01 o                         
  18  -2   5         13.85         53.62        56.26 o                         
 -19  -1   5         58.32         55.70        84.29 o                         
 -18  -1   5          0.28        -32.50        86.96 o                         
 -17  -1   5         53.42        -32.36        32.36 o                         
 -16  -1   5         89.60         37.51        28.64 o                         
 -15  -1   5         41.51         21.35        25.29 o                         
 -14  -1   5          8.22        -17.60        31.09 o                         
 -13  -1   5        203.87        186.30        44.44 o                         
 -12  -1   5         76.85         47.13        29.10 o                         
 -11  -1   5        289.17        257.02        39.58 o                         
 -10  -1   5       1798.35       1834.05        61.15 o                         
  -9  -1   5        246.92        208.84        34.54 o                         
  -8  -1   5        164.93        147.91        24.40 o                         
  -7  -1   5         41.76         52.90        13.72 o                         
  -6  -1   5         82.05         90.47        12.00 o                         
  -5  -1   5        132.07        153.92        16.90 o                         
  -4  -1   5        374.67        354.37        20.34 o                         
  -3  -1   5        714.51        657.74        43.34 o                         
  -2  -1   5      31609.02      29097.75       609.63 o                         
  -1  -1   5        147.24        150.62        20.95 o                         
   0  -1   5        644.74        693.27        26.28 o                         
   1  -1   5        541.73        504.29        20.83 o                         
   2  -1   5         81.29         62.40        26.15 o                         
   3  -1   5       1337.89       1344.51        64.56 o                         
   4  -1   5       3158.01       2993.91        65.22 o                         
   5  -1   5       1345.53       1432.83        43.87 o                         
   6  -1   5        759.66        741.78        37.32 o                         
   7  -1   5       1508.88       1569.27        61.63 o                         
   8  -1   5       2080.68       2217.13        57.60 o                         
   9  -1   5        235.96        281.94        36.78 o                         
  10  -1   5        102.07        122.21        31.32 o                         
  11  -1   5         29.63         67.50        37.68 o                         
  12  -1   5        512.43        638.63       119.55 o                         
  13  -1   5        188.81        235.71       128.46 o                         
  14  -1   5         28.17        -11.34        42.09 o                         
  15  -1   5        160.17        140.19        49.90 o                         
  16  -1   5         14.70         56.70        77.70 o                         
  17  -1   5         44.96         48.78        53.91 o                         
  18  -1   5          2.02         30.22        57.66 o                         
 -19   0   5         17.72        -52.74        52.74 o                         
 -18   0   5          1.15         10.32        85.26 o                         
 -17   0   5          0.03        -26.05        32.71 o                         
 -16   0   5          0.01         53.95        48.36 o                         
 -15   0   5          1.34        -20.38        33.22 o                         
 -14   0   5          0.90        -20.91        51.77 o                         
 -13   0   5         48.73         34.11        42.49 o                         
 -12   0   5          5.56         13.64        35.35 o                         
 -11   0   5         59.01         43.39        34.45 o                         
 -10   0   5         96.54        130.63        33.23 o                         
  -9   0   5         16.24         10.93        21.60 o                         
  -8   0   5         32.37         50.10        28.43 o                         
  -7   0   5          0.14         33.23        37.08 o                         
  -6   0   5          0.00         23.98        31.42 o                         
  -5   0   5         13.11         24.96        20.16 o                         
  -4   0   5          4.62         11.85        17.89 o                         
  -3   0   5         45.52         45.58        13.22 o                         
  -2   0   5         52.32         69.44        14.70 o                         
  -1   0   5          6.61          2.88        12.56 o                         
   0   0   5          5.03         -1.74        13.49 o                         
   1   0   5          4.31          9.27         7.12 o                         
   2   0   5          1.57          3.70         8.40 o                         
   3   0   5          6.69          0.61         9.40 o                         
   4   0   5         55.45         63.39        11.72 o                         
   5   0   5         31.08         36.96        13.31 o                         
   6   0   5         29.20         24.68        12.74 o                         
   7   0   5         74.75         78.95        17.24 o                         
   8   0   5        178.35        166.93        17.92 o                         
   9   0   5         96.72        110.03        17.99 o                         
  10   0   5          1.13         -4.80        21.56 o                         
  11   0   5          0.27         19.92        24.71 o                         
  12   0   5         13.75         18.84        26.90 o                         
  13   0   5         47.21         32.21        28.18 o                         
  14   0   5          0.87        -38.41        38.41 o                         
  15   0   5          0.27          1.65        33.27 o                         
  16   0   5          8.39          1.89        28.32 o                         
  17   0   5          5.95          8.49        31.10 o                         
  18   0   5          8.76         47.90        55.73 o                         
 -19   1   5         58.31         18.52        58.11 o                         
 -18   1   5          0.29        -56.69        56.69 o                         
 -17   1   5         53.40         19.43        39.78 o                         
 -16   1   5         89.57         88.92        48.14 o                         
 -15   1   5         41.37         19.82        42.93 o                         
 -14   1   5          8.17         -7.08        40.61 o                         
 -13   1   5        204.15        184.58        42.83 o                         
 -12   1   5         76.77         71.48        36.08 o                         
 -11   1   5        289.04        263.15        30.13 o                         
 -10   1   5       1798.61       1718.78        59.82 o                         
  -9   1   5        246.57        222.19        65.30 o                         
  -8   1   5        165.21        123.86        24.17 o                         
  -7   1   5         41.91         37.36        27.74 o                         
  -6   1   5         81.92         95.38        27.60 o                         
  -5   1   5        131.41        147.40        39.57 o                         
  -4   1   5        374.12        381.73        20.16 o                         
  -3   1   5        715.32        661.11        22.82 o                         
  -2   1   5      31611.17      29204.33       488.00 o                         
  -1   1   5        148.01        143.92        15.50 o                         
   0   1   5        643.17        742.37        23.14 o                         
   1   1   5        542.59        493.32        41.58 o                         
   2   1   5         81.09         93.43         8.24 o                         
   3   1   5       1337.92       1271.88        19.55 o                         
   4   1   5       3157.11       3012.45        31.70 o                         
   5   1   5       1345.23       1424.03        29.36 o                         
   6   1   5        759.78        752.66        27.39 o                         
   7   1   5       1508.15       1634.32        32.72 o                         
   8   1   5       2081.47       2189.23        45.29 o                         
   9   1   5        235.68        231.33        25.15 o                         
  10   1   5        101.41        110.64        22.89 o                         
  11   1   5         29.52         57.31        24.77 o                         
  12   1   5        511.76        615.89        49.73 o                         
  13   1   5        188.90        171.75        33.38 o                         
  14   1   5         28.06         36.10        77.89 o                         
  15   1   5        160.13        198.70        39.87 o                         
  16   1   5         14.62         -0.48        35.98 o                         
  17   1   5         45.03         67.31        45.27 o                         
  18   1   5          2.02        128.55        47.14 o                         
 -19   2   5         10.39        -39.52        65.00 o                         
 -18   2   5         52.42        114.02        44.26 o                         
 -17   2   5         10.52         33.96        51.64 o                         
 -16   2   5        127.00        165.23        50.12 o                         
 -15   2   5         21.63         32.15        33.89 o                         
 -14   2   5         26.52         47.40        35.13 o                         
 -13   2   5         31.78         71.12        40.59 o                         
 -12   2   5         42.63         17.87        33.69 o                         
 -11   2   5         17.65         56.30        44.83 o                         
 -10   2   5        132.66        130.76        34.08 o                         
  -9   2   5        334.01        310.03        36.08 o                         
  -8   2   5        229.23        263.52        33.10 o                         
  -7   2   5         78.01         96.32        22.08 o                         
  -6   2   5        114.70         87.44        21.01 o                         
  -5   2   5         31.39         15.54        30.82 o                         
  -4   2   5         14.30          9.75        17.20 o                         
  -3   2   5        414.65        353.30        24.34 o                         
  -2   2   5        781.44        754.51        32.81 o                         
  -1   2   5        298.14        252.70        23.95 o                         
   0   2   5          3.26         27.80        16.95 o                         
   1   2   5         91.11         88.56        16.86 o                         
   2   2   5         48.57         43.00        19.70 o                         
   3   2   5        375.60        358.56        20.59 o                         
   4   2   5        533.64        530.51        22.74 o                         
   5   2   5        710.10        808.33        25.39 o                         
   6   2   5        143.58        139.00        15.59 o                         
   7   2   5         56.14         81.72        16.54 o                         
   8   2   5         12.22         -2.52        20.93 o                         
   9   2   5        612.16        660.98        31.22 o                         
  10   2   5        317.24        303.57        62.79 o                         
  11   2   5        123.17        188.62        27.18 o                         
  12   2   5        244.49        252.44        34.57 o                         
  13   2   5         13.87         41.12        29.87 o                         
  14   2   5         12.58         32.05        32.56 o                         
  15   2   5         15.38         -0.26        33.57 o                         
  16   2   5          9.01         73.47        44.61 o                         
  17   2   5          4.88        -13.60        41.06 o                         
  18   2   5         13.79         -1.85        44.74 o                         
 -19   3   5          0.97        -49.79        74.05 o                         
 -18   3   5          0.86          1.29        60.31 o                         
 -17   3   5         35.64         13.45        50.73 o                         
 -16   3   5        215.12        306.62        58.36 o                         
 -15   3   5         13.21        -16.16        33.42 o                         
 -14   3   5         34.63         24.32        43.16 o                         
 -13   3   5        187.61        175.12        46.79 o                         
 -12   3   5        332.48        296.03        47.27 o                         
 -11   3   5        664.81        658.29        40.28 o                         
 -10   3   5        158.64        156.37        23.92 o                         
  -9   3   5       2356.05       2332.84        59.34 o                         
  -8   3   5       2269.34       2384.17        67.76 o                         
  -7   3   5        593.33        626.41        37.80 o                         
  -6   3   5       1828.47       2071.86        99.11 o                         
  -5   3   5        181.86        183.45        36.28 o                         
  -4   3   5         51.46         60.77        20.14 o                         
  -3   3   5         20.08         36.34        29.04 o                         
  -2   3   5       1784.45       1838.49        57.18 o                         
  -1   3   5         58.68         46.99        24.76 o                         
   0   3   5        172.26        168.30        24.50 o                         
   1   3   5         35.70         35.64        21.04 o                         
   2   3   5        159.20        183.23        22.49 o                         
   3   3   5        413.50        425.08        28.80 o                         
   4   3   5        174.67        180.86        25.10 o                         
   5   3   5        178.55        143.32        21.61 o                         
   6   3   5       1201.48       1187.78        41.35 o                         
   7   3   5         44.80         73.93        18.09 o                         
   8   3   5       1614.53       1678.30        55.99 o                         
   9   3   5        226.61        255.29        53.38 o                         
  10   3   5        136.56        144.10        31.88 o                         
  11   3   5         91.11        102.89        48.04 o                         
  12   3   5        515.91        565.57        36.16 o                         
  13   3   5          7.44         42.25        27.65 o                         
  14   3   5        111.88         96.31        31.35 o                         
  15   3   5         14.58         19.31        32.47 o                         
  16   3   5        151.64         91.33        37.64 o                         
  17   3   5         92.31        122.43        40.71 o                         
 -18   4   5         47.94         13.92        70.55 o                         
 -17   4   5         46.51        -74.04       103.28 o                         
 -16   4   5         72.37        147.40        56.61 o                         
 -15   4   5         96.35         67.02        75.86 o                         
 -14   4   5         13.56         16.10        55.04 o                         
 -13   4   5        308.78        253.22        49.12 o                         
 -12   4   5        560.05        559.91        44.35 o                         
 -11   4   5        162.05        184.10        28.90 o                         
 -10   4   5         86.93        117.53        23.90 o                         
  -9   4   5        225.98        289.77        32.57 o                         
  -8   4   5        689.17        806.60        42.94 o                         
  -7   4   5        404.29        347.49        46.38 o                         
  -6   4   5        100.97        141.68        38.12 o                         
  -5   4   5         29.64         28.35        32.68 o                         
  -4   4   5         63.35         39.76        28.08 o                         
  -3   4   5        226.97        177.63        33.51 o                         
  -2   4   5          9.19        -29.24        29.24 o                         
  -1   4   5        371.51        378.51        31.83 o                         
   0   4   5       1334.68       1349.48        37.30 o                         
   1   4   5       1355.45       1659.00        74.57 o                         
   2   4   5       2223.18       2532.64        55.68 o                         
   3   4   5        709.44        743.62        36.96 o                         
   4   4   5       1375.38       1582.15        43.85 o                         
   5   4   5        218.95        223.82        29.90 o                         
   6   4   5        496.53        519.35        31.21 o                         
   7   4   5          9.05          7.47        27.81 o                         
   8   4   5         13.65         -2.58        20.81 o                         
   9   4   5        121.83        113.21        24.50 o                         
  10   4   5         24.23         27.35        23.53 o                         
  11   4   5       1127.81       1251.28        45.63 o                         
  12   4   5        112.63        103.59        28.73 o                         
  13   4   5          0.07         29.73        28.26 o                         
  14   4   5         44.15         45.12        47.64 o                         
  15   4   5          6.01          2.77        32.11 o                         
  16   4   5          8.00         70.23        36.02 o                         
  17   4   5          5.16         -0.79        45.52 o                         
 -17   5   5          5.37         93.80        54.99 o                         
 -16   5   5         38.35         86.37        42.87 o                         
 -15   5   5         21.98         26.28        45.41 o                         
 -14   5   5        205.77        159.17        47.58 o                         
 -13   5   5        123.08        116.86        45.44 o                         
 -12   5   5         50.29         31.13        65.84 o                         
 -11   5   5         99.26        149.59        40.76 o                         
 -10   5   5        753.64        839.91        67.40 o                         
  -9   5   5         51.48         22.71        14.73 o                         
  -8   5   5        215.55        151.76        35.18 o                         
  -7   5   5        156.77        171.81        42.52 o                         
  -6   5   5         95.06        103.17        27.54 o                         
  -5   5   5         21.28         39.33        36.85 o                         
  -4   5   5         92.79        102.12        36.00 o                         
  -3   5   5         71.21         44.33        38.34 o                         
  -2   5   5        346.69        387.65        39.97 o                         
  -1   5   5        789.33        820.69        40.68 o                         
   0   5   5         82.46        111.45        25.95 o                         
   1   5   5        161.24        205.44        30.42 o                         
   2   5   5        438.22        469.53        34.17 o                         
   3   5   5        262.86        244.34        33.20 o                         
   4   5   5        267.98        235.82        74.90 o                         
   5   5   5         44.29         65.47        46.18 o                         
   6   5   5         46.70         60.90        23.60 o                         
   7   5   5        159.02        177.24        30.91 o                         
   8   5   5        570.80        658.29        44.39 o                         
   9   5   5        611.93        671.03        42.92 o                         
  10   5   5        293.88        303.97        30.62 o                         
  11   5   5        158.13        177.99        34.57 o                         
  12   5   5         20.07         21.52        29.11 o                         
  13   5   5         45.46         29.66        34.85 o                         
  14   5   5         10.36         -1.49        31.39 o                         
  15   5   5          3.51         18.33        47.56 o                         
  16   5   5         10.84        -36.77        36.77 o                         
 -17   6   5          6.65         29.86        53.90 o                         
 -16   6   5          4.15         32.69        49.88 o                         
 -15   6   5         77.24        130.89        65.43 o                         
 -14   6   5         41.79         -7.92        78.94 o                         
 -13   6   5        119.42        102.04        43.79 o                         
 -12   6   5         15.91         44.67        41.43 o                         
 -11   6   5        166.65        161.13        45.77 o                         
 -10   6   5         64.48         42.15        30.28 o                         
  -9   6   5        154.00        108.26        26.64 o                         
  -8   6   5        120.11         70.50        31.12 o                         
  -7   6   5        148.03        148.48        28.76 o                         
  -6   6   5         35.49         73.80        42.52 o                         
  -5   6   5        179.60         99.80        44.56 o                         
  -4   6   5        309.29        290.33        46.21 o                         
  -3   6   5        159.83        142.08        30.94 o                         
  -2   6   5         94.17         22.87        37.31 o                         
  -1   6   5        243.41        192.69        83.47 o                         
   0   6   5        267.61        263.78        37.15 o                         
   1   6   5        798.62        886.76        37.72 o                         
   2   6   5         33.85         24.64        31.28 o                         
   3   6   5        413.47        457.90        45.39 o                         
   4   6   5        139.92        124.25        50.38 o                         
   5   6   5        152.43        156.71        48.99 o                         
   6   6   5         79.46         -4.04        38.37 o                         
   7   6   5         91.95        126.96        28.84 o                         
   8   6   5         48.44          2.32        60.75 o                         
   9   6   5        263.76        261.27        40.99 o                         
  10   6   5         27.50         15.54        25.05 o                         
  11   6   5         55.02         43.64        28.57 o                         
  12   6   5         21.10         29.37        32.87 o                         
  13   6   5          0.17         14.55        34.95 o                         
  14   6   5         20.28        -20.65        36.29 o                         
  15   6   5         36.73         16.86        42.83 o                         
 -15   7   5         16.43         63.08        53.76 o                         
 -14   7   5          2.18         63.82        75.50 o                         
 -13   7   5          9.40        -45.61        45.61 o                         
 -12   7   5         16.32         57.25        58.18 o                         
 -11   7   5        359.58        232.11       102.14 o                         
 -10   7   5         19.77        -16.17        28.21 o                         
  -9   7   5        247.54        114.23        36.45 o                         
  -8   7   5         11.79         11.91        37.56 o                         
  -7   7   5        143.84         78.44        37.61 o                         
  -6   7   5        287.73        258.70        55.11 o                         
  -5   7   5        322.93        286.00        44.36 o                         
  -4   7   5        308.29        284.62        50.89 o                         
  -3   7   5        124.55        133.17        47.39 o                         
  -2   7   5        133.72        145.74        46.90 o                         
  -1   7   5        133.29         92.70        30.25 o                         
   0   7   5        425.34        356.97        45.48 o                         
   1   7   5         71.97         62.74        38.02 o                         
   2   7   5        108.56        129.49        36.36 o                         
   3   7   5         24.82         39.93        37.16 o                         
   4   7   5         25.21         51.02        36.95 o                         
   5   7   5        199.81        190.16        56.76 o                         
   6   7   5         76.11        102.66        38.67 o                         
   7   7   5         31.62         34.34        37.38 o                         
   8   7   5          5.24        -12.50        30.46 o                         
   9   7   5        147.46        131.70        42.21 o                         
  10   7   5         56.21         45.71        41.44 o                         
  11   7   5         99.10        106.33        44.59 o                         
  12   7   5          6.53         17.54        33.01 o                         
  13   7   5         43.06         -6.53        38.36 o                         
  14   7   5          7.22         22.14        40.86 o                         
 -14   8   5         12.81        -19.92        80.12 o                         
 -13   8   5          1.41        -50.81        50.81 o                         
 -12   8   5         16.39         81.05        42.91 o                         
 -11   8   5          0.80         18.72        29.97 o                         
 -10   8   5         15.24        -21.25        63.92 o                         
  -9   8   5         44.28         76.65        53.26 o                         
  -8   8   5        148.77        174.53        49.00 o                         
  -7   8   5         18.11        -22.06        39.90 o                         
  -6   8   5          4.30        -19.79        41.90 o                         
  -5   8   5         55.40         14.03        54.25 o                         
  -4   8   5        283.21        248.76        57.63 o                         
  -3   8   5        542.42        483.10        63.65 o                         
  -2   8   5        151.42        206.84        42.90 o                         
  -1   8   5        297.39        346.02        49.90 o                         
   0   8   5        114.15        115.79        44.46 o                         
   1   8   5         61.39          1.45        42.55 o                         
   2   8   5         75.95         64.24        33.10 o                         
   3   8   5         53.68         51.23        42.27 o                         
   4   8   5         11.23          1.48        57.37 o                         
   5   8   5          3.90        -41.61        41.61 o                         
   6   8   5        174.87        153.41        48.61 o                         
   7   8   5         55.45         -2.16        45.12 o                         
   8   8   5         42.80         -1.19        42.62 o                         
   9   8   5         13.58          2.01        34.78 o                         
  10   8   5         69.56        -19.98        44.25 o                         
  11   8   5         69.29        110.69        51.32 o                         
  12   8   5         32.60         35.73        38.23 o                         
  13   8   5         16.68         -8.48        53.25 o                         
 -12   9   5          1.43         66.48        62.58 o                         
 -11   9   5          1.56        123.40        72.29 o                         
 -10   9   5          4.99        -12.88        43.32 o                         
  -9   9   5          7.61         65.19        48.93 o                         
  -8   9   5         22.77         72.72        98.28 o                         
  -7   9   5         10.88         26.09        45.20 o                         
  -6   9   5         32.47         51.62        39.12 o                         
  -5   9   5         11.82         22.38       116.97 o                         
  -4   9   5         36.84         65.85        57.27 o                         
  -3   9   5          1.36         93.11        99.70 o                         
  -2   9   5         20.65         -1.99        63.83 o                         
  -1   9   5         24.37         20.91        42.41 o                         
   0   9   5         18.28         25.93        47.23 o                         
   1   9   5         15.49         37.63        48.67 o                         
   2   9   5         44.07         39.45        42.26 o                         
   3   9   5         15.22         59.28        47.38 o                         
   4   9   5          7.72         46.50        47.88 o                         
   5   9   5          3.89         28.57        53.81 o                         
   6   9   5         47.56        -24.50        71.47 o                         
   7   9   5         64.72         53.92        86.86 o                         
   8   9   5         15.25         17.57        48.51 o                         
   9   9   5          7.76        -41.03        87.38 o                         
  10   9   5          5.04         60.37        50.97 o                         
  11   9   5          4.85         27.78        48.42 o                         
  -9  10   5         18.90         32.16        42.91 o                         
  -8  10   5         17.60        -52.52        52.74 o                         
  -7  10   5         10.86        125.90        56.72 o                         
  -6  10   5          0.89        134.10        61.71 o                         
  -5  10   5          2.54        -86.82        86.82 o                         
  -4  10   5          9.16        115.91        76.12 o                         
  -3  10   5         13.88         22.77        59.86 o                         
  -2  10   5         46.01        107.58        78.31 o                         
  -1  10   5        136.84        168.28        57.03 o                         
   0  10   5         17.53         25.41        52.44 o                         
   1  10   5         77.15         11.69        53.45 o                         
   2  10   5         19.43        105.63        57.59 o                         
   3  10   5         74.80         81.93        56.55 o                         
   4  10   5         10.38         75.94        85.75 o                         
   5  10   5          4.66         33.50        41.52 o                         
   6  10   5          5.21         40.73        68.03 o                         
   7  10   5         30.39         34.94        51.57 o                         
   8  10   5         63.43         61.98       103.61 o                         
  -5  11   5          4.70         85.97        45.83 o                         
  -4  11   5          2.19         15.24        51.34 o                         
  -3  11   5          4.27        -14.90        54.10 o                         
  -2  11   5          6.19         76.08        60.94 o                         
  -1  11   5          5.71         26.97        63.27 o                         
   0  11   5          8.09         93.43        50.27 o                         
   1  11   5          8.45         35.06        69.90 o                         
   2  11   5          0.25        -73.08       109.34 o                         
   3  11   5          0.55         -8.19       108.27 o                         
   4  11   5          6.93        105.50        59.78 o                         
  -4 -11   6          5.82          1.10        66.32 o                         
  -3 -11   6         18.90         67.63        88.42 o                         
  -2 -11   6          7.24        -26.73        87.97 o                         
  -1 -11   6          3.08        -12.04        87.97 o                         
   0 -11   6         24.01         -8.85       208.36 o                         
   1 -11   6          7.15        -20.79        70.87 o                         
   2 -11   6         14.53         95.41        97.66 o                         
   3 -11   6          5.62         65.89        67.02 o                         
  -9 -10   6          0.15       -113.20       113.20 o                         
  -8 -10   6          4.63        116.52       109.45 o                         
  -7 -10   6          8.22         18.79       106.52 o                         
  -6 -10   6          0.82        -29.99        65.51 o                         
  -5 -10   6          5.31        -52.98        64.76 o                         
  -4 -10   6         12.66         50.52        64.31 o                         
  -3 -10   6          4.62         -8.18        63.63 o                         
  -2 -10   6          9.52         15.24       102.49 o                         
  -1 -10   6         16.61        -39.81        79.22 o                         
   0 -10   6          3.63         48.86        76.61 o                         
   1 -10   6          4.28        -68.55        94.65 o                         
   2 -10   6          0.08        149.24        80.41 o                         
   3 -10   6          5.80        114.07        75.53 o                         
   4 -10   6         26.85         -7.66        61.84 o                         
   5 -10   6         23.76         87.60        63.59 o                         
   6 -10   6          2.25        -97.46       116.14 o                         
   7 -10   6         14.48        -19.82        74.51 o                         
 -12  -9   6          6.14       -102.81       110.12 o                         
 -11  -9   6         11.36         21.00       114.91 o                         
 -10  -9   6          2.57        -68.43        68.43 o                         
  -9  -9   6         24.50        122.60       100.32 o                         
  -8  -9   6         17.75        -33.25        99.99 o                         
  -7  -9   6         66.36          0.66        98.01 o                         
  -6  -9   6         77.36         73.56        96.17 o                         
  -5  -9   6        134.76        205.30        64.91 o                         
  -4  -9   6        105.11         94.88        67.41 o                         
  -3  -9   6         85.82         33.07        71.44 o                         
  -2  -9   6         74.69        171.96        73.59 o                         
  -1  -9   6         81.80         18.88        69.96 o                         
   0  -9   6         47.15          3.78        69.33 o                         
   1  -9   6        107.04         87.54        72.29 o                         
   2  -9   6        103.53        161.99        69.53 o                         
   3  -9   6         71.41         45.84        55.73 o                         
   4  -9   6         44.85         -4.56        70.21 o                         
   5  -9   6         11.92        100.40        75.87 o                         
   6  -9   6         15.38         17.00        76.39 o                         
   7  -9   6         61.99         36.87        66.76 o                         
   8  -9   6          6.70         61.93       100.55 o                         
   9  -9   6          2.64        169.45       108.59 o                         
  10  -9   6         20.80        -17.83       104.13 o                         
 -14  -8   6         11.87        -57.79        67.91 o                         
 -13  -8   6          3.70         47.71       101.67 o                         
 -12  -8   6         91.06        120.80       104.64 o                         
 -11  -8   6          5.40         44.71        92.27 o                         
 -10  -8   6          2.03         17.00        88.94 o                         
  -9  -8   6          7.73        103.19        88.29 o                         
  -8  -8   6        144.18        101.92        87.29 o                         
  -7  -8   6          7.43        131.26        77.71 o                         
  -6  -8   6         20.43         74.22        52.26 o                         
  -5  -8   6          1.87         -1.55        50.07 o                         
  -4  -8   6         26.64        -11.83        48.81 o                         
  -3  -8   6         45.17         96.42        45.18 o                         
  -2  -8   6        176.88        209.14        65.47 o                         
  -1  -8   6        184.06        219.45        66.40 o                         
   0  -8   6         65.84        122.35        61.17 o                         
   1  -8   6        373.98        319.66        73.82 o                         
   2  -8   6        228.59        260.25        67.50 o                         
   3  -8   6         34.84         10.02        58.66 o                         
   4  -8   6          1.69         -6.10        59.60 o                         
   5  -8   6         58.50        142.45        92.26 o                         
   6  -8   6        100.88         52.86        65.72 o                         
   7  -8   6         13.45         68.49        92.78 o                         
   8  -8   6          4.60        -51.08        87.26 o                         
   9  -8   6         20.67        -90.78        93.35 o                         
  10  -8   6          9.96        -13.21        58.74 o                         
  11  -8   6         24.86         -9.68        93.64 o                         
  12  -8   6          3.69         63.89        98.87 o                         
 -15  -7   6          4.82        -38.11        64.80 o                         
 -14  -7   6         49.25        218.81        96.92 o                         
 -13  -7   6         14.23        -57.01        88.05 o                         
 -12  -7   6         26.37        153.95        88.10 o                         
 -11  -7   6        133.01        105.06        59.05 o                         
 -10  -7   6         16.81        -12.42        76.84 o                         
  -9  -7   6         15.69          6.45        49.21 o                         
  -8  -7   6        171.33        198.84        83.01 o                         
  -7  -7   6        248.77        320.02        79.81 o                         
  -6  -7   6        171.62        255.26        78.12 o                         
  -5  -7   6        315.07        304.96        79.26 o                         
  -4  -7   6        209.11        207.80       117.71 o                         
  -3  -7   6        370.82        310.36        58.94 o                         
  -2  -7   6        259.08        280.03        57.51 o                         
  -1  -7   6        110.04         81.66        51.38 o                         
   0  -7   6         57.69         54.87        40.18 o                         
   1  -7   6         57.31         81.68        69.75 o                         
   2  -7   6         51.15         14.53        50.26 o                         
   3  -7   6        178.86        217.34        57.05 o                         
   4  -7   6         55.48         76.95        51.90 o                         
   5  -7   6         28.29         58.14        54.12 o                         
   6  -7   6         24.11         47.71        55.33 o                         
   7  -7   6        162.61        106.22        79.54 o                         
   8  -7   6         32.32         28.34        46.98 o                         
   9  -7   6        105.95         41.88        82.21 o                         
  10  -7   6          1.55         43.71        77.26 o                         
  11  -7   6         12.73        124.74        80.80 o                         
  12  -7   6          3.15         33.35        83.77 o                         
  13  -7   6         41.19         67.05        92.44 o                         
  14  -7   6          0.71        101.43        95.11 o                         
 -16  -6   6          3.23        115.22        95.37 o                         
 -15  -6   6         22.20         72.92        98.12 o                         
 -14  -6   6          4.21         89.70        84.40 o                         
 -13  -6   6          6.65        -18.45        87.33 o                         
 -12  -6   6         79.88        -25.55        82.12 o                         
 -11  -6   6        317.07        255.36        58.93 o                         
 -10  -6   6         62.98         77.51        70.59 o                         
  -9  -6   6         35.82         15.28        44.19 o                         
  -8  -6   6        383.56        373.59        76.55 o                         
  -7  -6   6          7.13         75.14        61.44 o                         
  -6  -6   6         42.82         24.75        58.84 o                         
  -5  -6   6        173.11        175.79        61.54 o                         
  -4  -6   6         19.42          8.60        43.00 o                         
  -3  -6   6         48.25         36.79        97.97 o                         
  -2  -6   6        506.74        597.39        77.30 o                         
  -1  -6   6        786.22        811.64        60.94 o                         
   0  -6   6        212.68        243.06        49.61 o                         
   1  -6   6        455.99        318.51        71.07 o                         
   2  -6   6         21.65         22.89        40.43 o                         
   3  -6   6         27.67         62.62        43.31 o                         
   4  -6   6         27.33         14.48        42.36 o                         
   5  -6   6         54.04         60.63        44.05 o                         
   6  -6   6         42.25        -10.61        62.69 o                         
   7  -6   6         11.48         13.45        65.35 o                         
   8  -6   6         65.21         55.25        66.69 o                         
   9  -6   6        100.27         12.34        37.77 o                         
  10  -6   6         55.63          2.90        37.41 o                         
  11  -6   6          8.09         49.55        38.63 o                         
  12  -6   6        108.11        143.02        55.98 o                         
  13  -6   6         39.50          6.84        54.47 o                         
  14  -6   6         16.33         24.49        55.81 o                         
  15  -6   6          0.19         88.26        58.03 o                         
 -17  -5   6         41.50        -96.29        96.29 o                         
 -16  -5   6         17.57         48.71        88.85 o                         
 -15  -5   6         51.33         55.00        81.11 o                         
 -14  -5   6         51.35        111.94        80.29 o                         
 -13  -5   6          8.59         50.94        72.06 o                         
 -12  -5   6         14.82         85.65        70.71 o                         
 -11  -5   6         15.91         30.44        41.65 o                         
 -10  -5   6        128.57         96.60        66.97 o                         
  -9  -5   6        356.75        382.05        74.95 o                         
  -8  -5   6         12.49         26.48        56.03 o                         
  -7  -5   6        201.57        188.13        39.70 o                         
  -6  -5   6       1077.73       1084.79        82.98 o                         
  -5  -5   6          6.00        -20.20        47.01 o                         
  -4  -5   6         99.71        159.08        49.83 o                         
  -3  -5   6         38.95         62.16        38.93 o                         
  -2  -5   6        524.52        549.22        48.70 o                         
  -1  -5   6        135.12         88.06        38.68 o                         
   0  -5   6         13.39         57.55        28.92 o                         
   1  -5   6        443.24        419.00        52.13 o                         
   2  -5   6         27.80         33.63        44.88 o                         
   3  -5   6         51.73         60.88        35.46 o                         
   4  -5   6         30.71         -6.14        36.49 o                         
   5  -5   6          2.16         11.11        27.32 o                         
   6  -5   6         34.89        -39.56        39.56 o                         
   7  -5   6        313.05        330.19        47.15 o                         
   8  -5   6        110.39        112.81        45.06 o                         
   9  -5   6        309.69        317.47        50.28 o                         
  10  -5   6        403.26        371.47        53.04 o                         
  11  -5   6        182.97        185.08        51.18 o                         
  12  -5   6          3.60          8.09        48.60 o                         
  13  -5   6         81.74         95.72        51.04 o                         
  14  -5   6          0.74         77.10        51.57 o                         
  15  -5   6         15.71         43.03       103.76 o                         
  16  -5   6         23.63         72.85        64.61 o                         
 -18  -4   6         25.36         39.08        93.62 o                         
 -17  -4   6         53.05        -90.72        90.72 o                         
 -16  -4   6         41.12          3.68        81.97 o                         
 -15  -4   6         27.06          6.13        75.71 o                         
 -14  -4   6        101.87        144.90        76.41 o                         
 -13  -4   6        280.38        197.10        77.38 o                         
 -12  -4   6        949.89        902.84        96.72 o                         
 -11  -4   6         51.29         49.90        62.52 o                         
 -10  -4   6        124.86         61.59        59.81 o                         
  -9  -4   6        901.70        880.22        80.36 o                         
  -8  -4   6        740.46        756.05        73.29 o                         
  -7  -4   6         86.41        125.70        50.46 o                         
  -6  -4   6         35.11         51.30        45.41 o                         
  -5  -4   6        516.01        562.47        57.92 o                         
  -4  -4   6         44.51         95.92        42.09 o                         
  -3  -4   6         55.97         49.94        21.60 o                         
  -2  -4   6        880.56        867.75        48.27 o                         
  -1  -4   6       3038.36       3051.92        81.12 o                         
   0  -4   6         85.91        108.67        31.79 o                         
   1  -4   6         40.99         59.35        30.20 o                         
   2  -4   6        513.01        492.15        36.75 o                         
   3  -4   6        777.88        845.44        46.13 o                         
   4  -4   6        384.49        367.78        45.56 o                         
   5  -4   6       1236.55       1309.18        57.36 o                         
   6  -4   6         64.00         17.12        34.71 o                         
   7  -4   6       1368.50       1296.34        80.27 o                         
   8  -4   6        115.98         80.82        38.93 o                         
   9  -4   6        213.67        177.96        42.27 o                         
  10  -4   6        246.89        237.01        45.31 o                         
  11  -4   6        524.88        586.81        55.19 o                         
  12  -4   6         75.74        155.48        66.55 o                         
  13  -4   6        107.86        114.23        54.44 o                         
  14  -4   6         17.27          4.77        54.65 o                         
  15  -4   6          2.69         15.06        57.86 o                         
  16  -4   6          7.38         30.43        52.21 o                         
 -19  -3   6         20.24         74.43        97.73 o                         
 -18  -3   6         38.20        -86.54        86.54 o                         
 -17  -3   6          7.52        -80.82        80.82 o                         
 -16  -3   6         62.46        104.51        83.93 o                         
 -15  -3   6          5.53         51.87        69.18 o                         
 -14  -3   6        253.23        167.32        78.37 o                         
 -13  -3   6          3.72         17.90        41.26 o                         
 -12  -3   6         38.14         67.60        39.74 o                         
 -11  -3   6        288.48        256.11        43.39 o                         
 -10  -3   6        637.78        524.82        70.16 o                         
  -9  -3   6        158.60         84.77        52.81 o                         
  -8  -3   6        354.89        298.54        53.38 o                         
  -7  -3   6         53.71         38.45        42.61 o                         
  -6  -3   6        778.89        733.41        40.15 o                         
  -5  -3   6         19.06         -8.37        37.94 o                         
  -4  -3   6         60.12         75.68        23.96 o                         
  -3  -3   6        428.52        488.44        45.94 o                         
  -2  -3   6        173.64        285.49        69.24 o                         
  -1  -3   6       1691.11       1633.91        50.73 o                         
   0  -3   6       1028.11        937.98        47.46 o                         
   1  -3   6        368.15        342.11        27.00 o                         
   2  -3   6        712.45        775.85        35.76 o                         
   3  -3   6        525.04        599.86        29.73 o                         
   4  -3   6       1053.80       1025.01        59.81 o                         
   5  -3   6        452.02        512.01        38.26 o                         
   6  -3   6         73.28        108.37        36.91 o                         
   7  -3   6         33.20          2.13        29.05 o                         
   8  -3   6        201.91        195.19        36.66 o                         
   9  -3   6          4.44        -33.18        33.18 o                         
  10  -3   6         79.71         98.63        37.14 o                         
  11  -3   6        741.14        773.55       205.13 o                         
  12  -3   6          5.24          7.04        38.68 o                         
  13  -3   6         29.86         46.72        47.21 o                         
  14  -3   6         32.69        -18.00        44.62 o                         
  15  -3   6         47.65         39.46        72.11 o                         
  16  -3   6         27.98        -16.37        52.03 o                         
  17  -3   6         25.06         38.29        57.69 o                         
 -19  -2   6          1.34         39.32        90.21 o                         
 -18  -2   6         15.35         29.88        53.59 o                         
 -17  -2   6         45.79         10.53        79.72 o                         
 -16  -2   6         58.24         79.41        72.92 o                         
 -15  -2   6          6.02          1.91        42.53 o                         
 -14  -2   6        364.06        283.86        79.01 o                         
 -13  -2   6        202.99        182.26        67.58 o                         
 -12  -2   6        240.36        167.83        64.40 o                         
 -11  -2   6        164.15        195.62        60.10 o                         
 -10  -2   6       1014.79       1062.24        77.76 o                         
  -9  -2   6       1474.24       1509.62        83.10 o                         
  -8  -2   6        142.99        136.04        46.89 o                         
  -7  -2   6        998.68       1036.34        62.48 o                         
  -6  -2   6        540.42        471.77        48.83 o                         
  -5  -2   6        289.27        273.90        43.31 o                         
  -4  -2   6        706.64        701.66        49.51 o                         
  -3  -2   6        506.65        568.60        27.89 o                         
  -2  -2   6        803.65        791.71        42.25 o                         
  -1  -2   6        885.34        764.05        33.63 o                         
   0  -2   6        377.60        368.04        26.52 o                         
   1  -2   6         14.34         32.45        21.21 o                         
   2  -2   6        329.60        379.80        27.86 o                         
   3  -2   6       1344.40       1392.02        46.69 o                         
   4  -2   6        106.62        106.82        26.08 o                         
   5  -2   6        386.24        426.31        93.81 o                         
   6  -2   6       1353.70       1331.66        46.02 o                         
   7  -2   6       1494.54       1607.90        57.78 o                         
   8  -2   6        491.42        487.71        39.94 o                         
   9  -2   6         43.21         19.07        74.38 o                         
  10  -2   6        202.01        197.36        36.27 o                         
  11  -2   6        637.38        737.78        48.51 o                         
  12  -2   6        380.69        377.03       122.39 o                         
  13  -2   6        119.57         82.80        47.28 o                         
  14  -2   6         53.74         31.17        44.96 o                         
  15  -2   6          4.85         43.15        51.31 o                         
  16  -2   6          4.10        -23.57        86.00 o                         
  17  -2   6         14.07         -7.22        58.48 o                         
 -19  -1   6        161.28        397.28        97.48 o                         
 -18  -1   6         59.89         36.94        51.87 o                         
 -17  -1   6         15.85         24.22        33.79 o                         
 -16  -1   6         15.84        -10.72        25.51 o                         
 -15  -1   6         22.79         -5.80        35.46 o                         
 -14  -1   6          1.67          4.08        33.27 o                         
 -13  -1   6         48.86         61.73        31.77 o                         
 -12  -1   6         27.17         52.67        44.74 o                         
 -11  -1   6         61.37         59.01        35.60 o                         
 -10  -1   6         93.53         82.07        34.98 o                         
  -9  -1   6         57.22         73.95        15.81 o                         
  -8  -1   6         62.82         65.68        29.46 o                         
  -7  -1   6        118.48        102.34        27.77 o                         
  -6  -1   6       1180.33       1067.97        66.97 o                         
  -5  -1   6       1875.07       1871.45        39.07 o                         
  -4  -1   6       1806.55       1705.91        41.35 o                         
  -3  -1   6       1343.60       1242.32        50.05 o                         
  -2  -1   6        567.12        533.42        30.55 o                         
  -1  -1   6        269.25        274.66        25.50 o                         
   0  -1   6          4.17         -0.18        13.98 o                         
   1  -1   6         50.16         50.34        16.57 o                         
   2  -1   6        185.14        184.80        27.96 o                         
   3  -1   6         76.59         93.20        21.20 o                         
   4  -1   6          9.30          8.69        20.00 o                         
   5  -1   6         31.16         41.85        23.81 o                         
   6  -1   6        691.64        697.94        35.78 o                         
   7  -1   6        488.88        500.68        35.80 o                         
   8  -1   6        470.97        533.53       134.28 o                         
   9  -1   6          2.85         -0.14        52.83 o                         
  10  -1   6        445.44        499.46        39.03 o                         
  11  -1   6        183.48        211.98        37.52 o                         
  12  -1   6        469.28        515.81       121.21 o                         
  13  -1   6          8.57         10.69        37.75 o                         
  14  -1   6         11.40        -16.37        72.92 o                         
  15  -1   6         68.93        119.05        59.02 o                         
  16  -1   6        151.92        124.22        53.04 o                         
  17  -1   6         81.60         97.05        57.12 o                         
  18  -1   6         39.62         27.37        74.51 o                         
 -19   0   6        158.04        167.78        67.56 o                         
 -18   0   6          7.48         69.24        80.68 o                         
 -17   0   6        153.22        169.96        44.53 o                         
 -16   0   6         20.69         11.62        47.33 o                         
 -15   0   6         20.25        -24.45        45.43 o                         
 -14   0   6        102.21         86.61        70.92 o                         
 -13   0   6          5.33         26.27        53.44 o                         
 -12   0   6        453.72        489.40        47.37 o                         
 -11   0   6       1292.39       1350.39        57.61 o                         
 -10   0   6       1288.67       1294.10        55.64 o                         
  -9   0   6        288.07        336.43        42.39 o                         
  -8   0   6       1116.84       1142.34        37.26 o                         
  -7   0   6         31.20         40.03        13.00 o                         
  -6   0   6       5793.27       5689.74       103.93 o                         
  -5   0   6         28.79         27.82        16.87 o                         
  -4   0   6       3132.77       3224.10        51.80 o                         
  -3   0   6       7252.08       7393.80        86.07 o                         
  -2   0   6      11377.63      10258.96       116.44 o                         
  -1   0   6       1423.59       1442.84        23.37 o                         
   0   0   6       6802.22       6524.88        88.30 o                         
   1   0   6         91.80         90.68         9.22 o                         
   2   0   6        986.23        876.45        83.12 o                         
   3   0   6       1875.58       1804.04        81.83 o                         
   4   0   6        371.58        345.48        10.71 o                         
   5   0   6       8885.01       9736.14       119.61 o                         
   6   0   6        209.71        236.90        22.30 o                         
   7   0   6        366.00        439.55        18.73 o                         
   8   0   6         79.30        125.87        27.06 o                         
   9   0   6        461.33        474.23        26.17 o                         
  10   0   6        121.71        139.61        23.53 o                         
  11   0   6        569.97        718.63       123.99 o                         
  12   0   6         38.92         31.56        25.16 o                         
  13   0   6         84.82         97.69        32.18 o                         
  14   0   6        733.34        726.58        44.11 o                         
  15   0   6        124.04        107.05        28.41 o                         
  16   0   6         20.08          2.70        26.70 o                         
  17   0   6         81.04        149.68        56.74 o                         
  18   0   6        148.07        116.47       128.26 o                         
 -19   1   6        161.17        174.27       140.14 o                         
 -18   1   6         59.92         69.52        84.46 o                         
 -17   1   6         15.88         88.55       107.13 o                         
 -16   1   6         15.87         67.80        47.90 o                         
 -15   1   6         22.75         21.45        34.01 o                         
 -14   1   6          1.65         28.28        31.42 o                         
 -13   1   6         48.82         34.45        40.34 o                         
 -12   1   6         27.11         23.59        36.56 o                         
 -11   1   6         61.52         45.67        29.20 o                         
 -10   1   6         93.50        123.63        33.51 o                         
  -9   1   6         57.10         85.38        24.29 o                         
  -8   1   6         62.88         43.58        29.12 o                         
  -7   1   6        118.48        160.77        27.03 o                         
  -6   1   6       1180.45       1140.83        48.17 o                         
  -5   1   6       1874.74       1880.68        47.20 o                         
  -4   1   6       1806.80       1778.70        32.67 o                         
  -3   1   6       1343.69       1265.03        31.84 o                         
  -2   1   6        567.25        600.74        19.93 o                         
  -1   1   6        269.25        284.42        19.10 o                         
   0   1   6          4.18         -5.32        12.93 o                         
   1   1   6         50.14         30.78        10.67 o                         
   2   1   6        185.15        211.58        17.96 o                         
   3   1   6         76.53         82.63        17.17 o                         
   4   1   6          9.33         10.78         7.26 o                         
   5   1   6         31.29         41.12        11.68 o                         
   6   1   6        692.08        709.61        20.51 o                         
   7   1   6        488.62        530.38        18.59 o                         
   8   1   6        471.21        544.91        27.52 o                         
   9   1   6          2.86         -3.19        28.53 o                         
  10   1   6        445.28        511.49        31.55 o                         
  11   1   6        183.70        171.84        26.05 o                         
  12   1   6        469.21        493.16        34.76 o                         
  13   1   6          8.62          5.50        28.06 o                         
  14   1   6         11.42         -1.91        30.58 o                         
  15   1   6         68.89         62.66        34.38 o                         
  16   1   6        151.98         92.43        61.48 o                         
  17   1   6         81.61        112.80        45.44 o                         
  18   1   6         39.58         80.99        42.88 o                         
 -19   2   6          1.33         54.22        61.73 o                         
 -18   2   6         15.39         87.67        43.29 o                         
 -17   2   6         45.96         66.26        54.59 o                         
 -16   2   6         58.22         22.66        49.29 o                         
 -15   2   6          5.95         24.35        44.51 o                         
 -14   2   6        363.83        356.36        66.42 o                         
 -13   2   6        203.21        253.63        69.11 o                         
 -12   2   6        240.41        267.67        44.85 o                         
 -11   2   6        164.04        197.04        40.15 o                         
 -10   2   6       1015.55       1130.48        54.04 o                         
  -9   2   6       1474.54       1528.70        55.95 o                         
  -8   2   6        143.25        117.00        42.16 o                         
  -7   2   6        999.69       1043.71        43.90 o                         
  -6   2   6        540.90        545.93        81.62 o                         
  -5   2   6        289.54        291.57        14.96 o                         
  -4   2   6        706.56        752.63        24.73 o                         
  -3   2   6        505.16        492.15        47.80 o                         
  -2   2   6        802.51        778.56        31.93 o                         
  -1   2   6        885.87        851.75        30.33 o                         
   0   2   6        379.21        384.28        20.81 o                         
   1   2   6         14.40         30.79        17.10 o                         
   2   2   6        328.79        348.21        19.39 o                         
   3   2   6       1345.92       1478.85        32.88 o                         
   4   2   6        106.64        104.42        17.49 o                         
   5   2   6        386.96        398.88        16.79 o                         
   6   2   6       1356.54       1395.60        25.96 o                         
   7   2   6       1495.30       1568.54        28.62 o                         
   8   2   6        491.14        473.42        23.29 o                         
   9   2   6         43.16         45.76        19.36 o                         
  10   2   6        202.18        196.65        23.68 o                         
  11   2   6        636.76        647.97        36.49 o                         
  12   2   6        380.56        421.38        33.00 o                         
  13   2   6        119.80         73.62        30.73 o                         
  14   2   6         53.75         38.87        32.17 o                         
  15   2   6          4.85        -10.42        33.81 o                         
  16   2   6          4.09        -36.45        43.49 o                         
  17   2   6         14.06          1.54        39.15 o                         
 -19   3   6         20.24         75.45        46.66 o                         
 -18   3   6         38.23        127.65        87.61 o                         
 -17   3   6          7.57         27.51        51.88 o                         
 -16   3   6         62.53        164.82        49.32 o                         
 -15   3   6          5.52        -18.52        47.58 o                         
 -14   3   6        253.35        225.13        40.08 o                         
 -13   3   6          3.67        -31.24        31.24 o                         
 -12   3   6         38.13         47.93        41.30 o                         
 -11   3   6        288.60        239.86        43.49 o                         
 -10   3   6        637.71        590.51        46.13 o                         
  -9   3   6        158.52        134.09        35.20 o                         
  -8   3   6        354.87        322.08        44.21 o                         
  -7   3   6         53.57         43.70        50.03 o                         
  -6   3   6        778.88        753.36        47.32 o                         
  -5   3   6         19.06          8.03        66.15 o                         
  -4   3   6         59.98         15.16        30.48 o                         
  -3   3   6        428.18        533.04        38.67 o                         
  -2   3   6        173.57        214.69        27.66 o                         
  -1   3   6       1691.94       1706.14        43.45 o                         
   0   3   6       1027.53        941.52        30.54 o                         
   1   3   6        367.83        390.65        22.52 o                         
   2   3   6        712.64        795.23        27.76 o                         
   3   3   6        525.01        574.70        25.19 o                         
   4   3   6       1053.28       1224.79        32.19 o                         
   5   3   6        452.66        478.68        25.02 o                         
   6   3   6         73.19        100.82        25.05 o                         
   7   3   6         33.24          6.19        18.38 o                         
   8   3   6        201.98        228.87        21.75 o                         
   9   3   6          4.47          0.05        21.26 o                         
  10   3   6         79.76         68.77        21.44 o                         
  11   3   6        740.87        835.72        51.98 o                         
  12   3   6          5.20         11.92        24.45 o                         
  13   3   6         29.83         10.09        25.57 o                         
  14   3   6         32.68         -3.58        28.04 o                         
  15   3   6         47.57         28.39        34.52 o                         
  16   3   6         28.09         22.73        33.78 o                         
  17   3   6         24.97         70.84        36.64 o                         
 -18   4   6         25.37         60.93        47.28 o                         
 -17   4   6         53.02        151.69        46.19 o                         
 -16   4   6         41.23         47.02        54.50 o                         
 -15   4   6         27.03        -51.08        51.08 o                         
 -14   4   6        101.88         97.67        66.69 o                         
 -13   4   6        280.33        204.77        48.61 o                         
 -12   4   6        950.41        959.35        63.63 o                         
 -11   4   6         51.20         52.75        32.78 o                         
 -10   4   6        124.67        140.03        34.88 o                         
  -9   4   6        902.98       1031.67        38.61 o                         
  -8   4   6        741.33        814.87        37.29 o                         
  -7   4   6         86.51         67.59        12.63 o                         
  -6   4   6         35.19         31.74        36.01 o                         
  -5   4   6        516.61        569.10        50.50 o                         
  -4   4   6         44.81         52.33        42.36 o                         
  -3   4   6         55.61         51.60        31.12 o                         
  -2   4   6        880.48        859.63        40.88 o                         
  -1   4   6       3039.92       3101.07        89.01 o                         
   0   4   6         85.87        107.46        24.99 o                         
   1   4   6         41.05         57.34        18.55 o                         
   2   4   6        512.66        508.54        34.47 o                         
   3   4   6        779.17        901.16        44.90 o                         
   4   4   6        383.38        368.49        45.36 o                         
   5   4   6       1236.85       1264.99        37.16 o                         
   6   4   6         63.52         49.54        23.78 o                         
   7   4   6       1367.80       1337.68        47.52 o                         
   8   4   6        115.82        138.44        20.73 o                         
   9   4   6        213.43        187.00        22.74 o                         
  10   4   6        247.28        266.78        34.58 o                         
  11   4   6        524.81        544.57        70.58 o                         
  12   4   6         75.73         50.26        28.83 o                         
  13   4   6        107.95         98.67        33.31 o                         
  14   4   6         17.22         27.61        29.89 o                         
  15   4   6          2.66         37.88        34.33 o                         
  16   4   6          7.37        -10.02        39.48 o                         
 -17   5   6         41.53        -30.53        44.82 o                         
 -16   5   6         17.64         77.05        53.38 o                         
 -15   5   6         51.23         64.55        76.38 o                         
 -14   5   6         51.28         60.08        45.73 o                         
 -13   5   6          8.57         20.69        32.79 o                         
 -12   5   6         14.81          3.00        35.87 o                         
 -11   5   6         15.85         -6.93        30.35 o                         
 -10   5   6        128.43        131.87        30.79 o                         
  -9   5   6        356.62        358.51        40.27 o                         
  -8   5   6         12.49         19.80        13.68 o                         
  -7   5   6        201.58        219.23        39.00 o                         
  -6   5   6       1077.56       1222.61       110.64 o                         
  -5   5   6          5.96         27.96        31.02 o                         
  -4   5   6         99.61        193.93        39.22 o                         
  -3   5   6         39.01         44.20        34.17 o                         
  -2   5   6        524.09        656.10        36.73 o                         
  -1   5   6        135.13        126.02        24.05 o                         
   0   5   6         13.42         21.79        27.14 o                         
   1   5   6        443.34        534.27        32.80 o                         
   2   5   6         27.61         24.06        26.75 o                         
   3   5   6         51.49         31.59        24.15 o                         
   4   5   6         30.61         65.31        43.42 o                         
   5   5   6          2.15          9.36        26.61 o                         
   6   5   6         34.69         -1.59        26.99 o                         
   7   5   6        313.56        274.05        34.24 o                         
   8   5   6        110.20        123.36        31.40 o                         
   9   5   6        310.18        315.24        30.11 o                         
  10   5   6        403.14        379.51        30.33 o                         
  11   5   6        183.06        166.04        29.99 o                         
  12   5   6          3.56         -7.77        27.86 o                         
  13   5   6         81.88         30.55        30.75 o                         
  14   5   6          0.73          6.11        35.20 o                         
  15   5   6         15.69          1.40        32.77 o                         
  16   5   6         23.68          4.59        35.73 o                         
 -16   6   6          3.25         -6.61        51.75 o                         
 -15   6   6         22.17        123.26        55.82 o                         
 -14   6   6          4.20        -38.41        45.87 o                         
 -13   6   6          6.62         96.50        46.58 o                         
 -12   6   6         79.80        121.93        60.17 o                         
 -11   6   6        316.88        306.98        48.32 o                         
 -10   6   6         63.03         26.23        41.46 o                         
  -9   6   6         35.79         45.16        23.69 o                         
  -8   6   6        383.65        289.79        71.78 o                         
  -7   6   6          7.09         17.76        30.17 o                         
  -6   6   6         42.97          8.37        41.95 o                         
  -5   6   6        173.22        135.32        79.90 o                         
  -4   6   6         19.41         -7.43        55.73 o                         
  -3   6   6         48.05         52.92        38.46 o                         
  -2   6   6        506.91        521.60        35.63 o                         
  -1   6   6        786.56        831.29        48.49 o                         
   0   6   6        212.83        256.89        35.65 o                         
   1   6   6        455.95        504.63        39.69 o                         
   2   6   6         21.80        -20.98        30.87 o                         
   3   6   6         27.85         22.10        43.82 o                         
   4   6   6         27.42         24.38        31.32 o                         
   5   6   6         53.88         50.15        31.88 o                         
   6   6   6         42.11         57.32        41.63 o                         
   7   6   6         11.41         27.51        32.90 o                         
   8   6   6         65.18         52.92        39.24 o                         
   9   6   6        100.41        128.74        32.65 o                         
  10   6   6         55.56         53.11        28.36 o                         
  11   6   6          8.11         18.58        28.39 o                         
  12   6   6        108.16        132.25        37.99 o                         
  13   6   6         39.59        -15.02        33.00 o                         
  14   6   6         16.28         49.15        34.81 o                         
  15   6   6          0.19         86.15       111.88 o                         
 -15   7   6          4.82        -27.80        53.68 o                         
 -14   7   6         49.23          7.42        53.50 o                         
 -13   7   6         14.26         33.23        48.29 o                         
 -12   7   6         26.37          5.47        47.18 o                         
 -11   7   6        132.88        119.51        64.02 o                         
 -10   7   6         16.73        -18.00        24.47 o                         
  -9   7   6         15.56         23.01        26.74 o                         
  -8   7   6        171.43        149.30        33.38 o                         
  -7   7   6        248.43        161.80        39.21 o                         
  -6   7   6        171.97        166.62        44.91 o                         
  -5   7   6        314.71        360.97        47.22 o                         
  -4   7   6        208.81        205.66        42.24 o                         
  -3   7   6        370.66        320.10        52.32 o                         
  -2   7   6        258.92        203.58        40.53 o                         
  -1   7   6        110.18         64.54        29.96 o                         
   0   7   6         57.47         48.47        38.23 o                         
   1   7   6         57.19         45.95        54.46 o                         
   2   7   6         50.92         30.76        30.74 o                         
   3   7   6        178.98        142.81        61.67 o                         
   4   7   6         55.66         44.90        30.90 o                         
   5   7   6         28.06         81.66        37.49 o                         
   6   7   6         24.04         13.90        39.04 o                         
   7   7   6        162.68        115.31        40.25 o                         
   8   7   6         32.39         14.53        37.97 o                         
   9   7   6        105.96         89.99        41.16 o                         
  10   7   6          1.55        -19.36        38.17 o                         
  11   7   6         12.76         -5.94        32.66 o                         
  12   7   6          3.13        -11.55        35.21 o                         
  13   7   6         41.04         50.27        47.60 o                         
  14   7   6          0.72        -36.44        38.07 o                         
 -14   8   6         11.86         33.91        83.58 o                         
 -13   8   6          3.69        -32.07        35.80 o                         
 -12   8   6         91.13        129.67        36.72 o                         
 -11   8   6          5.37         12.43        39.39 o                         
 -10   8   6          2.03        -25.69        31.44 o                         
  -9   8   6          7.75         42.37        42.57 o                         
  -8   8   6        144.10         58.50        46.84 o                         
  -7   8   6          7.48         22.02        36.97 o                         
  -6   8   6         20.43         -0.06        54.22 o                         
  -5   8   6          1.88         41.99        49.95 o                         
  -4   8   6         26.60         44.79        48.98 o                         
  -3   8   6         44.92         76.28        50.93 o                         
  -2   8   6        177.08        203.52        44.87 o                         
  -1   8   6        184.17        197.80        37.34 o                         
   0   8   6         65.84         96.78        44.42 o                         
   1   8   6        374.05        398.85        52.40 o                         
   2   8   6        228.47        346.58        88.07 o                         
   3   8   6         34.88         21.26        31.03 o                         
   4   8   6          1.67        -26.01        41.51 o                         
   5   8   6         58.42         46.71        43.24 o                         
   6   8   6        100.98         84.23        33.79 o                         
   7   8   6         13.41         73.53        90.08 o                         
   8   8   6          4.61         16.12        41.40 o                         
   9   8   6         20.73         84.49        63.98 o                         
  10   8   6          9.99         -6.79        43.95 o                         
  11   8   6         24.86        -21.92        31.45 o                         
  12   8   6          3.69          6.69        36.73 o                         
 -12   9   6          6.14         58.48        54.97 o                         
 -11   9   6         11.34        -76.17        76.17 o                         
 -10   9   6          2.54        -18.97        32.55 o                         
  -9   9   6         24.54         28.71        63.50 o                         
  -8   9   6         17.81         49.47        51.72 o                         
  -7   9   6         66.26         96.28        39.80 o                         
  -6   9   6         77.33         77.52        61.07 o                         
  -5   9   6        134.75        209.17       102.23 o                         
  -4   9   6        105.25        101.86        48.83 o                         
  -3   9   6         85.36         67.13        63.73 o                         
  -2   9   6         74.45        154.00        48.95 o                         
  -1   9   6         81.95         67.22        47.21 o                         
   0   9   6         47.09         74.27        59.08 o                         
   1   9   6        106.60        146.61        96.40 o                         
   2   9   6        103.66         44.07        50.42 o                         
   3   9   6         71.24        117.22        61.88 o                         
   4   9   6         44.89         57.46        92.12 o                         
   5   9   6         11.98         67.08        48.88 o                         
   6   9   6         15.30        -39.78        39.78 o                         
   7   9   6         62.29        140.45        50.86 o                         
   8   9   6          6.68        -29.93        48.38 o                         
   9   9   6          2.66         40.22        50.88 o                         
  10   9   6         20.85        -38.75        50.25 o                         
  -9  10   6          0.16        -28.17        51.93 o                         
  -8  10   6          4.63         24.01        52.62 o                         
  -7  10   6          8.23          0.94        37.96 o                         
  -6  10   6          0.81        -17.85        38.70 o                         
  -5  10   6          5.32        -10.58        69.22 o                         
  -4  10   6         12.64        -40.56        59.12 o                         
  -3  10   6          4.63         26.05        59.30 o                         
  -2  10   6          9.54         16.76        47.30 o                         
  -1  10   6         16.60        -46.21        46.21 o                         
   0  10   6          3.61        -21.01        43.03 o                         
   1  10   6          4.30         50.47        40.46 o                         
   2  10   6          0.08          9.09        40.64 o                         
   3  10   6          5.80         -4.60        82.87 o                         
   4  10   6         26.85        -24.35        52.12 o                         
   5  10   6         23.76         11.50        70.97 o                         
   6  10   6          2.24         33.01        96.59 o                         
   7  10   6         14.46         17.41        52.42 o                         
   8  10   6          5.82         -1.34        73.06 o                         
  -5  11   6          0.25          0.99        84.11 o                         
  -4  11   6          5.85        -58.45        58.45 o                         
  -3  11   6         18.88        -57.40        87.18 o                         
  -2  11   6          7.21         37.12        73.01 o                         
  -1  11   6          3.05        -30.44        49.81 o                         
   0  11   6         24.03        -23.71        59.62 o                         
   1  11   6          7.12         -6.45       119.04 o                         
   2  11   6         14.48         90.25        61.09 o                         
   3  11   6          5.59        -14.28        47.15 o                         
  -4 -11   7          6.17          4.15       137.26 o                         
  -3 -11   7         18.54        142.52        93.77 o                         
  -2 -11   7          3.59         44.65        88.71 o                         
  -1 -11   7          1.67        136.76        77.52 o                         
   0 -11   7          0.30        -17.64        85.38 o                         
   1 -11   7          5.28        -14.00        90.89 o                         
   2 -11   7          6.93         35.64        92.39 o                         
  -9 -10   7          4.22        -58.34        76.23 o                         
  -8 -10   7         16.46        115.77       114.68 o                         
  -7 -10   7          2.23        194.53       113.38 o                         
  -6 -10   7          1.59       -101.95       101.95 o                         
  -5 -10   7          7.44        211.27       103.20 o                         
  -4 -10   7          1.69        -80.51        80.51 o                         
  -3 -10   7         10.92        -11.98        78.08 o                         
  -2 -10   7          4.59        121.30        76.02 o                         
  -1 -10   7          3.91        -80.97        80.97 o                         
   0 -10   7         28.67        126.56        80.39 o                         
   1 -10   7         17.97        102.44        89.92 o                         
   2 -10   7        156.48        222.28       132.42 o                         
   3 -10   7         18.52        -78.38        78.38 o                         
   4 -10   7          0.31         87.04       102.42 o                         
   5 -10   7         13.88        -83.98        83.98 o                         
   6 -10   7          1.12         54.36       135.83 o                         
   7 -10   7         17.70        166.83       119.46 o                         
 -12  -9   7         10.32         66.00        70.78 o                         
 -11  -9   7          0.52         36.16       112.70 o                         
 -10  -9   7          8.02         68.16       103.18 o                         
  -9  -9   7         11.31        -70.45        98.55 o                         
  -8  -9   7         21.43         84.73        65.18 o                         
  -7  -9   7         25.34         94.31        93.10 o                         
  -6  -9   7         20.57        -37.39        89.46 o                         
  -5  -9   7          0.90         66.61        91.60 o                         
  -4  -9   7        118.97        155.14        75.89 o                         
  -3  -9   7         90.27         73.48        71.77 o                         
  -2  -9   7         97.97        104.20        79.49 o                         
  -1  -9   7          9.89         75.23        66.98 o                         
   0  -9   7         35.64         52.82        71.22 o                         
   1  -9   7         18.29         54.63        65.38 o                         
   2  -9   7          9.37         19.37        67.10 o                         
   3  -9   7          4.16        -22.80        70.19 o                         
   4  -9   7          7.37        -36.13        68.30 o                         
   5  -9   7          0.90         18.75        54.38 o                         
   6  -9   7         67.28        118.98        77.83 o                         
   7  -9   7          9.72         22.44       110.83 o                         
   8  -9   7          6.88        -52.54        66.04 o                         
   9  -9   7         10.59        129.94       101.84 o                         
  10  -9   7          1.48        -22.54        71.65 o                         
 -14  -8   7          0.67         94.39       104.26 o                         
 -13  -8   7         13.47         -7.72        67.89 o                         
 -12  -8   7          5.41        -48.75       103.14 o                         
 -11  -8   7         35.85        -14.44       102.51 o                         
 -10  -8   7          3.95        -47.92        87.15 o                         
  -9  -8   7        157.33        160.02        97.51 o                         
  -8  -8   7         35.32         66.80        84.66 o                         
  -7  -8   7         42.76        -13.04        53.49 o                         
  -6  -8   7        157.77        118.44        85.68 o                         
  -5  -8   7        192.08        178.44        83.63 o                         
  -4  -8   7          2.15         93.15        65.19 o                         
  -3  -8   7        115.03        122.73        62.99 o                         
  -2  -8   7        187.32        173.19        48.32 o                         
  -1  -8   7        113.64        123.07        50.61 o                         
   0  -8   7        201.01        247.05        54.62 o                         
   1  -8   7        190.04        301.34        53.95 o                         
   2  -8   7         82.55        147.52        61.03 o                         
   3  -8   7        101.75        116.62        49.15 o                         
   4  -8   7        149.32        102.21        48.78 o                         
   5  -8   7         20.76         -1.28        61.50 o                         
   6  -8   7         36.55         57.98        64.23 o                         
   7  -8   7         63.90         46.35        97.20 o                         
   8  -8   7         72.19         41.31        60.76 o                         
   9  -8   7         34.07         37.56        88.48 o                         
  10  -8   7         23.97         31.78        96.06 o                         
  11  -8   7         11.63         88.32        94.34 o                         
  12  -8   7          1.93       -104.59       104.59 o                         
 -15  -7   7          0.09        -73.65       101.94 o                         
 -14  -7   7         29.36         68.98        65.86 o                         
 -13  -7   7          6.26         -4.39        87.58 o                         
 -12  -7   7          8.80        -39.06        82.85 o                         
 -11  -7   7          6.56        -62.14        82.20 o                         
 -10  -7   7         15.60         -7.14        77.86 o                         
  -9  -7   7        232.54        182.55        85.95 o                         
  -8  -7   7        101.80        113.97        78.48 o                         
  -7  -7   7        292.50        295.40        83.02 o                         
  -6  -7   7        307.92        263.07        52.26 o                         
  -5  -7   7        170.12        233.00        74.24 o                         
  -4  -7   7        196.85        227.25        45.09 o                         
  -3  -7   7         19.55         33.99        50.52 o                         
  -2  -7   7        660.26        711.60        70.35 o                         
  -1  -7   7        199.56        324.44        38.85 o                         
   0  -7   7        255.98        264.83        84.88 o                         
   1  -7   7        254.04        234.31        56.45 o                         
   2  -7   7         37.88         48.29        50.19 o                         
   3  -7   7         17.10         11.04        52.47 o                         
   4  -7   7        253.56        111.39        56.68 o                         
   5  -7   7        137.16        104.93        54.84 o                         
   6  -7   7        320.36        258.57        61.33 o                         
   7  -7   7         19.87         76.83        80.14 o                         
   8  -7   7         99.22        109.78        84.10 o                         
   9  -7   7         77.13          8.96        82.73 o                         
  10  -7   7         10.11        -82.68        82.68 o                         
  11  -7   7         15.21        -77.80        84.58 o                         
  12  -7   7          3.34        -91.80        91.80 o                         
  13  -7   7          3.34        -17.79        95.50 o                         
 -16  -6   7         19.79        127.39        65.53 o                         
 -15  -6   7         23.08         32.03        60.81 o                         
 -14  -6   7         52.41         77.90        56.77 o                         
 -13  -6   7         49.62        -35.08        84.97 o                         
 -12  -6   7        119.59        152.41        88.46 o                         
 -11  -6   7          9.84        -32.06        71.54 o                         
 -10  -6   7          0.36         26.35        70.03 o                         
  -9  -6   7          9.29          2.27        66.63 o                         
  -8  -6   7         94.22        105.00        67.85 o                         
  -7  -6   7         94.19         47.08        41.79 o                         
  -6  -6   7         45.95        103.12        61.46 o                         
  -5  -6   7        195.36        151.11        64.18 o                         
  -4  -6   7        353.39        305.58        65.82 o                         
  -3  -6   7         86.14         51.33        55.35 o                         
  -2  -6   7        178.65        143.62        46.52 o                         
  -1  -6   7        813.45        795.42        53.94 o                         
   0  -6   7        237.24        193.95        47.73 o                         
   1  -6   7        193.51        225.68       101.19 o                         
   2  -6   7        111.67        128.43        55.46 o                         
   3  -6   7         75.24         95.79        43.09 o                         
   4  -6   7         90.28         52.29        49.37 o                         
   5  -6   7         92.68        108.44        45.37 o                         
   6  -6   7        158.91        164.07        69.61 o                         
   7  -6   7         38.71        -10.40        65.20 o                         
   8  -6   7         21.33        -38.44        38.44 o                         
   9  -6   7         27.16         35.72        39.24 o                         
  10  -6   7         89.94        122.20        53.53 o                         
  11  -6   7         21.13         18.54        99.26 o                         
  12  -6   7         55.82         55.78        54.70 o                         
  13  -6   7          2.44         10.49        56.18 o                         
  14  -6   7         15.46         47.78        57.51 o                         
 -17  -5   7         11.30         77.88        98.46 o                         
 -16  -5   7         70.77         39.02        63.68 o                         
 -15  -5   7        412.48        501.73        71.04 o                         
 -14  -5   7         19.54         67.92        81.47 o                         
 -13  -5   7         50.02         38.91        77.39 o                         
 -12  -5   7        182.61        203.16        76.57 o                         
 -11  -5   7        243.52        305.75        74.92 o                         
 -10  -5   7         79.92         73.02        45.86 o                         
  -9  -5   7        331.92        162.46        71.74 o                         
  -8  -5   7        435.57        427.86        49.29 o                         
  -7  -5   7        854.26        839.74        80.99 o                         
  -6  -5   7        240.08        280.93        62.09 o                         
  -5  -5   7         34.28         27.66        49.94 o                         
  -4  -5   7         23.70         39.81        47.53 o                         
  -3  -5   7       3416.52       3482.94       106.28 o                         
  -2  -5   7        501.65        488.02        40.40 o                         
  -1  -5   7         43.35         -5.37        35.66 o                         
   0  -5   7         93.86        108.68        36.61 o                         
   1  -5   7        376.55        513.83        43.64 o                         
   2  -5   7        191.13        200.20        43.31 o                         
   3  -5   7        250.68        234.40        39.09 o                         
   4  -5   7        135.76         79.89        64.03 o                         
   5  -5   7         40.35         -9.25        26.87 o                         
   6  -5   7        185.78        164.60        45.24 o                         
   7  -5   7        154.70        119.47        44.75 o                         
   8  -5   7        310.99        262.56        49.42 o                         
   9  -5   7        368.33        304.76        53.11 o                         
  10  -5   7         38.19         53.15        45.63 o                         
  11  -5   7         58.17         92.04        47.74 o                         
  12  -5   7         20.74         59.76        49.88 o                         
  13  -5   7          7.47         20.09        52.50 o                         
  14  -5   7          3.32         43.86        60.31 o                         
  15  -5   7         58.97         27.45        79.54 o                         
 -18  -4   7         23.78        136.77        95.37 o                         
 -17  -4   7        122.97        134.18        92.44 o                         
 -16  -4   7        296.82        519.08       101.12 o                         
 -15  -4   7          2.97         18.90        50.16 o                         
 -14  -4   7        531.22        517.47        65.66 o                         
 -13  -4   7        654.16        725.95        64.27 o                         
 -12  -4   7        406.00        365.73        81.13 o                         
 -11  -4   7        301.85        194.47        69.89 o                         
 -10  -4   7         37.47         96.37        58.21 o                         
  -9  -4   7        286.78        280.94        41.24 o                         
  -8  -4   7        109.69        138.57        51.73 o                         
  -7  -4   7          6.25         14.71        29.23 o                         
  -6  -4   7        397.43        510.76        58.32 o                         
  -5  -4   7        333.48        440.22        53.36 o                         
  -4  -4   7        305.98        231.85        46.76 o                         
  -3  -4   7         56.30          6.89        38.46 o                         
  -2  -4   7        635.31        654.36        59.70 o                         
  -1  -4   7         30.64         53.21        30.15 o                         
   0  -4   7          9.85         16.49        28.49 o                         
   1  -4   7        610.16        595.71        38.94 o                         
   2  -4   7        259.56        300.80        27.16 o                         
   3  -4   7        596.73        618.62        53.19 o                         
   4  -4   7         47.82         60.83        23.66 o                         
   5  -4   7        391.69        431.13        44.72 o                         
   6  -4   7        194.10        186.69        39.50 o                         
   7  -4   7        184.65        189.95        41.53 o                         
   8  -4   7       1219.72       1152.10        63.65 o                         
   9  -4   7       1084.74       1156.28        84.57 o                         
  10  -4   7        441.13        449.00        54.72 o                         
  11  -4   7        110.00         91.72        45.21 o                         
  12  -4   7        117.47        143.04        55.78 o                         
  13  -4   7        171.42        116.61        53.16 o                         
  14  -4   7        125.14        130.88        55.48 o                         
  15  -4   7         81.12        159.72        58.66 o                         
  16  -4   7          2.39         30.21        64.75 o                         
 -19  -3   7          1.83        -90.46        98.99 o                         
 -18  -3   7          0.92        -89.09        89.09 o                         
 -17  -3   7        108.29         18.21        90.79 o                         
 -16  -3   7         15.67          2.36        78.89 o                         
 -15  -3   7          3.68         32.30        46.22 o                         
 -14  -3   7         76.80         58.53        70.62 o                         
 -13  -3   7        304.62        371.53        77.98 o                         
 -12  -3   7        137.10        185.23        68.37 o                         
 -11  -3   7        118.91        169.51        61.60 o                         
 -10  -3   7        758.95        793.04        54.09 o                         
  -9  -3   7       1470.08       1499.69        92.98 o                         
  -8  -3   7         57.60         62.73        46.30 o                         
  -7  -3   7        157.02        137.85        29.18 o                         
  -6  -3   7       2073.93       2242.00        87.08 o                         
  -5  -3   7        260.06        270.06        44.83 o                         
  -4  -3   7       2438.75       2628.43        89.81 o                         
  -3  -3   7       1882.64       1891.78        71.37 o                         
  -2  -3   7       4202.45       4374.12       116.24 o                         
  -1  -3   7        574.98        552.98        34.24 o                         
   0  -3   7       3284.03       3303.01        64.23 o                         
   1  -3   7       1115.78       1040.11        39.39 o                         
   2  -3   7        300.11        270.81        37.06 o                         
   3  -3   7        146.18        143.96        30.07 o                         
   4  -3   7         24.43         11.19        36.15 o                         
   5  -3   7         44.90         62.79        26.62 o                         
   6  -3   7        137.15        198.39        68.02 o                         
   7  -3   7       1017.21       1106.30        58.66 o                         
   8  -3   7        101.84         61.86        40.96 o                         
   9  -3   7         57.63         27.39        42.41 o                         
  10  -3   7         45.33         34.15        36.96 o                         
  11  -3   7        270.26        242.48       118.88 o                         
  12  -3   7          8.40          5.83        48.42 o                         
  13  -3   7         24.29         31.74        87.09 o                         
  14  -3   7         40.71         99.64        48.83 o                         
  15  -3   7         21.10         21.36        51.57 o                         
  16  -3   7         15.13         24.24        55.31 o                         
  17  -3   7         25.10         -0.29        58.35 o                         
 -19  -2   7          1.80        166.59        95.29 o                         
 -18  -2   7         13.55        -23.26        88.40 o                         
 -17  -2   7         31.03         67.83        78.61 o                         
 -16  -2   7          6.22         39.04        74.31 o                         
 -15  -2   7          7.09         -1.45        67.68 o                         
 -14  -2   7         58.29        143.32        67.72 o                         
 -13  -2   7         53.41         18.22        60.76 o                         
 -12  -2   7         33.29         79.72        57.72 o                         
 -11  -2   7         59.39         73.48        53.27 o                         
 -10  -2   7        231.57        287.14        37.17 o                         
  -9  -2   7        379.85        460.86        60.58 o                         
  -8  -2   7        242.96        208.30        49.73 o                         
  -7  -2   7        621.30        594.07        53.50 o                         
  -6  -2   7        690.51        663.78        52.45 o                         
  -5  -2   7       1218.70       1209.27        58.97 o                         
  -4  -2   7        628.38        581.96        45.12 o                         
  -3  -2   7          6.80         34.23        29.80 o                         
  -2  -2   7         63.24         59.91        21.34 o                         
  -1  -2   7        328.35        336.55        56.37 o                         
   0  -2   7        172.09        188.73        24.32 o                         
   1  -2   7        539.92        485.16        24.33 o                         
   2  -2   7        974.19        964.81        30.04 o                         
   3  -2   7       1098.44       1219.97        44.81 o                         
   4  -2   7       1500.94       1566.72        48.80 o                         
   5  -2   7        230.59        269.51        33.93 o                         
   6  -2   7        183.59        248.55        28.85 o                         
   7  -2   7        123.98        151.83        46.09 o                         
   8  -2   7         59.75        109.51        28.84 o                         
   9  -2   7         65.84         74.10        31.31 o                         
  10  -2   7        290.45        276.30        39.51 o                         
  11  -2   7        197.75        270.45        40.68 o                         
  12  -2   7        175.64        230.17        45.02 o                         
  13  -2   7        448.56        331.21       177.45 o                         
  14  -2   7        466.61        414.80        68.44 o                         
  15  -2   7        113.91        120.69        52.92 o                         
  16  -2   7          2.03        127.41        54.03 o                         
  17  -2   7         24.20         18.07        57.33 o                         
 -19  -1   7          0.19         59.44        90.22 o                         
 -18  -1   7          6.34          1.37        55.50 o                         
 -17  -1   7          0.57         -5.52        25.55 o                         
 -16  -1   7         14.14         30.79        22.91 o                         
 -15  -1   7        286.56        153.50        82.48 o                         
 -14  -1   7          8.46          8.43        33.46 o                         
 -13  -1   7         15.93          4.63        26.79 o                         
 -12  -1   7         22.45         18.02        16.02 o                         
 -11  -1   7          9.41          1.29        19.98 o                         
 -10  -1   7        159.00        170.97        42.78 o                         
  -9  -1   7         90.49        122.15        29.18 o                         
  -8  -1   7       1107.80       1163.21        64.87 o                         
  -7  -1   7         92.07        123.40        25.95 o                         
  -6  -1   7        121.61         98.34        32.21 o                         
  -5  -1   7        278.90        260.91        24.32 o                         
  -4  -1   7       2405.67       2058.06        63.59 o                         
  -3  -1   7      11352.89      10709.15       191.02 o                         
  -2  -1   7       1803.28       1763.35        45.96 o                         
  -1  -1   7       2241.76       2204.95        41.21 o                         
   0  -1   7        264.26        239.34        16.89 o                         
   1  -1   7        197.29        189.95        13.23 o                         
   2  -1   7       2330.91       2414.42        64.09 o                         
   3  -1   7        324.47        316.88        26.72 o                         
   4  -1   7       1300.40       1328.49        39.22 o                         
   5  -1   7        370.22        369.44        73.95 o                         
   6  -1   7        425.21        419.49        36.85 o                         
   7  -1   7         73.66         67.72        25.83 o                         
   8  -1   7        230.47        254.17        27.23 o                         
   9  -1   7        181.63        181.60        45.69 o                         
  10  -1   7        138.41        167.13        40.91 o                         
  11  -1   7         11.73         -9.57        30.69 o                         
  12  -1   7        158.81        103.70        49.24 o                         
  13  -1   7         50.65         54.29        67.69 o                         
  14  -1   7        119.43        166.08        56.12 o                         
  15  -1   7         12.24         22.89        56.43 o                         
  16  -1   7          3.52         -2.31        51.84 o                         
  17  -1   7          1.85         26.21        56.17 o                         
 -19   0   7          0.66        -25.60        97.14 o                         
 -18   0   7          4.66        -13.23        57.27 o                         
 -17   0   7          7.06        -54.67        54.67 o                         
 -16   0   7          0.03         69.70        51.44 o                         
 -15   0   7          0.00         19.39        46.19 o                         
 -14   0   7          0.69        -15.50        33.30 o                         
 -13   0   7          0.72        -23.21        62.02 o                         
 -12   0   7          1.20         15.38        36.30 o                         
 -11   0   7          5.09         15.24        50.40 o                         
 -10   0   7          2.47        -17.45        31.63 o                         
  -9   0   7          2.42        -15.13        15.13 o                         
  -8   0   7          2.20         12.72        21.28 o                         
  -7   0   7          3.87         25.93        21.57 o                         
  -6   0   7          0.48         18.71        18.62 o                         
  -5   0   7         45.42         31.41        19.49 o                         
  -4   0   7         74.91         76.53        14.87 o                         
  -3   0   7        206.65        197.28        18.57 o                         
  -2   0   7        122.74        130.48        14.63 o                         
  -1   0   7         61.38         53.97        19.17 o                         
   0   0   7          0.51         -6.08        15.68 o                         
   1   0   7         17.78         24.38        10.14 o                         
   2   0   7         28.69         41.94        37.62 o                         
   3   0   7          2.64        -17.49        59.93 o                         
   4   0   7          4.88         -0.50         6.71 o                         
   5   0   7         65.64         70.26        11.17 o                         
   6   0   7         10.39          7.44        12.63 o                         
   7   0   7          0.04         10.98        20.06 o                         
   8   0   7          6.23         15.69        17.13 o                         
   9   0   7         46.64         58.64        18.79 o                         
  10   0   7          6.23         -0.42        22.88 o                         
  11   0   7         13.75        -26.93        29.90 o                         
  12   0   7         26.77         49.72        24.66 o                         
  13   0   7          0.76        -19.85        26.37 o                         
  14   0   7          0.03        -26.10        32.29 o                         
  15   0   7          0.70         -4.45        23.70 o                         
  16   0   7          0.05         92.07        69.48 o                         
  17   0   7          1.37        -50.65       101.06 o                         
 -19   1   7          0.20         27.35        46.40 o                         
 -18   1   7          6.30         59.61        57.61 o                         
 -17   1   7          0.56         15.73        50.74 o                         
 -16   1   7         14.01         39.67        49.45 o                         
 -15   1   7        286.28        248.04        51.97 o                         
 -14   1   7          8.44         22.23        32.64 o                         
 -13   1   7         15.90        -13.61        38.85 o                         
 -12   1   7         22.58         34.65        29.06 o                         
 -11   1   7          9.38         29.17        25.96 o                         
 -10   1   7        158.85        191.58        27.70 o                         
  -9   1   7         90.57        113.25        32.25 o                         
  -8   1   7       1108.21       1225.75        47.94 o                         
  -7   1   7         92.07         94.79        29.51 o                         
  -6   1   7        121.72        104.77        18.13 o                         
  -5   1   7        277.53        277.68        25.08 o
[truncated: 521,641 more chars]
